# Supplementary material for: The Campylobacter jejuni BumS sensor phosphatase detects the branched short-chain fatty acids isobutyrate and isovalerate as direct cues for signal transduction
Source: mBio. 2024 Dec 13;16(2):e03278-24. doi: 10.1128/mbio.03278-24 (PMC11796366; doi:10.1128/mbio.03278-24)
Supplement: Table S1 — PAS domains homologous to the C. jejuni BumS PAS domain. [file mbio.03278-24-s0002.xlsx]

## Sheet: Sheet1
Supplementary Table 1. Llist of over 5000 PAS domains homologous to the C. jejuni BumS PAS domain.
Species Name	Protein Accession	Protein Description	Protein Domains	PAS	PAS Domain Alignment	S20	H51	L68	N83
Campylobacter jejuni	WP_214127541.1 ( match to WP_153887626.1)	butyrate sensor histidiine kinase-like phosphatase BumS, partial	PAS_9	1-121	-----------------MKDFFKDQFFKALEKNT-IFSRADVQGNLIFVSDKLCQIS-GYSKKELIGKKHSI-FKHPDV----EECYIEELLKKL-SYKK-PYQVIFKNIDKLG-KT--FYLET-LLIPIL-DK-N-NELIEIVAF-SHDVSNSF----	S	H	L	N
Campylobacter jejuni	WP_218989104.1	butyrate sensor histidiine kinase-like phosphatase BumS, partial	PAS_9	1-121	-----------------MKDFFKDQFFKALEKNT-IFSRADVQGNLIFVSDKLCQIS-GYSKKELIGKKHSI-FKHPDV----EECYIEELLKKL-SYKK-PYQVIFKNIDKLG-KT--FYLET-LLIPIL-DK-N-NELIEIVAF-SHDVSNSF----	S	H	L	N
Campylobacter jejuni	WP_072280327.1	butyrate sensor histidiine kinase-like phosphatase BumS, partial	PAS_9	1-121	-----------------MKDFFKDQFFKALEKNT-IFSRADVQGNLIFVSDKLCQIS-GYSKKELIGKKHSI-FKHPDV----EECYIEELLKKL-SYKK-PYQVIFKNIDKLG-KT--FYLET-LLIPIL-DK-N-NELIEIVAF-SHDVSNSF----	S	H	L	N
Campylobacter jejuni	WP_317950333.1	butyrate sensor histidiine kinase-like phosphatase BumS, partial	PAS_9	1-121	-----------------MKDFFKDQFFKALEKNT-IFSRADVQGNLIFVSDKLCQIS-GYSKKELIGKKHSI-FKHPDV----EECYIEELLKKL-SYKK-PYQVIFKNIDKLG-KT--FYLET-LLIPIL-DK-N-NELIEIVAF-SHDVSNSF----	S	H	L	N
Campylobacter jejuni	WP_237431951.1	butyrate sensor histidiine kinase-like phosphatase BumS, partial	PAS_9	1-121	-----------------MKDFFKDQFFKALEKNT-IFSRADVQGNLIFVSDKLCQIS-GYSKKELIGKKHSI-FKHPDV----EECYIEELLKKL-SYKK-PYQVIFKNIDKLG-KT--FYLET-LLIPIL-DK-N-NELIEIVAF-SHDVSNSF----	S	H	L	N
Campylobacter jejuni	WP_321153865.1	butyrate sensor histidiine kinase-like phosphatase BumS, partial	PAS_3	1-121	-----------------MKDFFKDQFFKALEKNT-IFSRADVQGNLIFVSDKLCQIS-GYSKKELIGKKHSI-FKHPDV----EECYIEELLKKL-SYKK-PYQVIFKNIDKLG-KT--FYLET-LLIPIL-DK-N-NELIEIVAF-SHNVSNSF----	S	H	L	N
Campylobacter jejuni	WP_214137537.1	butyrate sensor histidiine kinase-like phosphatase BumS, partial	PAS_3	1-121	-----------------MKDFFKDQFFKALEKNT-IFSRADVQGNLIFVSDKLCQIS-GYSKKELIGKKHSI-FKHPDV----EECYIEELLKKL-SYKK-PYQVIFKNIDKLG-KT--FYLET-LLIPIL-DK-N-NELIEIVAF-SHNVSNSF----	S	H	L	N
Campylobacter jejuni	WP_218989807.1	butyrate sensor histidiine kinase-like phosphatase BumS, partial	PAS_3	1-121	-----------------MKDFFKDQFFKALEKNT-IFSRADVQGNLIFVSDKLCQIS-GYSKKELIGKKHSI-FKHPDV----EECYIEELLKKL-SYKK-PYQVIFKNIDKLG-KT--FYLET-LLIPIL-DK-N-NELIEIVAF-SHNVSNSF----	S	H	L	N
Campylobacter jejuni	WP_218998663.1	butyrate sensor histidiine kinase-like phosphatase BumS, partial	PAS_9;HATPase_c	1-121	-----------------MKDFFKDQFFKALEKNT-IFSRADVQGNLIFVSDKLCQIS-GYSKKELIGKKHSI-FKHPDV----EECYIEELLKKL-SYKK-PYQVIFKNIDKLG-KT--FYLET-LLIPIL-DK-N-NELIEIVAF-SHDVSNSF----	S	H	L	N
Campylobacter jejuni	WP_053871790.1	butyrate sensor histidiine kinase-like phosphatase BumS, partial	PAS_9;HATPase_c	1-121	-----------------MKDFFKDQFFKALEKNT-IFSRADVQGNLIFVSDKLCQIS-GYSKKELIGKKHSI-FKHPDV----EECYIEELLKKL-SYKK-PYQVIFKNIDKLG-KT--FYLET-LLIPIL-DK-N-NELIEIIAF-SHDVSNSF----	S	H	L	N
Campylobacter jejuni	WP_115766863.1	butyrate sensor histidiine kinase-like phosphatase BumS	PAS_9;HATPase_c	1-121	-----------------MKDFFKDQFFKALEKNT-IFSRADVQGNLIFVSDKLCQIS-GYSKKELIGKKHSI-FKHPDV----EECYIEELLKKL-SYKK-PYQVIFKNIDKLG-KT--FYLET-LLIPIL-DK-N-NELIEIVAF-SHDVSNSF----	S	H	L	N
Campylobacter jejuni	WP_087685851.1	butyrate sensor histidiine kinase-like phosphatase BumS	PAS_9;HATPase_c	1-121	-----------------MKDFFKDQFFKALEKNT-IFSRADVQGNLIFVSDKLCQIS-GYSKKELIGKKHSI-FKHPDV----EECYIEELLKKL-SYKK-PYQVIFKNIDKLG-KT--FYLET-LLIPIL-DK-N-NELIEIVAF-SHDVSNSF----	S	H	L	N
Campylobacter sp. CH186	WP_134263682.1	butyrate sensor histidiine kinase-like phosphatase BumS	PAS_9;HATPase_c	1-121	-----------------MKDFFKDQFFKALEKNT-IFSRADVQGNLIFVSDKLCQIS-GYSKKELIGKKHSI-FKHPDV----EECYIEELLKKL-SYKK-PYQVIFKNIDKLG-KT--FYLET-LLIPIL-DK-N-NELIEIVAF-SHDVSNSF----	S	H	L	N
Campylobacter jejuni	WP_108614573.1	butyrate sensor histidiine kinase-like phosphatase BumS	PAS_9;HATPase_c	1-121	-----------------MKDFFKDQFFKALEKNT-IFSRADVQGNLIFVSDKLCQIS-GYSKKELIGKKHSI-FKHPDV----EECYIEELLKKL-SYKK-PYQVIFKNIDKLG-KT--FYLET-LLIPIL-DK-N-NELIEIVAF-SHDVSNSF----	S	H	L	N
Campylobacter jejuni	WP_262082296.1	butyrate sensor histidiine kinase-like phosphatase BumS	PAS_9;HATPase_c	1-121	-----------------MKDFFKDQFFKALEKNT-IFSRADVQGNLIFVSDKLCQIS-GYSKKELIGKKHSI-FKHPDV----EECYIEELLKKL-SYKK-PYQVIFKNIDKLG-KT--FYLET-LLIPIL-DK-N-NELIEIVAF-SHDVSNSF----	S	H	L	N
Campylobacter	WP_002936512.1	MULTISPECIES: butyrate sensor histidiine kinase-like phosphatase BumS	PAS_9;HATPase_c	1-121	-----------------MKDFFKDQFFKALEKNT-IFSRADVQGNLIFVSDKLCQIS-GYSKKELIGKKHSI-FKHPDV----EECYIEELLKKL-SYKK-PYQVIFKNIDKLG-KT--FYLET-LLIPIL-DK-N-NELIEIVAF-SHDVSNSF----	S	H	L	N
Campylobacter jejuni	WP_057042703.1	butyrate sensor histidiine kinase-like phosphatase BumS	PAS_9;HATPase_c	1-121	-----------------MKDFFKDQFFKALEKNT-IFSRADVQGNLIFVSDKLCQIS-GYSKKELIGKKHSI-FKHPDV----EECYIEELLKKL-SYKK-PYQVIFKNIDKLG-KT--FYLET-LLIPIL-DK-N-NELIEIVAF-SHDVSNSF----	S	H	L	N
Campylobacter jejuni	WP_240684585.1	butyrate sensor histidiine kinase-like phosphatase BumS	PAS_9;HATPase_c	1-121	-----------------MKDFFKDQFFKALEKNT-IFSRADVQGNLIFVSDKLCQIS-GYSKKELIGKKHSI-FKHPDV----EECYIEELLKKL-SYKK-PYQVIFKNIDKLG-KT--FYLET-LLIPIL-DK-N-NELIEIVAF-SHDVSNSF----	S	H	L	N
Campylobacter jejuni	WP_284105469.1	butyrate sensor histidiine kinase-like phosphatase BumS	PAS_9;HATPase_c	1-121	-----------------MKDFFKDQFFKALEKNT-IFSRADVQGNLIFVSDKLCQIS-GYSKKELIGKKHSI-FKHPDV----EECYIEELLKKL-SYKK-PYQVIFKNIDKLG-KT--FYLET-LLIPIL-DK-N-NELIEIVAF-SHDVSNSF----	S	H	L	N
Campylobacter jejuni	WP_052834450.1	butyrate sensor histidiine kinase-like phosphatase BumS	PAS_9;HATPase_c	1-121	-----------------MKDFFKDQFFKALEKNT-IFSRADVQGNLIFVSDKLCQIS-GYSKKELIGKKHSI-FKHPDV----EECYIEELLKKL-SYKK-PYQVIFKNIDKLG-KT--FYLET-LLIPIL-DK-N-NELIEIVAF-SHDVSNSF----	S	H	L	N
Campylobacter jejuni	WP_265604458.1	butyrate sensor histidiine kinase-like phosphatase BumS	PAS_9;HATPase_c	1-121	-----------------MKDFFKDQFFKALEKNT-IFSRADVQGNLIFVSDKLCQIS-GYSKKELIGKKHSI-FKHPDV----EECYIEELLKKL-SYKK-PYQVIFKNIDKLG-KT--FYLET-LLIPIL-DK-N-NELIEIVAF-SHDVSNSF----	S	H	L	N
Campylobacter jejuni	WP_070241088.1	butyrate sensor histidiine kinase-like phosphatase BumS	PAS_9;HATPase_c	1-121	-----------------MKDFFKDQFFKALEKNT-IFSRADVQGNLIFVSDKLCQIS-GYSKKELIGKKHSI-FKHPDV----EECYIEELLKKL-SYKK-PYQVIFKNIDKLG-KT--FYLET-LLIPIL-DK-N-NELIEIVAF-SHDVSNSF----	S	H	L	N
Campylobacter	WP_002932343.1	MULTISPECIES: butyrate sensor histidiine kinase-like phosphatase BumS	PAS_9;HATPase_c	1-121	-----------------MKDFFKDQFFKALEKNT-IFSRADVQGNLIFVSDKLCQIS-GYSKKELIGKKHSI-FKHPDV----EECYIEELLKKL-SYKK-PYQVIFKNIDKLG-KT--FYLET-LLIPIL-DK-N-NELIEIVAF-SHDVSNSF----	S	H	L	N
Campylobacter sp. US12a	WP_134225668.1	butyrate sensor histidiine kinase-like phosphatase BumS	PAS_9;HATPase_c	1-121	-----------------MKDFFKDQFFKALEKNT-IFSRADVQGNLIFVSDKLCQIS-GYSKKELIGKKHSI-FKHPDV----EECYIEELLKKL-SYKK-PYQVIFKNIDKLG-KT--FYLET-LLIPIL-DK-N-NELIEIVAF-SHDVSNSF----	S	H	L	N
Campylobacter jejuni	WP_253683960.1	butyrate sensor histidiine kinase-like phosphatase BumS	PAS_9;HATPase_c	1-121	-----------------MKDFFKDQFFKALEKNT-IFSRADVQGNLIFVSDKLCQIS-GYSKKELIGKKHSI-FKHPDV----EECYIEELLKKL-SYKK-PYQVIFKNIDKLG-KT--FYLET-LLIPIL-DK-N-NELIEIVAF-SHDVSNSF----	S	H	L	N
Campylobacter jejuni	WP_144674609.1	butyrate sensor histidiine kinase-like phosphatase BumS	PAS_9;HATPase_c	1-121	-----------------MKDFFKDQFFKALEKNT-IFSRADVQGNLIFVSDKLCQIS-GYSKKELIGKKHSI-FKHPDV----EECYIEELLKKL-SYKK-PYQVIFKNIDKLG-KT--FYLET-LLIPIL-DK-N-NELIEIVAF-SHDVSNSF----	S	H	L	N
Campylobacter jejuni	WP_044306263.1	butyrate sensor histidiine kinase-like phosphatase BumS	PAS_9;HATPase_c	1-121	-----------------MKDFFKDQFFKALEKNT-IFSRADVQGNLIFVSDKLCQIS-GYSKKELIGKKHSI-FKHPDV----EECYIEELLKKL-SYKK-PYQVIFKNIDKLG-KT--FYLET-LLIPIL-DK-N-NELIEIVAF-SHDVSNSF----	S	H	L	N
Campylobacter jejuni	WP_201459611.1	butyrate sensor histidiine kinase-like phosphatase BumS	PAS_9;HATPase_c	1-121	-----------------MKDFFKDQFFKALEKNT-IFSRADVQGNLIFVSDKLCQIS-GYSKKELIGKKHSI-FKHPDV----EECYIEELLKKL-SYKK-PYQVIFKNIDKLG-KT--FYLET-LLIPIL-DK-N-NELIEIVAF-SHDVSNSF----	S	H	L	N
Campylobacter jejuni	WP_087717084.1	butyrate sensor histidiine kinase-like phosphatase BumS	PAS_9;HATPase_c	1-121	-----------------MKDFFKDQFFKALEKNT-IFSRADVQGNLIFVSDKLCQIS-GYSKKELIGKKHSI-FKHPDV----EECYIEELLKKL-SYKK-PYQVIFKNIDKLG-KT--FYLET-LLIPIL-DK-N-NELIEIVAF-SHDVSNSF----	S	H	L	N
Campylobacter	WP_044778183.1	MULTISPECIES: butyrate sensor histidiine kinase-like phosphatase BumS	PAS_9;HATPase_c	1-121	-----------------MKDFFKDQFFKALEKNT-IFSRADVQGNLIFVSDKLCQIS-GYSKKELIGKKHSI-FKHPDV----EECYIEELLKKL-SYKK-PYQVIFKNIDKLG-KT--FYLET-LLIPIL-DK-N-NELIEIVAF-SHDVSNSF----	S	H	L	N
Campylobacter jejuni	WP_002916011.1	butyrate sensor histidiine kinase-like phosphatase BumS	PAS_9;HATPase_c	1-121	-----------------MKDFFKDQFFKALEKNT-IFSRADVQGNLIFVSDKLCQIS-GYSKKELIGKKHSI-FKHPDV----EECYIEELLKKL-SYKK-PYQVIFKNIDKLG-KT--FYLET-LLIPIL-DK-N-NELIEIVAF-SHDVSNSF----	S	H	L	N
Campylobacter jejuni	WP_257034027.1	butyrate sensor histidiine kinase-like phosphatase BumS	PAS_9;HATPase_c	1-121	-----------------MKDFFKDQFFKALEKNT-IFSRADVQGNLIFVSDKLCQIS-GYSKKELIGKKHSI-FKHPDV----EECYIEELLKKL-SYKK-PYQVIFKNIDKLG-KT--FYLET-LLIPIL-DK-N-NELIEIVAF-SHDVSNSF----	S	H	L	N
Campylobacter	WP_002855360.1	MULTISPECIES: butyrate sensor histidiine kinase-like phosphatase BumS	PAS_9;HATPase_c	1-121	-----------------MKDFFKDQFFKALEKNT-IFSRADVQGNLIFVSDKLCQIS-GYSKKELIGKKHSI-FKHPDV----EECYIEELLKKL-SYKK-PYQVIFKNIDKLG-KT--FYLET-LLIPIL-DK-N-NELIEIVAF-SHDVSNSF----	S	H	L	N
Campylobacter jejuni	WP_057101093.1	butyrate sensor histidiine kinase-like phosphatase BumS	PAS_9;HATPase_c	1-121	-----------------MKDFFKDQFFKALEKNT-IFSRADVQGNLIFVSDKLCQIS-GYSKKELIGKKHSI-FKHPDV----EECYIEELLKKL-SYKK-PYQVIFKNIDKLG-KT--FYLET-LLIPIL-DK-N-NELIEIVAF-SHDVSNSF----	S	H	L	N
Campylobacter jejuni	WP_057100492.1	butyrate sensor histidiine kinase-like phosphatase BumS	PAS_9;HATPase_c	1-121	-----------------MKDFFKDQFFKALEKNT-IFSRADVQGNLIFVSDKLCQIS-GYSKKELIGKKHSI-FKHPDV----EECYIEELLKKL-SYKK-PYQVIFKNIDKLG-KT--FYLET-LLIPIL-DK-N-NELIEIVAF-SHDVSNSF----	S	H	L	N
Campylobacter jejuni	WP_002858877.1	butyrate sensor histidiine kinase-like phosphatase BumS	PAS_9;HATPase_c	1-121	-----------------MKDFFKDQFFKALEKNT-IFSRADVQGNLIFVSDKLCQIS-GYSKKELIGKKHSI-FKHPDV----EECYIEELLKKL-SYKK-PYQVIFKNIDKLG-KT--FYLET-LLIPIL-DK-N-NELIEIVAF-SHDVSNSF----	S	H	L	N
Campylobacter jejuni	WP_070314515.1	butyrate sensor histidiine kinase-like phosphatase BumS	PAS_9;HATPase_c	1-121	-----------------MKDFFKDQFFKALEKNT-IFSRADVQGNLIFVSDKLCQIS-GYSKKELIGKKHSI-FKHPDV----EECYIEELLKKL-SYKK-PYQVIFKNIDKLG-KT--FYLET-LLIPIL-DK-N-NELIEIVAF-SHDVSNSF----	S	H	L	N
Campylobacter sp. 107	WP_096738526.1	butyrate sensor histidiine kinase-like phosphatase BumS	PAS_9;HATPase_c	1-121	-----------------MKDFFKDQFFKALEKNT-IFSRADVQGNLIFVSDKLCQIS-GYSKKELIGKKHSI-FKHPDV----EECYIEELLKKL-SYKK-PYQVIFKNIDKLG-KT--FYLET-LLIPIL-DK-N-NELIEIVAF-SHDVSNSF----	S	H	L	N
Campylobacter jejuni	WP_139865075.1	butyrate sensor histidiine kinase-like phosphatase BumS	PAS_9;HATPase_c	1-121	-----------------MKDFFKDQFFKALEKNT-IFSRADVQGNLIFVSDKLCQIS-GYSKKELIGKKHSI-FKHPDV----EECYIEELLKKL-SYKK-PYQVIFKNIDKLG-KT--FYLET-LLIPIL-DK-N-NELIEIVAF-SHDVSNSF----	S	H	L	N
Campylobacter	WP_032582243.1	MULTISPECIES: butyrate sensor histidiine kinase-like phosphatase BumS	PAS_9;HATPase_c	1-121	-----------------MKDFFKDQFFKALEKNT-IFSRADVQGNLIFVSDKLCQIS-GYSKKELIGKKHSI-FKHPDV----EECYIEELLKKL-SYKK-PYQVIFKNIDKLG-KT--FYLET-LLIPIL-DK-N-NELIEIVAF-SHDVSNSF----	S	H	L	N
Campylobacter jejuni	WP_342252051.1	butyrate sensor histidiine kinase-like phosphatase BumS	PAS_9;HATPase_c	1-121	-----------------MKDFFKDQFFKALEKNT-IFSRADVQGNLIFVSDKLCQIS-GYSKKELIGKKHSI-FKHPDV----EECYIEELLKKL-SYKK-PYQVIFKNIDKLG-KT--FYLET-LLIPIL-DK-N-NELIEIVAF-SHDVSNSF----	S	H	L	N
Campylobacter	WP_002851243.1	MULTISPECIES: butyrate sensor histidiine kinase-like phosphatase BumS	PAS_9;HATPase_c	1-121	-----------------MKDFFKDQFFKALEKNT-IFSRADVQGNLIFVSDKLCQIS-GYSKKELIGKKHSI-FKHPDV----EECYIEELLKKL-SYKK-PYQVIFKNIDKLG-KT--FYLET-LLIPIL-DK-N-NELIEIVAF-SHDVSNSF----	S	H	L	N
Campylobacter jejuni	WP_253697162.1	butyrate sensor histidiine kinase-like phosphatase BumS	PAS_9;HATPase_c	1-121	-----------------MKDFFKDQFFKALEKNT-IFSRADVQGNLIFVSDKLCQIS-GYSKKELIGKKHSI-FKHPDV----EECYIEELLKKL-SYKK-PYQVIFKNIDKLG-KT--FYLET-LLIPIL-DK-N-NELIEIVAF-SHDVSNSF----	S	H	L	N
Campylobacter jejuni	WP_052795394.1	butyrate sensor histidiine kinase-like phosphatase BumS	PAS_9;HATPase_c	1-121	-----------------MKDFFKDQFFKALEKNT-IFSRADVQGNLIFVSDKLCQIS-GYSKKELIGKKHSI-FKHPDV----EECYIEELLKKL-SYKK-PYQVIFKNIDKLG-KT--FYLET-LLIPIL-DK-N-NELIEIVAF-SHDVSNSF----	S	H	L	N
Campylobacter jejuni	WP_002904244.1	butyrate sensor histidiine kinase-like phosphatase BumS	PAS_9;HATPase_c	1-121	-----------------MKDFFKDQFFKALEKNT-IFSRADVQGNLIFVSDKLCQIS-GYSKKELIGKKHSI-FKHPDV----EECYIEELLKKL-SYKK-PYQVIFKNIDKLG-KT--FYLET-LLIPIL-DK-N-NELIEIVAF-SHDVSNSF----	S	H	L	N
Campylobacter jejuni	WP_002869795.1	butyrate sensor histidiine kinase-like phosphatase BumS	PAS_9;HATPase_c	1-121	-----------------MKDFFKDQFFKALEKNT-IFSRADVQGNLIFVSDKLCQIS-GYSKKELIGKKHSI-FKHPDV----EECYIEELLKKL-SYKK-PYQVIFKNIDKLG-KT--FYLET-LLIPIL-DK-N-NELIEIVAF-SHDVSNSF----	S	H	L	N
Campylobacter jejuni	WP_002927601.1	butyrate sensor histidiine kinase-like phosphatase BumS	PAS_9;HATPase_c	1-121	-----------------MKDFFKDQFFKALEKNT-IFSRADVQGNLIFVSDKLCQIS-GYSKKELIGKKHSI-FKHPDV----EECYIEELLKKL-SYKK-PYQVIFKNIDKLG-KT--FYLET-LLIPIL-DK-N-NELIEIVAF-SHDVSNSF----	S	H	L	N
Campylobacter jejuni	WP_052798188.1	butyrate sensor histidiine kinase-like phosphatase BumS	PAS_9;HATPase_c	1-121	-----------------MKDFFKDQFFKALEKNT-IFSRADVQGNLIFVSDKLCQIS-GYSKKELIGKKHSI-FKHPDV----EECYIEELLKKL-SYKK-PYQVIFKNIDKLG-KT--FYLET-LLIPIL-DK-N-NELIEIVAF-SHDVSNSF----	S	H	L	N
Campylobacter jejuni	WP_100608812.1	butyrate sensor histidiine kinase-like phosphatase BumS	PAS_9;HATPase_c	1-121	-----------------MKDFFKDQFFKALEKNT-IFSRADVQGNLIFVSDKLCQIS-GYSKKELIGKKHSI-FKHPDV----EECYIEELLKKL-SYKK-PYQVIFKNIDKLG-KT--FYLET-LLIPIL-DK-N-NELIEIVAF-SHDVSNSF----	S	H	L	N
Campylobacter jejuni	WP_323470124.1	butyrate sensor histidiine kinase-like phosphatase BumS	PAS_9;HATPase_c	1-121	-----------------MKDFFKDQFFKALEKNT-IFSRADVQGNLIFVSDKLCQIS-GYSKKELIGKKHSI-FKHPDV----EECYIEELLKKL-SYKK-PYQVIFKNIDKLG-KT--FYLET-LLIPIL-DK-N-NELIEIVAF-SHDVSNSF----	S	H	L	N
Campylobacter jejuni	WP_220517689.1	butyrate sensor histidiine kinase-like phosphatase BumS	PAS_9;HATPase_c	1-121	-----------------MKDFFKDQFFKALEKNT-IFSRADVQGNLIFVSDKLCQIS-GYSKKELIGKKHSI-FKHPDV----EECYIEELLKKL-SYKK-PYQVIFKNIDKLG-KT--FYLET-LLIPIL-DK-N-NELIEIVAF-SHDVSNSF----	S	H	L	N
Campylobacter jejuni	WP_306196438.1	butyrate sensor histidiine kinase-like phosphatase BumS	PAS_9;HATPase_c	1-121	-----------------MKDFFKDQFFKALEKNT-IFSRADVQGNLIFVSDKLCQIS-GYSKKELIGKKHSI-FKHPDV----EECYIEELLKKL-SYKK-PYQVIFKNIDKLG-KT--FYLET-LLIPIL-DK-N-NELIEIVAF-SHDISNSF----	S	H	L	N
Campylobacter jejuni	WP_237916718.1	butyrate sensor histidiine kinase-like phosphatase BumS	PAS_9;HATPase_c	1-121	-----------------MKDFFKDQFFKALEKNT-IFSRADVQGNLIFVSDKLCQIS-GYSKKELIGKKHSI-FKHPDV----EECYIEELLKKL-SYKK-PYQVIFKNIDKLG-KT--FYLET-LLIPIL-DK-N-NELIEIVAF-SHBVSNSF----	S	H	L	N
Campylobacter jejuni	WP_306194084.1	butyrate sensor histidiine kinase-like phosphatase BumS	PAS_9;HATPase_c	1-121	-----------------MKDFFKDQFFKALEKNT-IFSRADIQGNLIFVSDKLCQIS-GYSKKELIGKKHSI-FKHPDV----EECYIEELLKKL-SYKK-PYQVIFKNIDKLG-KT--FYLET-LLIPIL-DK-N-NELIEIVAF-SHDVSNSF----	S	H	L	N
Campylobacter jejuni	WP_053869920.1	butyrate sensor histidiine kinase-like phosphatase BumS	PAS_9;HATPase_c	1-121	-----------------MKDFFKDQFFKALEKNT-IFSRADVQGNLIFVSDKLCQIS-GYSKKELIGKKHSI-FKHPDV----EECYIEELLKKL-SYKK-PYQVIFKNIDKLG-KT--FYLET-LLIPIL-DK-N-NELIEIIAF-SHDVSNSF----	S	H	L	N
Campylobacter jejuni	WP_044260324.1	butyrate sensor histidiine kinase-like phosphatase BumS	PAS_9;HATPase_c	1-121	-----------------MKDFFKDQFFKALEKNT-IFSRADVQGNLIFVSDKLCQIS-GYSKKELIGKKHSI-FKHPDV----EECYIEELLKKL-SYKK-PYQVIFKNIDKLG-KT--FYLET-LLIPIL-DK-N-NELIEIIAF-SHDVSNSF----	S	H	L	N
Campylobacter jejuni	WP_057033674.1	butyrate sensor histidiine kinase-like phosphatase BumS	PAS_9;HATPase_c	1-121	-----------------MKDFFKDQFFKALEKNT-IFSRADVQGNLIFISDKLCQIS-GYSKKELIGKKHSI-FKHPDV----EECYIEELLKKL-SYKK-PYQVIFKNIDKLG-KT--FYLET-LLIPIL-DK-N-NELIEIVAF-SHDVSNSF----	S	H	L	N
Campylobacter jejuni	WP_052784321.1	butyrate sensor histidiine kinase-like phosphatase BumS	PAS_9;HATPase_c	1-121	-----------------MKDFFKDQFFKALEKNT-IFSRADVQGNLIFVSDKLCQIS-GYSKKELIGKKHSI-FKHPDV----EECYIEELLKKL-SYKK-PYQVIFKNIDKLG-KT--FYLET-LLIPIL-DK-N-NDLIEIVAF-SHDVSNSF----	S	H	L	N
Campylobacter jejuni	WP_002899103.1	butyrate sensor histidiine kinase-like phosphatase BumS	PAS_3;HATPase_c	1-121	-----------------MKDFFKDQFFKALEKNT-IFSRADVQGNLIFVSDKLCQIS-GYSKKELIGKKHSI-FKHPDV----EECYIEELLKKL-SYKK-PYQVIFKNIDKLG-KT--FYLET-LLIPIL-DK-N-NELIEIVAF-SHNVSNSF----	S	H	L	N
Campylobacter jejuni	WP_139889772.1	butyrate sensor histidiine kinase-like phosphatase BumS	PAS_3;HATPase_c	1-121	-----------------MKDFFKDQFFKALEKNT-IFSRADVQGNLIFVSDKLCQIS-GYSKKELIGKKHSI-FKHPDV----EECYIEELLKKL-SYKK-PYQVIFKNIDKLG-KT--FYLET-LLIPIL-DK-N-NELIEIVAF-SHDVGNSF----	S	H	L	N
Campylobacter jejuni	WP_116882151.1	butyrate sensor histidiine kinase-like phosphatase BumS	PAS_9;HATPase_c	1-121	-----------------MKDFFKDQFFKALEKNT-IFSRADVQGNLIFVSDKLCQIS-GYSKKELIGKKHSI-FKHPDV----EECYIEELLKKF-SYKK-PYQVIFKNIDKLG-KT--FYLET-LLIPIL-DK-N-NELIEIVAF-SHDVSNSF----	S	H	L	N
Campylobacter jejuni	WP_002909800.1	butyrate sensor histidiine kinase-like phosphatase BumS	PAS_3;HATPase_c	1-121	-----------------MKDFFKDQFFKALEKNT-IFSRADVQGNLIFVSDKLCQIS-GYSKKELIGKKHSI-FKHPDV----EECYIEELLKKL-SYKK-PYQVIFKNIDKLG-KT--FYLET-LLIPIL-DK-N-NELIEIVAF-SHNVSNSF----	S	H	L	N
Campylobacter	WP_002876036.1	MULTISPECIES: butyrate sensor histidiine kinase-like phosphatase BumS	PAS_3;HATPase_c	1-121	-----------------MKDFFKDQFFKALEKNT-IFSRADVQGNLIFVSDKLCQIS-GYSKKELIGKKHSI-FKHPDV----EECYIEELLKKL-SYKK-PYQVIFKNIDKLG-KT--FYLET-LLIPIL-DK-N-NELIEIVAF-SHNVSNSF----	S	H	L	N
Campylobacter	WP_002868222.1	MULTISPECIES: butyrate sensor histidiine kinase-like phosphatase BumS	PAS_3;HATPase_c	1-121	-----------------MKDFFKDQFFKALEKNT-IFSRADVQGNLIFVSDKLCQIS-GYSKKELIGKKHSI-FKHPDV----EECYIEELLKKL-SYKK-PYQVIFKNIDKLG-KT--FYLET-LLIPIL-DK-N-NELIEIVAF-SHNVSNSF----	S	H	L	N
Campylobacter jejuni	WP_100620032.1	butyrate sensor histidiine kinase-like phosphatase BumS	PAS_9;HATPase_c	1-121	-----------------MKDFFKDQFFKALEKNT-IFSRADVQGNLIFVSDKLCQIS-GYSKKELIGKKHSI-FKHPDV----EECYIEELLKKL-SYKK-PYQVIFKNIDKLG-KT--FYLET-LLIPIL-NK-N-NELIEIVAF-SHDVSNSF----	S	H	L	N
Campylobacter jejuni	WP_052801464.1	butyrate sensor histidiine kinase-like phosphatase BumS	PAS_9;HATPase_c	1-121	-----------------MKDFFKDQFFKALEKNT-IFSRADVQGNLIFVSDKLCQIS-GYSKKELIGKKHSI-FKHPDV----EECYIEELLKKL-SYKK-PYQVIFKNINKLG-KT--FYLET-LLIPIL-DK-N-NELIEIVAF-SHDVSNSF----	S	H	L	N
Campylobacter jejuni	WP_275792719.1	butyrate sensor histidiine kinase-like phosphatase BumS	PAS_9;HATPase_c	1-121	-----------------MKDFFKDQFFKALEKNT-IFSRADVQGNLIFVSNKLCQIS-GYSKKELIGKKHSI-FKHPDV----EECYIEELLKKL-SYKK-PYQVIFKNIDKLG-KT--FYLET-LLIPIL-DK-N-NELIEIVAF-SHDVSNSF----	S	H	L	N
Campylobacter jejuni	WP_052782869.1	butyrate sensor histidiine kinase-like phosphatase BumS	PAS_9;HATPase_c	1-121	-----------------MKDFFKDQFFKALEKNT-IFSRADVQGNLIFVSDKLCQIS-GYSKKELIGKKHSI-FKHPDV----EECYIEELLKKL-SYKK-PYQVIFKNIDKLG-KT--FYLET-LLIPIL-DK-N-NELIEIVAF-SHDVSDSF----	S	H	L	N
Campylobacter jejuni	WP_342251927.1	butyrate sensor histidiine kinase-like phosphatase BumS	PAS_3;HATPase_c	1-121	-----------------MKDFFKDQFFKALEKNT-IFSRADVQGNLIFVSDKLCQIS-GYSKKELVGKKHSI-FKHPDV----EECYIEELLKKL-SYKK-PYQVIFKNIDKLG-KT--FYLET-LLIPIL-DK-N-NELIEIVAF-SHNVSNSF----	S	H	L	N
Campylobacter jejuni	WP_349324876.1	butyrate sensor histidiine kinase-like phosphatase BumS	PAS_9;HATPase_c	1-121	-----------------MKDFFKDQFFKALEKNT-IFSRADVQGNLIFVSDKLCQIS-GYSKKELIGKKYSI-FKHPDV----EECYIEELLKKL-SYKK-PYQVIFKNIDKLG-KT--FYLET-LLIPIL-DK-N-NELIEIVAF-SHDVSNSF----	S	Y	L	N
Campylobacter jejuni	WP_308043324.1	butyrate sensor histidiine kinase-like phosphatase BumS	PAS_9;HATPase_c	1-121	-----------------MKDFFKDQFFKALEKNI-IFSRADVQGNLIFVSDKLCQIS-GYSKKELIGKKHSI-FKHPDV----EECYIEELLKKL-SYKK-PYQVIFKNIDKLG-KT--FYLET-LLIPIL-DK-N-NELIEIVAF-SHDVSNSF----	S	H	L	N
Campylobacter jejuni	WP_070265390.1	butyrate sensor histidiine kinase-like phosphatase BumS	PAS_9;HATPase_c	1-121	-----------------MKDFFKDQFFKALEKNI-IFSRADVQGNLIFVSDKLCQIS-GYSKKELIGKKHSI-FKHPDV----EECYIEELLKKL-SYKK-PYQVIFKNIDKLG-KT--FYLET-LLIPIL-DK-N-NELIEIVAF-SHDVSNSF----	S	H	L	N
Campylobacter jejuni	WP_107702023.1	butyrate sensor histidiine kinase-like phosphatase BumS	PAS_9;HATPase_c	1-121	-----------------MKDFFKDQFFKALEKNI-IFSRADVQGNLIFVSDKLCQIS-GYSKKELIGKKHSI-FKHPDV----EECYIEELLKKL-SYKK-PYQVIFKNIDKLG-KT--FYLET-LLIPIL-DK-N-NELIEIVAF-SHDVSNSF----	S	H	L	N
Campylobacter jejuni	WP_270989958.1	butyrate sensor histidiine kinase-like phosphatase BumS	PAS_3;HATPase_c	1-121	-----------------MKDFFKDQFFKALEKNT-IFSRADVQGNLIFVSDKLCQIS-GYSKKELIGKKHSI-FKHPDV----EECYIEELLKKL-SYKK-PYQVIFKNIDKLG-KI--FYLET-LLIPIL-DK-N-NELIEIVAF-SHDVSNSF----	S	H	L	N
Campylobacter jejuni	WP_052802300.1	butyrate sensor histidiine kinase-like phosphatase BumS	PAS_9;HATPase_c	1-121	-----------------MKDFFKDQFFKALEKNI-IFSRADVQGNLIFVSDKLCQIS-GYSKKELIGKKHSI-FKHPDV----EECYIEELLKKL-SYKK-PYQVIFKNIDKLG-KT--FYLET-LLIPIL-DK-N-NELIEIVAF-SHDVSNSF----	S	H	L	N
Campylobacter	WP_002877458.1	MULTISPECIES: butyrate sensor histidiine kinase-like phosphatase BumS	PAS_9;HATPase_c	1-121	-----------------MKDFFKDQFFKALEKNT-IFSRADVQGNLIFVSDKLCQIS-GYSKKELIGKKYSI-FKHPDV----EECYIEELLKKL-SYKK-PYQVIFKNIDKLG-KT--FYLET-LLIPIL-DK-N-NELIEIVAF-SHDVSNSF----	S	Y	L	N
Campylobacter jejuni	WP_317934323.1	butyrate sensor histidiine kinase-like phosphatase BumS	PAS_9;HATPase_c	1-121	-----------------MKDFFKDQFFKALEKNI-IFSRADVQGNLIFVSDKLCQIS-GYSKKELIGKKHSI-FKHPDV----EECYIEELLKKL-SYKK-PYQVIFKNIDKLG-KT--FYLET-LLIPIL-DK-N-NELIEIVAF-SHDVSNSF----	S	H	L	N
Campylobacter jejuni	WP_257814284.1	butyrate sensor histidiine kinase-like phosphatase BumS	PAS_9;HATPase_c	1-121	-----------------MKDFFKDQFFKALEKNT-IFSRADVQGNLIFVSDKLCQIS-GYSKKELIGKKHSI-FKHPDV----EECYIEELLKKL-LYKK-PYQVIFKNIDKLG-KT--FYLET-LLIPIL-DK-N-NELIEIVAF-SHDVSNSF----	S	H	L	N
Campylobacter jejuni	WP_257077413.1	butyrate sensor histidiine kinase-like phosphatase BumS	PAS_9;HATPase_c	1-121	-----------------MKDFFKDQFFKALEKNT-IFSRADVQGNLIFVSDKLCQIS-GYSKKELIGKKHSI-FKHPDV----EECYIEELLKKL-SYKK-PYQVIFKNIDKLS-KT--FYLET-LLIPIL-DK-N-NELIEIVAF-SHDVSNSF----	S	H	L	N
Campylobacter jejuni	WP_201459302.1	butyrate sensor histidiine kinase-like phosphatase BumS	PAS_3;HATPase_c	1-121	-----------------MKDFFKDQFFKALEKNT-IFSRADVQGNLIFVSDKLCQIS-GYSKKELIGKKHSI-FKHPDV----EECYIEELLKKL-SYKK-PYQVIFKNIDKLG-KT--FYLET-LLISIL-DK-N-NELIEIVAF-SHDVSNSF----	S	H	L	N
Campylobacter jejuni	WP_100621545.1	butyrate sensor histidiine kinase-like phosphatase BumS	PAS_3;HATPase_c	1-121	-----------------MKDFFKDQFFKALEKNT-IFSRADVQGNLIFVSDKLCQIS-GYSKKELIGKKHSI-FKHPDV----EECYIEELLKKL-SYKK-PYQVIFKNIDKLG-KT--FYLET-LLIPIL-DK-N-NELIEIAAF-SHNVSNSF----	S	H	L	N
Campylobacter jejuni	WP_052794650.1	butyrate sensor histidiine kinase-like phosphatase BumS	PAS_9;HATPase_c	1-121	-----------------MKDFFKDQFFKALEKNT-IFSRADVQGNLIFVSDKLCQIS-GYSKKELIGKKHSI-FKHPDV----EECYIEELLKKL-SYKK-PYQVIFKNIDKLG-KT--FYLET-LLIRIL-DK-N-NELIEIVAF-SHDVSNSF----	S	H	L	N
Campylobacter jejuni	WP_306179808.1	butyrate sensor histidiine kinase-like phosphatase BumS	PAS_9;HATPase_c	1-121	-----------------MKDFFKDQFFKALEKNI-IFSRADVQGNLIFVSDKLCQIS-GYSKKELIGKKHSI-FKHPDV----EECYIEELLKKL-SYKK-PYQVIFKNIDKLG-KT--FYIET-LLIPIL-DK-N-NELIEIVAF-SHDVSNSF----	S	H	L	N
Campylobacter jejuni	WP_323468709.1	butyrate sensor histidiine kinase-like phosphatase BumS	PAS_3;HATPase_c	1-121	-----------------MKDFFKDQFFKALEKNT-IFSRVDVQGNLIFVSDKLCQIS-GYSKKELIGKKHSI-FKHPDV----EECYIEELLKKL-SYKK-PYQVIFKNIDKLG-KT--FYLET-LLIPIL-DK-N-NELIEIVAF-SHNVSNSF----	S	H	L	N
Campylobacter jejuni	WP_100612066.1	butyrate sensor histidiine kinase-like phosphatase BumS	PAS_9;HATPase_c	1-121	-----------------MKDFFKDQFFKALEKNI-IFSRADVQGNLIFVSDKLCQIS-GYSKKELIGKKHSI-FKHPDV----EECYIEELLKKL-SYKK-PYRVIFKNIDKLG-KT--FYLET-LLIPIL-DK-N-NELIEIVAF-SHDVSNSF----	S	H	L	N
Campylobacter jejuni	WP_126239026.1	butyrate sensor histidiine kinase-like phosphatase BumS	PAS_9;HATPase_c	1-121	-----------------MKDFFKDQFFKALEKNT-IFSRADVQGNLIFVSDKLCQIS-GYSKKELIGKKHSI-FKHPDV----EECYIEELLKDL-SYKK-PYQVIFKNIDKLG-KT--FYLET-LLIPIL-DK-N-NELIEIVAL-SHDVSNSF----	S	H	L	N
Campylobacter jejuni	WP_306181067.1	butyrate sensor histidiine kinase-like phosphatase BumS	PAS_9;HATPase_c	1-121	-----------------MKDFFKDQFFKALEKNI-IFSRADVQGNLIFVSDKLCQIS-GYSKKELIGKKHSI-FKHPDV----EECYIEELLKKL-SYKK-PYRVIFKNIDKLG-KT--FYLET-LLIPIL-DK-N-NELIEIVAF-SHDVSNSF----	S	H	L	N
Campylobacter jejuni	WP_237963882.1	butyrate sensor histidiine kinase-like phosphatase BumS	PAS_9;HATPase_c	1-121	-----------------MKDFFKDQFFKALEKNT-IFSRADVQGNLIFVSDKLCQIS-GYSKKELIGKKHSI-FKYPDV----EECYIEELLKKL-SYKK-PYQVIFKNIDKLG-KT--FYLET-LLIPIL-DK-N-NELIEIVAF-SHNVSNSF----	S	H	L	N
Campylobacter jejuni	WP_052776820.1	butyrate sensor histidiine kinase-like phosphatase BumS	PAS_9;HATPase_c	1-121	-----------------MKDFFKDQFFKALEKNT-IFSRADVQGNLIFVSDKLCQIS-GYGKKELIGKKHSI-FKHPDV----EECYIEELLKKL-SYKK-SYQVIFKNIDKLG-KT--FYLET-LLIPIL-DK-N-NELIEIVAF-SHDVSNSF----	S	H	L	N
Campylobacter jejuni	WP_240682930.1	butyrate sensor histidiine kinase-like phosphatase BumS	PAS_3;HATPase_c	1-121	-----------------MKDFFKDQFFKALEKNT-IFSRADVQGNLIFVSDKLCQIS-GYSKKELIGKKHSI-FKHPDV----EECYIEELLKKL-SYKK-PYQVIFKNIDKLG-KT--FYLET-LLIPIL-DK-N-NELIEIVAF-SHNVSNFF----	S	H	L	N
Campylobacter jejuni	WP_100624162.1	butyrate sensor histidiine kinase-like phosphatase BumS	PAS_3;HATPase_c	1-121	-----------------MKDFFKDQFFKALEKNT-IFSRADVQGNLIFVSDKLCQIS-GYSKKELIGKKHSI-FKHPDV----EECYIEELLKKL-SYKK-PYQVIFKNIDKLG-KT--FYLET-LLIPIL-DK-N-NELIEIVAF-SHNVSNFF----	S	H	L	N
Campylobacter jejuni	WP_136696370.1	butyrate sensor histidiine kinase-like phosphatase BumS	PAS_3;HATPase_c	1-121	-----------------MKDFFKDQFFKALEKNT-IFSRADVQGNLIFVSDKLCQIS-GYSKKELIGKKHSI-FKHPDV----EEYYIEELLKKL-SYKK-PYQVIFKNIDKLG-KT--FYLET-LLIPIL-DK-N-NELIEIIAF-SHDVSNSF----	S	H	L	N
Campylobacter jejuni	WP_100623661.1	butyrate sensor histidiine kinase-like phosphatase BumS	PAS_9;HATPase_c	1-121	-----------------MKDFFKDQFFKALEKNT-IFSRADVQGTLIFVSDKLCQIS-GYSKKELIGKKHSI-FKHPDV----EECYIEELLKKL-SYKK-PYQVIFKNIDKLG-KT--FYLKT-LLIPIL-NK-N-NELIEIVAF-SHDVSNSF----	S	H	L	N
Campylobacter jejuni	WP_332123650.1	butyrate sensor histidiine kinase-like phosphatase BumS	PAS_9;HATPase_c	1-121	-----------------MKDFFKDQFFKALEKNT-IFSRADVQGTLIFVSDKLCQIS-GYSKKELIGKKHSI-FKHPDV----EECYIEELLKKL-SYKK-PYQVIFKNIDKLG-KT--FYLKT-LLIPIL-NK-N-NELIEIVAF-SHDVSNSF----	S	H	L	N
Campylobacter jejuni	WP_349682518.1	butyrate sensor histidiine kinase-like phosphatase BumS	PAS_9;HATPase_c	1-121	-----------------MKDFFKDQFFKALEKNI-IFSRADVQGNLIFVSDKLCQIS-GYSKKELIGKKHSI-FKHQDV----EECYIEELLKKL-SYKK-PYQVIFKNIDKLG-KT--FYLET-LLIPIL-DK-N-NELIEIVAF-SHDVSNSF----	S	H	L	N
Campylobacter jejuni	WP_061210458.1	butyrate sensor histidiine kinase-like phosphatase BumS	PAS_9;HATPase_c	1-121	-----------------MKDFFKDQFFKALEKNT-IFSRADVQGTLIFVSDKLCQIS-GYSKKELIGKKHSI-FKHPDV----EECYIEELLKKL-SYKK-PYQVIFKNIDKLG-KT--FYLKT-LLIPIL-NK-N-NELIEIVAF-SHDVSNSF----	S	H	L	N
Campylobacter jejuni	WP_224397592.1	butyrate sensor histidiine kinase-like phosphatase BumS	PAS_9;HATPase_c	1-121	-----------------MKDFFKDQFFKALEKNI-IFSRADVQGNLIFVSDKLCQIS-GYSKKELIGKKHSI-FKHQDV----EECYIEELLKKL-SYKK-PYQVIFKNIDKLG-KT--FYLET-LLIPIL-DK-N-NELIEIVAF-SHDVSNSF----	S	H	L	N
Campylobacter jejuni	WP_251831597.1	butyrate sensor histidiine kinase-like phosphatase BumS	PAS_9;HATPase_c	1-121	-----------------MKDFFKDQFFKALEKNT-IFSRADVQGTLIFVSDKLCQIS-GYSKKELIGKKHSI-FKHPDV----EECYIEELLKKL-SYKK-PYQVIFKNIDKLG-KT--FYLKT-LLIPIL-NK-N-NELIEIVAF-SHDVSNSF----	S	H	L	N
Campylobacter jejuni	WP_070300729.1	butyrate sensor histidiine kinase-like phosphatase BumS	PAS_9;HATPase_c	1-121	-----------------MKDFLKNQFFKALEKNT-IFSRADVQGNLIFVSDKLCQIS-GYSKKELIGNKHSI-FKHPDV----EECYIEELLKKL-SYKK-PYQVIFKNIDKLG-KT--FYLET-LLIPIL-DK-N-NELIEIIAF-SHDVSNSF----	S	H	L	N
Campylobacter jejuni	WP_002870874.1	butyrate sensor histidiine kinase-like phosphatase BumS	PAS_9;HATPase_c	1-121	-----------------MKDFFKDQFFKALEKNT-IFSRADVQGNLIFVSDKLCQIS-GYSKKELIGKKHSI-FKHPDV----EECYVEKLLKDL-SYKK-PYQVIFKNIDKLG-KT--FYLET-LLIPIL-DK-N-NELIEIVAL-SHDVSNSF----	S	H	L	N
Campylobacter	WP_070284018.1	MULTISPECIES: butyrate sensor histidiine kinase-like phosphatase BumS	PAS_9;HATPase_c	1-121	-----------------MKDFFKDQFFKALEKNT-IFSRADVQGNLIFVSDKLCQIS-GYSKKELIGKKHSI-FKHPDV----EECYVEKLLKDL-SYKK-PYQVIFKNIDKLG-KT--FYLET-LLIPIL-DK-N-NELIEIVAL-SHDVSNSF----	S	H	L	N
Campylobacter jejuni	WP_218988480.1	PAS domain-containing sensor histidine kinase, partial	PAS_9;HATPase_c	1-118	--------------------FFKDQFFKALEKNT-IFSRADVQGNLIFVSDKLCQIS-GYSKKELIGKKHSI-FKHPDV----EECYIEELLKKL-SYKK-PYQVIFKNIDKLG-KT--FYLET-LLIPIL-DK-N-NELIEIVAF-SHDVSNSF----	S	H	L	N
Campylobacter jejuni	WP_052785474.1	butyrate sensor histidiine kinase-like phosphatase BumS	PAS_9;HATPase_c	1-121	-----------------MKDFFKDQFFKALEKNT-IFSRADVQGNLIFVSDKLCQIS-GYSKKELIGKKHSI-FKHPDV----EECYVEKLLKDL-SYKK-PYQVIFKNIDKLG-KT--FYLET-LLIPIL-DK-N-NELIEIVAL-SHDVSNSF----	S	H	L	N
Campylobacter jejuni	WP_240692770.1	butyrate sensor histidiine kinase-like phosphatase BumS	PAS_9;HATPase_c	1-121	-----------------MKDFFKDQFFKALEKNT-IFSRADVQGNLIFVSDKLCQIS-GYSKKELIGKKHSI-FKHPDV----EECYVEKLLKDL-SYKK-PYQVIFKNIDKLG-KT--FYLET-LLIPIL-DK-N-NELIEIVAL-SHDVSNSF----	S	H	L	N
Campylobacter jejuni	WP_334262315.1	butyrate sensor histidiine kinase-like phosphatase BumS	PAS_9;HATPase_c	1-121	-----------------MKDFFKDQFFKALEKNT-IFSRADVQGNLIFVSDKLCQIS-GYSKKELIGKKHSI-FKHPDV----EECYVEKLLKDL-SYKK-PYQVIFKNIDKLG-KT--FYLET-LLIPIL-DK-N-NELIEIVAL-SHDVSNSF----	S	H	L	N
Campylobacter	WP_088303603.1	MULTISPECIES: butyrate sensor histidiine kinase-like phosphatase BumS	PAS_9;HATPase_c	1-121	-----------------MKDFFKDQFFKALEKNT-IFSRADVQGNLIFVSDKLCQIS-GYSKKELIGKKHSI-FKHPDV----EECYVEKLLKDL-SYKK-PYQVIFKNIDKLG-KT--FYLET-LLIPIL-DK-N-NELIEIVAL-SHDVSNSF----	S	H	L	N
Campylobacter jejuni	WP_126250480.1	butyrate sensor histidiine kinase-like phosphatase BumS	PAS_9;HATPase_c	1-121	-----------------MKDFFKDQFFKALEKNT-IFSRADVQGNLIFVSDKLCQIS-GYSKKELIGKKHSI-FKHPDV----EECYIEELLKDL-SYKK-PYQVIFKNIDKLG-KT--FYLET-LLIPIS-DK-N-NELIEIVAL-SHDVSNSF----	S	H	L	N
Campylobacter jejuni	WP_126234185.1	butyrate sensor histidiine kinase-like phosphatase BumS	PAS_9;HATPase_c	1-121	-----------------MKDFFKDQFFKALEKNT-IFSRADVQGNLIFVSDKLCQIS-GYSKKELIGKKHSI-FKHPDV----EECYIEELLKDL-SYKK-PYQVIFKNIDKLG-KT--FYLET-LLIPIS-DK-N-NELIEIVAL-SHDVSNSF----	S	H	L	N
Campylobacter	WP_070300845.1	MULTISPECIES: butyrate sensor histidiine kinase-like phosphatase BumS	PAS_9;HATPase_c	1-121	-----------------MKDFFKDQFFKALEKNT-IFSRADVQGNLIFVSDKLCQIS-GYSKKELIGKKHSI-FKHPDV----EECYVEKLLKDL-SYKK-PYQVIFKNIDKLG-KT--FYLET-LLIPIL-DK-N-NELIEIVAL-SHDVSNSF----	S	H	L	N
Campylobacter	WP_070286094.1	MULTISPECIES: butyrate sensor histidiine kinase-like phosphatase BumS	PAS_9;HATPase_c	1-121	-----------------MKDFFKDQFFKALEKNT-IFSRADVQGNLIFVSDKLCQIS-GYSKKELIGKKHSI-FKHPDV----DECYVEKLLKDL-SYKK-PYQVIFKNIDKLG-KT--FYLET-LLIPIL-DK-N-NELIEIVAL-SHDVSNSF----	S	H	L	N
Campylobacter jejuni	WP_070302055.1	butyrate sensor histidiine kinase-like phosphatase BumS	PAS_9;HATPase_c	1-121	-----------------MKDFFKDQFFKALEKNT-IFSRADVQGNLIFVSDKLCQIS-GYSKKELIGKKHSI-FKHPDV----DECYVEKLLKDL-SYKK-PYQVIFKNIDKLG-KT--FYLET-LLIPIL-DK-N-NELIEIVAL-SHDVSNSF----	S	H	L	N
Campylobacter	WP_052949149.1	MULTISPECIES: butyrate sensor histidiine kinase-like phosphatase BumS	PAS_9;HATPase_c	1-121	-----------------MKDFFKDQFFKALEKNT-IFSRADVQGNLIFVSDKLCQIS-GYSKKELIGKKHSI-FKHPDV----DECYVEKLLKDL-SYKK-PYQVIFKNIDKLG-KT--FYLET-LLIPIL-DK-N-NELIEIVAL-SHDVSNSF----	S	H	L	N
Campylobacter jejuni	WP_126237490.1	butyrate sensor histidiine kinase-like phosphatase BumS	PAS_9;HATPase_c	1-121	-----------------MKDFFKDQFFKALEKNT-IFSRADVQGNLIFVSDKLCQIS-GYSKKELIGKKHSI-FKHPDV----DECYVEKLLKDL-SYKK-PYQVIFKNIDKLG-KT--FYLET-LLIPIL-DK-N-NELIEIVAL-SHDVSNSF----	S	H	L	N
Campylobacter jejuni	WP_126222086.1	butyrate sensor histidiine kinase-like phosphatase BumS	PAS_9;HATPase_c	1-121	-----------------MKDFFKDQFFKALEKNT-IFSRADVQGNLIFVSDKLCQIS-GYSKKELIGKKHSI-FKHPDV----DECYVEKLLKDL-SYKK-PYQVIFKNIDKLG-KT--FYLET-LLIPIL-DK-N-NELIEIVAL-SHDVSNSF----	S	H	L	N
Campylobacter jejuni	WP_126210893.1	butyrate sensor histidiine kinase-like phosphatase BumS	PAS_9;HATPase_c	1-121	-----------------MKDFFKDQFFKALEKNT-IFSRADVRGNLIFVSDKLCQIS-GYSKKELIGKKHSI-FKHPDV----EECYVEKLLKDL-SYKK-PYQVIFKNIDKLG-KT--FYLET-LLIPIL-DK-N-NELIEIVAL-SHDVSNSF----	S	H	L	N
Campylobacter jejuni	WP_260627951.1	butyrate sensor histidiine kinase-like phosphatase BumS	PAS_9;HATPase_c	1-121	-----------------MKDFFKDRFFKALEKNT-IFSRADVQGNLIFVSDKLCQIS-GYSKKELIGKKHSI-FKHPDV----DECYVEKLLKDL-SYKK-PYQVIFKNIDKLG-KT--FYLET-LLIPIL-DK-N-NELIEIVAF-SHDVSNSF----	S	H	L	N
Campylobacter jejuni	WP_126237898.1	butyrate sensor histidiine kinase-like phosphatase BumS	PAS_9;HATPase_c	1-121	-----------------MKDFFKDQFFKALEKNT-IFSRADVQGNLIFVSDKLCQIS-GYSKKELIGKKHSI-FKHPDV----DECYVEKLLKDL-SYKK-PYQVIFKNIDKLG-KT--FYLET-LLIPIL-DK-N-NELIEIVAL-SHDVSNSF----	S	H	L	N
Campylobacter	WP_070233851.1	MULTISPECIES: butyrate sensor histidiine kinase-like phosphatase BumS	PAS_9;HATPase_c	1-121	-----------------MKDFFKDQFFKALEKNT-IFSRADVQGNLIFVSDKLCQIS-GYSKKELIGKKHSI-FKHPDV----DECYVEKLLKDL-SYKK-PYQVIFKNIDKLG-KT--FYLET-LLIPIL-DK-N-NELIEIVAL-SHDVSNSF----	S	H	L	N
Campylobacter	WP_002862144.1	MULTISPECIES: butyrate sensor histidiine kinase-like phosphatase BumS	PAS_9;HATPase_c	1-121	-----------------MKDFFKDQFFKALEKNT-IFSRADVQGNLIFVSDKLCQIS-GYSKKELIGKKHSI-FKHPDV----DECYVEKLLKDL-SYKK-PYQVIFKNIDKLG-KT--FYLET-LLIPIL-DK-N-NELIEIVAL-SHDVSNSF----	S	H	L	N
Campylobacter jejuni	WP_019108726.1	butyrate sensor histidiine kinase-like phosphatase BumS	PAS_9;HATPase_c	1-121	-----------------MKDFFKDQFFKALEKIV-FFSRADVQGNLIFVSDKLCQIS-GYSKKELIGKKHSI-FKHPDV----EECYIEELLKKL-SYKK-PYQVIFKNIDKLG-KT--FYLET-LLIPIL-DK-N-NELIEIVAF-SHDVSNSF----	S	H	L	N
Campylobacter sp. BCW_4321	WP_070292214.1	butyrate sensor histidiine kinase-like phosphatase BumS	PAS_9;HATPase_c	1-121	-----------------MKDFFKDQFFKALEKNT-IFSRADVQGNLIFVSDKLCQIS-GYSKKELIGKKHSI-FKHPDV----DECYVEKLLKDL-SYKK-PYQVIFKNIDKLG-KT--FYLET-LLIPIL-DK-N-NELIEIVAL-SHDVSNSF----	S	H	L	N
Campylobacter sp. BCW_6871	WP_070274664.1	butyrate sensor histidiine kinase-like phosphatase BumS	PAS_9;HATPase_c	1-121	-----------------MKDFFKDQFFKALEKNT-IFSRADVQGNLIFVSDKLCQIS-GYSKKELIGKKHSI-FKHPDV----DECYVEKLLKDL-SYKK-PYQVIFKNIDKLG-KT--FYLET-LLIPIL-DK-N-NELIEIVAL-SHDVSNSF----	S	H	L	N
Campylobacter	WP_053872802.1	MULTISPECIES: butyrate sensor histidiine kinase-like phosphatase BumS	PAS_9;HATPase_c	1-121	-----------------MKDFFKDQFFKALEKNT-IFSRADVQGNLIFVSDKLCQIS-GYSKKELIGKKHSI-FKHPDV----DECYVEKLLKDL-SYKK-PYQVIFKNIDKLG-KT--FYLET-LLIPIL-DK-N-NELIEIVAL-SHDVSNSF----	S	H	L	N
Campylobacter jejuni	WP_126231422.1	butyrate sensor histidiine kinase-like phosphatase BumS	PAS_3;HATPase_c	1-121	-----------------MKDFFKDQFFKALEKNT-IFSRADVQGNLIFVSDKLCQIS-GYSKKELIGKKHSI-FKHPDV----EECYIEELLKDL-SYKK-PYQVIFKNIDKLG-KT--FYLET-LLIPIS-DK-N-NELIEIVAL-SYDVSNSF----	S	H	L	N
Campylobacter jejuni	WP_074486906.1	butyrate sensor histidiine kinase-like phosphatase BumS	PAS_9;HATPase_c	1-121	-----------------MKVFFKDQFFKALEKNT-IFSRADVQGNLIFVSDKLCQIS-GYSKKELIGKKHSI-FKHPDV----DECYVEKLLKDL-SYKK-PYQVIFKNIDKLG-KT--FYLET-LLIPIL-DK-N-NELIEIVAL-SHDVSNSF----	S	H	L	N
Campylobacter jejuni	WP_201460052.1	butyrate sensor histidiine kinase-like phosphatase BumS, partial	PAS_9;HATPase_c	1-112	--------------------------FKALEKNT-IFSRADVQGNLIFVSDKLCQIS-GYSKKELIGKKHSI-FKHPDV----EECYIEELLKKL-SYKK-PYQVIFKNIDKLG-KT--FYLET-LLIPIL-DK-N-NELIEIVAF-SHDVSNSF----	S	H	L	N
Campylobacter jejuni	WP_218996987.1	butyrate sensor histidiine kinase-like phosphatase BumS, partial	PAS_9;HATPase_c	1-108	------------------------------EKNT-IFSRADVQGNLIFVSDKLCQIS-GYSKKELIGKKHSI-FKHPDV----EECYIEELLKKL-SYKK-PYQVIFKNIDKLG-KT--FYLET-LLIPIL-DK-N-NELIEIVAF-SHDVSNSF----	S	H	L	N
Campylobacter jejuni	WP_052800533.1	butyrate sensor histidiine kinase-like phosphatase BumS	PAS_9;HATPase_c	4-110	-------------------------------KNT-IFSRADVQGNLIFVSDKLCQIS-GYSKKELIGKKHSI-FKHPDV----EECYIEELLKKL-SYKK-PYQVIFKNIDKLG-KT--FYLET-LLIPIL-DK-N-NELIEIVAF-SHDVSNSF----	S	H	L	N
Campylobacter bilis	WP_158334808.1	butyrate sensor histidiine kinase-like phosphatase BumS	PAS_9;HATPase_c	1-121	-----------------MRDFFKDQFFKAIEKNT-IFSRANPQGILTFVSDKLCKIS-GYSKKELIGQKHSI-FRHPDV----EEYYIEELLNKL-SRKK-PYEVIFKNIDKLG-KT--FYLET-LLIPIL-NK-N-NELTEIVAF-SRDVSNFF----	S	H	L	N
Campylobacter jejuni	WP_218980960.1	PAS domain S-box protein, partial	PAS_3	35431	-----------------MKDFFKDQFFKALEKNT-IFSRADVQGNLIFVSDKLCQIS-GYSKKELIGKKHSI-FKHPDV----EECYIEELLKKL-SYKK-PYQVIFKNIDKLG-KT--FYLET-LL--------------------------------	S	H	L	N
Campylobacter hepaticus	WP_131952296.1	PAS domain-containing sensor histidine kinase	PAS_9;HATPase_c	1-121	-----------------MKDFFEKQFLKALEKNM-IFSRADSEGNLTFVSNKLCKIS-GYTKKELIGQKHSI-FKHPDV----KQCYVEELLGKL-SCKK-PYEVIFKNIDKSG-KT--FYLET-LLIPIL-NK-H-DKLVEIIAF-SRDISNIF----	S	H	L	N
Campylobacter hepaticus	WP_066779448.1	PAS domain-containing sensor histidine kinase	PAS_9;HATPase_c	1-121	-----------------MKDFFEKQFLKALEKNM-IFSRADSEGNLTFVSNKLCKIS-GYTKKELIGQKHSI-FKHPDV----KQCYVEELLGKL-SCKK-PYEVIFKNIDKSG-KT--FYLET-LLIPIL-NK-H-DKLVEIIAF-SRDISNIF----	S	H	L	N
Campylobacter hepaticus	WP_124134443.1	PAS domain-containing sensor histidine kinase	PAS_9;HATPase_c	1-121	-----------------MKDFFEKQFLKALEKNM-IFSRADSEGNLTFVSNKLCKIS-GYTKKELIGQKHSI-FKHPDV----KQCYVEELLGKL-SCKK-PYEVIFKNIDKSG-KT--FYLET-LLIPIL-NK-H-DKLVEIIAF-SRDISNIF----	S	H	L	N
Campylobacter jejuni	WP_219009718.1	butyrate sensor histidiine kinase-like phosphatase BumS, partial	PAS_3;HATPase_c	33239	------------------------------------------------VSDKLCQIS-GYSKKELIGKKHSI-FKHPDV----EECYIEELLKKL-SYKK-PYQVIFKNIDKLG-KT--FYLET-LLIPIL-DK-N-NELIEIVAF-SHDVSNSF----	-	H	L	N
Campylobacter jejuni	WP_214137013.1	butyrate sensor histidiine kinase-like phosphatase BumS, partial	PAS_3;HATPase_c	30317	--------------------------------------------------------S-GYSKKELIGKKHSI-FKHPDV----EECYIEELLKKL-SYKK-PYQVIFKNIDKLG-KT--FYLET-LLIPIL-DK-N-NELIEIVAF-SHDVSNSF----	-	H	L	N
Campylobacter jejuni	WP_321167288.1	PAS domain S-box protein, partial	PAS_9	28491	-----------------MKDFFKDQFFKALEKNT-IFSRADVQGNLIFVSDKLCQIS-GYSKKELIGKKHSI-FKHPDV----EECYIEELLKKL-SYKK-PYQ-------------------------------------------------------	S	H	L	-
Campylobacter jejuni	WP_218986589.1	butyrate sensor histidiine kinase-like phosphatase BumS, partial	PAS_3;HATPase_c	28491	--------------------------------------------------------------KELIGKKHSI-FKHPDV----EECYIEELLKKL-SYKK-PYQVIFKNIDKLG-KT--FYLET-LLIPIL-DK-N-NELIEIVAF-SHDVSNSF----	-	H	L	N
Campylobacter jejuni	WP_141084982.1	PAS domain S-box protein, partial	PAS_9	26665	-----------------MKDFFKDQFFKALEKNT-IFSRADVQGNLIFVSDKLCQIS-GYSKKELIGKKYSI-FKHPDV----EECYIEELLKKL-SY-------------------------------------------------------------	S	Y	L	-
Campylobacter jejuni	WP_218985428.1	PAS domain S-box protein, partial	PAS_9	26299	-----------------MKDFFKDQFFKALEKNT-IFSRADVQGNLIFVSDKLCQIS-GYSKKELIGKKHSI-FKHPDV----EECYIEELLKKL-S--------------------------------------------------------------	S	H	L	-
Campylobacter hepaticus	WP_319030573.1	PAS domain S-box protein, partial	PAS_9	32143	-----------------MKDFFEKQFLKALEKNM-IFSRADSEGNLTFVSNKLCKIS-GYTKKELIGQKHSI-FKHPDV----KQCYVEELLGKL-SCKK-PYEVIFKNIDKSG---------------------------------------------	S	H	L	N
Campylobacter jejuni	WP_201459516.1	PAS domain S-box protein, partial	PAS_9	25204	-----------------MKDFFKDQFFKALEKNT-IFSRADVQGNLIFVSDKLCQIS-GYSKKELIGKKHSI-FKHPDV----EECYIEELLK------------------------------------------------------------------	S	H	L	-
Campylobacter jejuni	WP_218987281.1	butyrate sensor histidiine kinase-like phosphatase BumS, partial	HATPase_c	26299	--------------------------------------------------------------------KHSI-FKHPDV----EECYIEELLKKL-SYKK-PYQVIFKNIDKLG-KT--FYLET-LLIPIL-DK-N-NELIEIVAF-SHDVSNSF----	-	H	L	N
Campylobacter coli	WP_038835182.1 (match to WP_148563445.1)	butyrate sensor histidiine kinase-like phosphatase BumS, partial	PAS_9	1-121	-----------------MANSVAEQVLKVIEKKT-IFFKINLQGIIIDASEKFCKIS-GYSKKELIGKHHFI-LKHPDV----KESYINQLLGKL-WQKE-AYWVVFKNVDKLG-KT--FYLDA-FLIPIV-DN-K-GDLNEIIAL-SYDISNSF----	F	H	L	N
Campylobacter coli	WP_329422052.1	butyrate sensor histidiine kinase-like phosphatase BumS, partial	PAS_9	1-121	-----------------MANSVAEQVLKVIEKKT-IFFKINLQGIIIDASEKFCKIS-GYSKKELIGKHHFI-LKHPDV----KESYINQLLGKL-WQKE-AYWVVFKNVDKLG-KT--FYLDA-FLIPIV-DN-K-GDLNEIIAL-SYDISNSF----	F	H	L	N
Campylobacter coli	WP_201462333.1	butyrate sensor histidiine kinase-like phosphatase BumS, partial	PAS_9	1-121	-----------------MANSVAEQVLKVIEKKT-IFFKINLQGIIIDASEKFCKIS-GYSKKELIGKHHFI-LKHPDV----KESYINQLLGKL-WQKE-AYWVVFKNVDKLG-KT--FYLDA-FLIPIV-DN-K-GDLNEIIAL-SYDISNSF----	F	H	L	N
Campylobacter coli	WP_321151791.1	butyrate sensor histidiine kinase-like phosphatase BumS, partial	PAS_9	1-121	-----------------MANSVAEQVLKVIEKKT-IFFKINLQGIIIDASEKFCKIS-GYSKKELIGKHHFI-LKHPDV----KESYINQLLGKL-WQKE-AYWVVFKNVDKLG-KT--FYLDA-FLIPIV-DN-K-GDLNEIIAL-SYDISNSF----	F	H	L	N
Campylobacter coli	WP_321156876.1	butyrate sensor histidiine kinase-like phosphatase BumS, partial	PAS_9	1-121	-----------------MANSVAEQVLKVIEKKT-IFFKINLQGIIIDASEKFCKIS-GYSKKELIGKHHFI-LKHPDV----KESYINQLLGKL-WQKE-AYWVVFKNVDKLG-KT--FYLDA-FLIPIV-DN-K-GDLNEIIAL-SYDISNSF----	F	H	L	N
Campylobacter coli	WP_228776431.1	butyrate sensor histidiine kinase-like phosphatase BumS, partial	PAS_9	1-121	-----------------MANSVAEQVLKVIEKKT-IFFKINLQGIIIDASEKFCKIS-GYSKKELIGKHHFI-LKHPDV----KESYINQLLGKL-WQKE-AYWVVFKNVDKLG-KT--FYLDA-FLIPIV-DN-K-GDLNEIIAL-SYDISNSF----	F	H	L	N
Campylobacter coli	WP_053876054.1	butyrate sensor histidiine kinase-like phosphatase BumS, partial	PAS_9	1-121	-----------------MANSVAEQVLKVIEKKT-IFFKINLQGIIIDASEKFCKIS-GYSKKELIGKHHFI-LKHPDV----KESYINQLLGKL-WQKE-AYWVVFKNVDKLG-KT--FYLDA-FLIPIV-DN-K-GDLNEIIAL-SYDISNSF----	F	H	L	N
Campylobacter coli	WP_038838553.1	butyrate sensor histidiine kinase-like phosphatase BumS	PAS_9;HATPase_c	1-121	-----------------MANSAAEQVLKAIEENI-IFFKIDLQGIIIDASEKFCKVS-GYSKKELIGKHHFI-LKHPDV----KEDYINQLLEKL-WQKE-AYWVVFKNIDKLG-KT--FYLDA-FLIPIV-DK-K-GNLNEIAAL-SYDISNSF----	F	H	L	N
Campylobacter coli	WP_236729112.1	butyrate sensor histidiine kinase-like phosphatase BumS, partial	PAS_9	1-121	-----------------MANSVAEQVLKVIEKKT-IFFKINLQGIIIDASEKFCKIS-GYSKKELIGKHHFI-LKHPDV----KESYINQLLGKL-WQKE-AYWVVFKNVDKLG-KT--FYLDA-FLIPIV-DN-K-GDLNEIIAL-SYDISNSF----	F	H	L	N
Campylobacter coli	WP_038847959.1	butyrate sensor histidiine kinase-like phosphatase BumS	PAS_9;HATPase_c	1-121	-----------------MANSAAEQVLKAIEENI-IFFKIDLQGIIIDASEKFCKVS-GYSKKELIGKHHFV-LKHPDV----KEDYINQLLEKL-WQKE-AYWVVFKNIDKLG-KT--FYLDA-FLIPIV-DK-K-GNLNEIAAL-SYDISNSF----	F	H	L	N
Campylobacter jejuni	WP_116479395.1	PAS domain S-box protein, partial	PAS_9	23743	-----------------MKDFFKDQFFKALEKNT-IFSRADVQGNLIFVSDKLCQIS-GYSKKELIGKKHSI-FKHPDV----EECYIE----------------------------------------------------------------------	S	H	-	-
Campylobacter coli	WP_053876902.1	butyrate sensor histidiine kinase-like phosphatase BumS, partial	PAS_9;HATPase_c	1-121	-----------------MANSVAEQVLKVIEKKT-IFFKINLQGIIIDASEKFCKIS-GYSKKELIGKHHFI-LKHPDV----KESYINQLLGKL-WQKE-AYWVVFKNVDKLG-KT--FYLDA-FLIPIV-DN-K-GDLNEIIAL-SYDISNSF----	F	H	L	N
Campylobacter coli	WP_053873098.1	butyrate sensor histidiine kinase-like phosphatase BumS, partial	PAS_9;HATPase_c	1-121	-----------------MANSVAEQVLKVIEKKT-IFFKINLQGIIIDASEKFCKIS-GYSKKELIGKHHFI-LKHPDV----KESYINQLLGKL-WQKE-AYWVVFKNVDKLG-KT--FYLDA-FLIPIV-DN-K-GDLNEIIAL-SYDISNSF----	F	H	L	N
Campylobacter coli	WP_053874586.1	butyrate sensor histidiine kinase-like phosphatase BumS, partial	PAS_9;HATPase_c	1-121	-----------------MANSVAEQVLKVIEKKT-IFFKINLQGIIIDASEKFCKIS-GYSKKELIGKHHFI-LKHPDV----KESYINQLLGKL-WQKE-AYWVVFKNVDKLG-KT--FYLDA-FLIPIV-DN-K-GDLNEIIAL-SYDISNSF----	F	H	L	N
Campylobacter coli	WP_175055937.1	butyrate sensor histidiine kinase-like phosphatase BumS	PAS_9;HATPase_c	1-121	-----------------MANSVAEQVLKVIEKKT-IFFKINLQGIIIDASEKFCKIS-GYSKKELIGKHHFI-LKHPDV----KESYINQLLGKL-WQKE-AYSVVFKNVDKLG-KT--FYLDA-FLIPIV-DN-K-GDLNEIIAL-SYDISNSF----	F	H	L	N
Campylobacter coli	WP_002807309.1	butyrate sensor histidiine kinase-like phosphatase BumS	PAS_9;HATPase_c	1-121	-----------------MANSVAEQVLKVIEKKT-IFFKINLQGIIIDASEKFCKIS-GYSKKELIGKHHFI-LKHPDV----KESYINQLLGKL-WQKE-AYSVVFKNVDKLG-KT--FYLDA-FLIPIV-DN-K-GDLNEIIAL-SYDISNSF----	F	H	L	N
Campylobacter coli	WP_002810815.1	butyrate sensor histidiine kinase-like phosphatase BumS	PAS_9;HATPase_c	1-121	-----------------MANSVAEQVLKVIEKKT-IFFKINLQGIIIDASEKFCKIS-GYSKKELIGKHHFI-LKHPDV----KESYINQLLGKL-WQKE-AYSVVFKNVDKLG-KT--FYLDA-FLIPIV-DN-K-GDLNEIIAL-SYDISNSF----	F	H	L	N
Campylobacter coli	WP_002819962.1	butyrate sensor histidiine kinase-like phosphatase BumS	PAS_9;HATPase_c	1-121	-----------------MANSVAEQVLKVIEKKT-IFFKINLQGIIIDASEKFCKIS-GYSKKELIGKHHFI-LKHPDV----KESYINQLLGKL-WQKE-AYSVVFKNVDKLG-KT--FYLDA-FLIPIV-DN-K-GDLNEIIAL-SYDISNSF----	F	H	L	N
Campylobacter jejuni	WP_141084960.1	butyrate sensor histidiine kinase-like phosphatase BumS, partial	HATPase_c	25204	-----------------------------------------------------------------------I-FKHPDV----EECYIEELLKKL-SYKK-PYQVIFKNIDKLG-KT--FYLET-LLIPIL-DK-N-NELIEIVAF-SHDVSNSF----	-	-	L	N
Campylobacter coli	WP_057981118.1	butyrate sensor histidiine kinase-like phosphatase BumS	PAS_9;HATPase_c	1-121	-----------------MANSVAEQVLKVIEKKT-IFFKINLQGIIIDASEKFCKIS-GYSKKELIGKHHFI-LKHPDV----KESYINQLLGKL-WQKE-AYWVVFKNVDKLG-KT--FYLDA-FLIPIV-DN-K-GDLNEIIAL-SYDISNSF----	F	H	L	N
Campylobacter coli	WP_072231931.1	butyrate sensor histidiine kinase-like phosphatase BumS	PAS_9;HATPase_c	1-121	-----------------MANSVAEQVLKVIEKKT-IFFKINLQGIIIDASEKFCKIS-GYSKKELIGKHHFI-LKHPDV----KESYINQLLGKL-WQKE-AYWVVFKNVDKLG-KT--FYLDA-FLIPIV-DN-K-GDLNEIIAL-SYDISNSF----	F	H	L	N
Campylobacter coli	WP_215446686.1	butyrate sensor histidiine kinase-like phosphatase BumS	PAS_9;HATPase_c	1-121	-----------------MANSVAEQVLKVIEKKT-IFFKINLQGIIIDASEKFCKIS-GYSKKELIGKHHFI-LKHPDV----KESYINQLLGKL-WQKE-AYWVVFKNVDKLG-KT--FYLDA-FLIPIV-DN-K-GDLNEIIAL-SYDISNSF----	F	H	L	N
Campylobacter coli	WP_057040196.1	butyrate sensor histidiine kinase-like phosphatase BumS	PAS_9;HATPase_c	1-121	-----------------MANSVAEQVLKVIEKKT-IFFKINLQGIIIDASEKFCKIS-GYSKKELIGKHHFI-LKHPDV----KESYINQLLGKL-WQKE-AYWVVFKNVDKLG-KT--FYLDA-FLIPIV-DN-K-GDLNEIIAL-SYDISNSF----	F	H	L	N
Campylobacter coli	WP_231359408.1	butyrate sensor histidiine kinase-like phosphatase BumS	PAS_9;HATPase_c	1-121	-----------------MANSVAEQVLKVIEKKT-IFFKINLQGIIIDASEKFCKIS-GYSKKELIGKHHFI-LKHPDV----KESYINQLLGKL-WQKE-AYWVVFKNVDKLG-KT--FYLDA-FLIPIV-DN-K-GDLNEIIAL-SYDISNSF----	F	H	L	N
Campylobacter coli	WP_002793879.1	butyrate sensor histidiine kinase-like phosphatase BumS	PAS_9;HATPase_c	1-121	-----------------MANSVAEQVLKVIEKKT-IFFKINLQGIIIDASEKFCKIS-GYSKKELIGKHHFI-LKHPDV----KESYINQLLGKL-WQKE-AYWVVFKNVDKLG-KT--FYLDA-FLIPIV-DN-K-GDLNEIIAL-SYDISNSF----	F	H	L	N
Campylobacter coli	WP_072224685.1	butyrate sensor histidiine kinase-like phosphatase BumS	PAS_9;HATPase_c	1-121	-----------------MANSVAEQVLKVIEKKT-IFFKINLQGIIIDASEKFCKIS-GYSKKELIGKHHFI-LKHPDV----KESYINQLLGKL-WQKE-AYWVVFKNVDKLG-KT--FYLDA-FLIPIV-DN-K-GDLNEIIAL-SYDISNSF----	F	H	L	N
Campylobacter coli	WP_301753979.1	butyrate sensor histidiine kinase-like phosphatase BumS	PAS_9;HATPase_c	1-121	-----------------MANSVAEQVLKVIEKKT-IFFKINLQGIIIDASEKFCKIS-GYSKKELIGKHHFI-LKHPDV----KESYINQLLGKL-WQKE-AYWVVFKNVDKLG-KT--FYLDA-FLIPIV-DN-K-GDLNEIIAL-SYDISNSF----	F	H	L	N
Campylobacter coli	WP_052785719.1	butyrate sensor histidiine kinase-like phosphatase BumS	PAS_9;HATPase_c	1-121	-----------------MANSVAEQVLKVIEKKT-IFFKINLQGIIIDASEKFCKIS-GYSKKELIGKHHFI-LKHPDV----KESYINQLLGKL-WQKE-AYWVVFKNVDKLG-KT--FYLDA-FLIPIV-DN-K-GDLNEIIAL-SYDISNSF----	F	H	L	N
Campylobacter coli	WP_072239478.1	butyrate sensor histidiine kinase-like phosphatase BumS	PAS_9;HATPase_c	1-121	-----------------MANSVAEQVLKVIEKKT-IFFKINLQGIIIDASEKFCKIS-GYSKKELIGKHHFI-LKHPDV----KESYINQLLGKL-WQKE-AYWVVFKNVDKLG-KT--FYLDA-FLIPIV-DN-K-GDLNEIIAL-SYDISNSF----	F	H	L	N
Campylobacter coli	WP_053875468.1	butyrate sensor histidiine kinase-like phosphatase BumS	PAS_9;HATPase_c	1-121	-----------------MANSVAEQVLKVIEKKT-IFFKINLQGIIIDASEKFCKIS-GYSKKELIGKHHFI-LKHPDV----KESYINQLLGKL-WQKE-AYWVVFKNVDKLG-KT--FYLDA-FLIPIV-DN-K-GDLNEIIAL-SYDISNSF----	F	H	L	N
Campylobacter coli	WP_224367078.1	butyrate sensor histidiine kinase-like phosphatase BumS	PAS_9;HATPase_c	1-121	-----------------MANSVAEQVLKVIEKKT-IFFKINLQGIIIDASEKFCKIS-GYSKKELIGKHHFI-LKHPDV----KESYINQLLGKL-WQKE-AYWVVFKNVDKLG-KT--FYLDA-FLIPIV-DN-K-GDLNEIIAL-SYDISNSF----	F	H	L	N
Campylobacter coli	WP_057033058.1	butyrate sensor histidiine kinase-like phosphatase BumS	PAS_9;HATPase_c	1-121	-----------------MANSVAEQVLKVIEKKT-IFFKINLQGIIIDASEKFCKIS-GYSKKELIGKHHFI-LKHPDV----KESYINQLLGKL-WQKE-AYWVVFKNVDKLG-KT--FYLDA-FLIPIV-DN-K-GDLNEIIAL-SYDISNSF----	F	H	L	N
Campylobacter coli	WP_250414978.1	butyrate sensor histidiine kinase-like phosphatase BumS	PAS_9;HATPase_c	1-121	-----------------MANSVAEQVLKVIEKKT-IFFKINLQGIIIDASEKFCKIS-GYSKKELIGKHHFI-LKHPDV----KESYINQLLGKL-WQKE-AYWVVFKNVDKLG-KT--FYLDA-FLIPIV-DN-K-GDLNEIIAL-SYDISNSF----	F	H	L	N
Campylobacter coli	WP_072226511.1	butyrate sensor histidiine kinase-like phosphatase BumS	PAS_9;HATPase_c	1-121	-----------------MANSVAEQVLKVIEKKT-IFFKINLQGIIIDASEKFCKIS-GYSKKELIGKHHFI-LKHPDV----KESYINQLLGKL-WQKE-AYWVVFKNVDKLG-KT--FYLDA-FLIPIV-DN-K-GDLNEIIAL-SYDISNSF----	F	H	L	N
Campylobacter coli	WP_002837045.1	butyrate sensor histidiine kinase-like phosphatase BumS	PAS_9;HATPase_c	1-121	-----------------MANSVAEQVLKVIEKKT-IFFKINLQGIIIDASEKFCKIS-GYSKKELIGKHHFI-LKHPDV----KESYINQLLGKL-WQKE-AYWVVFKNVDKLG-KT--FYLDA-FLIPIV-DN-K-GDLNEIIAL-SYDISNSF----	F	H	L	N
Campylobacter coli	WP_289871023.1	butyrate sensor histidiine kinase-like phosphatase BumS	PAS_9;HATPase_c	1-121	-----------------MANSVAEQVLKVIEKKT-IFFKINLQGIIIDASEKFCKIS-GYSKKELIGKHHFI-LKHPDV----KESYINQLLGKL-WQKE-AYWVVFKNVDKLG-KT--FYLDA-FLIPIV-DN-K-GDLNEIIAL-SYDISNSF----	F	H	L	N
Campylobacter	WP_002844913.1	MULTISPECIES: butyrate sensor histidiine kinase-like phosphatase BumS	PAS_9;HATPase_c	1-121	-----------------MANSVAEQVLKVIEKKT-IFFKINLQGIIIDASEKFCKIS-GYSKKELIGKHHFI-LKHPDV----KESYINQLLGKL-WQKE-AYWVVFKNVDKLG-KT--FYLDA-FLIPIV-DN-K-GDLNEIIAL-SYDISNSF----	F	H	L	N
Campylobacter coli	WP_335764007.1	butyrate sensor histidiine kinase-like phosphatase BumS	PAS_9;HATPase_c	1-121	-----------------MANSVAEQVLKVIEKKT-IFFKINLQGIIIDASEKFCKIS-GYSKKELIGKHHFI-LKHPDV----KESYINQLLGKL-WQKE-AYWVVFKNVDKLG-KT--FYLDA-FLIPIV-DN-K-GDLNEIIAL-SYDISNSF----	F	H	L	N
Campylobacter coli	WP_301736299.1	butyrate sensor histidiine kinase-like phosphatase BumS	PAS_9;HATPase_c	1-121	-----------------MANSVAEQVLKVIEKKT-IFFKINLQGIIIDASEKFCKIS-GYSKKELIGKHHFI-LKHPDV----KESYINQLLGKL-WQKE-AYWVVFKNVDKLG-KT--FYLDA-FLIPIV-DN-K-GDLNEIIAL-SYDISNSF----	F	H	L	N
Campylobacter coli	WP_165432750.1	butyrate sensor histidiine kinase-like phosphatase BumS	PAS_9;HATPase_c	1-121	-----------------MANSVAEQVLKVIEKKT-IFFKINLQGIIIDASEKFCKIS-GYSKKELIGKHHFI-LKHPDV----KESYINQLLGKL-WQKE-AYWVVFKNVDKLG-KT--FYLDA-FLIPIV-DN-K-GDLNEIIAL-SYDISNSF----	F	H	L	N
Campylobacter coli	WP_072216932.1	butyrate sensor histidiine kinase-like phosphatase BumS	PAS_9;HATPase_c	1-121	-----------------MANSVAEQVLKVIEKKT-IFFKINLQGIIIDASEKFCKIS-GYSKKELIGKHHFI-LKHPDV----KESYINQLLGKL-WQKE-AYWVVFKNVDKLG-KT--FYLDA-FLIPIV-DN-K-GDLNEIIAL-SYDISNSF----	F	H	L	N
Campylobacter coli	WP_072225904.1	butyrate sensor histidiine kinase-like phosphatase BumS	PAS_9;HATPase_c	1-121	-----------------MANSVAEQVLKVIEKKT-IFFKINLQGIIIDASEKFCKIS-GYSKKELIGKHHFI-LKHPDV----KESYINQLLGKL-WQKE-AYWVVFKNVDKLG-KT--FYLDA-FLIPIV-DN-K-GDLNEIIAL-SYDISNSF----	F	H	L	N
Campylobacter coli	WP_157142280.1	butyrate sensor histidiine kinase-like phosphatase BumS	PAS_9;HATPase_c	1-121	-----------------MANSVAEQVLKVIEKKT-IFFKINLQGIIIDASEKFCKIS-GYSKKELIGKHHFI-LKHPDV----KESYINQLLGKL-WQKE-AYWVVFKNVDKLG-KT--FYLDA-FLIPIV-DN-K-GDLNEIIAL-SYDISNSF----	F	H	L	N
Campylobacter coli	WP_057041980.1	butyrate sensor histidiine kinase-like phosphatase BumS	PAS_9;HATPase_c	1-121	-----------------MANSVAEQVLKVIEKKT-IFFKINLQGIIIDASEKFCKIS-GYSKKELIGKHHFI-LKHPDV----KESYINQLLGKL-WQKE-AYWVVFKNVDKLG-KT--FYLDA-FLIPIV-DN-K-GDLNEIIAL-SYDISNSF----	F	H	L	N
Campylobacter coli	WP_002825698.1	butyrate sensor histidiine kinase-like phosphatase BumS	PAS_9;HATPase_c	1-121	-----------------MANSVAEQVLKVIEKKT-IFFKINLQGIIIDASEKFCKIS-GYSKKELIGKHHFI-LKHPDV----KESYINQLLGKL-WQKE-AYWVVFKNVDKLG-KT--FYLDA-FLIPIV-DN-K-GDLNEIIAL-SYDISNSF----	F	H	L	N
Campylobacter coli	WP_215431162.1	butyrate sensor histidiine kinase-like phosphatase BumS	PAS_9;HATPase_c	1-121	-----------------MANSVAEQVLKVIEKKT-IFFKINLQGIIIDASEKFCKIS-GYSKKELIGKHHFI-LKHPDV----KESYINQLLGKL-WQKE-AYWVVFKNVDKLG-KT--FYLDA-FLIPIV-DN-K-GDLNEIIAL-SYDISNSF----	F	H	L	N
Campylobacter coli	WP_341555992.1	butyrate sensor histidiine kinase-like phosphatase BumS	PAS_9;HATPase_c	1-121	-----------------MANSVAEQVLKVIEKKT-IFFKINLQGIIIDASEKFCKIS-GYSKKELIGKHHFI-LKHPDV----KESYINQLLGKL-WQKE-AYWVVFKNVDKLG-KT--FYLDA-FLIPIV-DN-K-GDLNEIIAL-SYDISNSF----	F	H	L	N
Campylobacter coli	WP_072226256.1	butyrate sensor histidiine kinase-like phosphatase BumS	PAS_9;HATPase_c	1-121	-----------------MANSVAEQVLKVIEKKT-IFFKINLQGIIIDASEKFCKIS-GYSKKELIGKHHFI-LKHPDV----KESYINQLLGKL-WQKE-AYWVVFKNVDKLG-KT--FYLDA-FLIPIV-DN-K-GDLNEIIAL-SYDISNSF----	F	H	L	N
Campylobacter coli	WP_052777504.1	butyrate sensor histidiine kinase-like phosphatase BumS	PAS_9;HATPase_c	1-121	-----------------MANSVAEQVLKVIEKKT-IFFKINLQGIIIDASEKFCKIS-GYSKKELIGKHHFI-LKHPDV----KESYINQLLGKL-WQKE-AYWVVFKNVDKLG-KT--FYLDA-FLIPIV-DN-K-GDLNEIIAL-SYDISNSF----	F	H	L	N
Campylobacter coli	WP_134163040.1	butyrate sensor histidiine kinase-like phosphatase BumS	PAS_9;HATPase_c	1-121	-----------------MANSVAEQVLKVIEKKT-IFFKINLQGIIIDASEKFCKIS-GYSKKELIGKHHFI-LKHPDV----KESYINQLLGKL-WQKE-AYWVVFKNVDKLG-KT--FYLDA-FLIPIV-DN-K-GDLNEIIAL-SYDISNSF----	F	H	L	N
Campylobacter coli	WP_107128043.1	butyrate sensor histidiine kinase-like phosphatase BumS	PAS_9;HATPase_c	1-121	-----------------MANSVAEQVLKVIEKKT-IFFKINLQGIIIDASEKFCKIS-GYSKKELIGKHHFI-LKHPDV----KESYINQLLGKL-WQKE-AYWVVFKNVDKLG-KT--FYLDA-FLIPIV-DN-K-GDLNEIIAL-SYDISNSF----	F	H	L	N
Campylobacter coli	WP_072238401.1	butyrate sensor histidiine kinase-like phosphatase BumS	PAS_9;HATPase_c	1-121	-----------------MANSVAEQVLKVIEKKT-IFFKINLQGIIIDASEKFCKIS-GYSKKELIGKHHFI-LKHPDV----KESYINQLLGKL-WQKE-AYWVVFKNVDKLG-KT--FYLDA-FLIPIV-DN-K-GDLNEIIAL-SYDISNSF----	F	H	L	N
Campylobacter coli	WP_057044833.1	butyrate sensor histidiine kinase-like phosphatase BumS	PAS_9;HATPase_c	1-121	-----------------MANSVAEQVLKVIEKKT-IFFKINLQGIIIDASEKFCKIS-GYSKKELIGKHHFI-LKHPDV----KESYINQLLGKL-WQKE-AYWVVFKNVDKLG-KT--FYLDA-FLIPIV-DN-K-GDLNEIIAL-SYDISNSF----	F	H	L	N
Campylobacter coli	WP_057993147.1	butyrate sensor histidiine kinase-like phosphatase BumS	PAS_9;HATPase_c	1-121	-----------------MANSVAEQVLKVIEKKT-IFFKINLQGIIIDASEKFCKIS-GYSKKELIGKHHFI-LKHPDV----KESYINQLLGKL-WQKE-AYWVVFKNVDKLG-KT--FYLDA-FLIPIV-DN-K-GDLNEIIAL-SYDISNSF----	F	H	L	N
Campylobacter coli	WP_057032346.1	butyrate sensor histidiine kinase-like phosphatase BumS	PAS_9;HATPase_c	1-121	-----------------MANSVAEQVLKVIEKKT-IFFKINLQGIIIDASEKFCKIS-GYSKKELIGKHHFI-LKHPDV----KESYINQLLGKL-WQKE-AYWVVFKNVDKLG-KT--FYLDA-FLIPIV-DN-K-GDLNEIIAL-SYDISNSF----	F	H	L	N
Campylobacter coli	WP_072212027.1	butyrate sensor histidiine kinase-like phosphatase BumS	PAS_9;HATPase_c	1-121	-----------------MANSVAEQVLKVIEKKT-IFFKINLQGIIIDASEKFCKIS-GYSKKELIGKHHFI-LKHPDV----KESYINQLLGKL-WQKE-AYWVVFKNVDKLG-KT--FYLDA-FLIPIV-DN-K-GDLNEIIAL-SYDISNSF----	F	H	L	N
Campylobacter coli	WP_072225635.1	butyrate sensor histidiine kinase-like phosphatase BumS	PAS_9;HATPase_c	1-121	-----------------MANSVAEQVLKVIEKKT-IFFKINLQGIIIDASEKFCKIS-GYSKKELIGKHHFI-LKHPDV----KESYINQLLGKL-WQKE-AYWVVFKNVDKLG-KT--FYLDA-FLIPIV-DN-K-GDLNEIIAL-SYDISNSF----	F	H	L	N
Campylobacter coli	WP_072240848.1	butyrate sensor histidiine kinase-like phosphatase BumS	PAS_9;HATPase_c	1-121	-----------------MANSVAEQVLKVIEKKT-IFFKINLQGIIIDASEKFCKIS-GYSKKELIGKHHFI-LKHPDV----KESYINQLLGKL-WQKE-AYWVVFKNVDKLG-KT--FYLDA-FLIPIV-DN-K-GDLNEIIAL-SYDISNSF----	F	H	L	N
Campylobacter	WP_002779335.1	MULTISPECIES: butyrate sensor histidiine kinase-like phosphatase BumS	PAS_9;HATPase_c	1-121	-----------------MANSVAEQVLKVIEKKT-IFFKINLQGIIIDASEKFCKIS-GYSKKELIGKHHFI-LKHPDV----KESYINQLLGKL-WQKE-AYWVVFKNVDKLG-KT--FYLDA-FLIPIV-DN-K-GDLNEIIAL-SYDISNSF----	F	H	L	N
Campylobacter coli	WP_052782450.1	butyrate sensor histidiine kinase-like phosphatase BumS	PAS_9;HATPase_c	1-121	-----------------MANSVAEQVLKVIEKKT-IFFKINLQGIIIDASEKFCKIS-GYSKKELIGKHHFI-LKHPDV----KESYINQLLGKL-WQKE-AYWVVFKNVDKLG-KT--FYLDA-FLIPIV-DN-K-GDLNEIIAL-SYDISNSF----	F	H	L	N
Campylobacter coli	WP_173938680.1	butyrate sensor histidiine kinase-like phosphatase BumS	PAS_9;HATPase_c	1-121	-----------------MANSVAEQVLKVIEKKT-IFFKINLQGIIIDASEKFCKIS-GYSKKELIGKHHFI-LKHPDV----KESYINQLLGKL-WQKE-AYWVVFKNVDKLG-KT--FYLDA-FLIPIV-DN-K-GDLNEIIAL-SYDISNSF----	F	H	L	N
Campylobacter coli	WP_002795338.1	butyrate sensor histidiine kinase-like phosphatase BumS	PAS_9;HATPase_c	1-121	-----------------MANSVAEQVLKVIEKKT-IFFKINLQGIIIDASEKFCKIS-GYSKKELIGKHHFI-LKHPDV----KESYINQLLGKL-WQKE-AYWVVFKNVDKLG-KT--FYLDA-FLIPIV-DN-K-GDLNEIIAL-SYDISNSF----	F	H	L	N
Campylobacter coli	WP_165631248.1	butyrate sensor histidiine kinase-like phosphatase BumS	PAS_9;HATPase_c	1-121	-----------------MANSVAEQVLKVIEKKT-IFFKINLQGIIIDASEKFCKIS-GYSKKELIGKHHFI-LKHPDV----KESYINQLLGKL-WQKE-AYWVVFKNVDKLG-KT--FYLDA-FLIPIV-DN-K-GDLNEIIAL-SYDISNSF----	F	H	L	N
Campylobacter coli	WP_203544952.1	butyrate sensor histidiine kinase-like phosphatase BumS	PAS_9;HATPase_c	1-121	-----------------MANSVAEQVLKVIEKKT-IFFKINLQGIIIDASEKFCKIS-GYSKKELIGKHHFI-LKHPDV----KESYINQLLGKL-WQKE-AYWVVFKNVDKLG-KT--FYLDA-FLIPIV-DN-K-GDLNEIIAL-SYDISNSF----	F	H	L	N
Campylobacter coli	WP_317454535.1	butyrate sensor histidiine kinase-like phosphatase BumS	PAS_9;HATPase_c	1-121	-----------------MANSVAEQVLKVIEKKT-IFFKINLQGIVIDASEKFCKIS-GYSKKELIGKHHFI-LKHPDV----KESYINQLLGKL-WQKE-AYWVVFKNVDKLG-KT--FYLDA-FLIPIV-DN-K-GDLNEIIAL-SYDISNSF----	F	H	L	N
Campylobacter coli	WP_023890735.1	butyrate sensor histidiine kinase-like phosphatase BumS	PAS_9;HATPase_c	1-121	-----------------MANSVAEQVLKVIEKKT-IFFKINLQGIIIDASEKFCKIS-GYSKKELIGKHHFI-LKHPDV----KESYINQLLGRL-WQKE-AYWVVFKNVDKLG-KT--FYLDA-FLIPIV-DN-K-GDLNEIIAL-SYDISNSF----	F	H	L	N
Campylobacter coli	WP_230099833.1	butyrate sensor histidiine kinase-like phosphatase BumS	PAS_9;HATPase_c	1-121	-----------------MVNSVAEQVLKVIEKKT-IFFKINLQGIIIDASEKFCKIS-GYSKKELIGKHHFI-LKHPDV----KESYINQLLGKL-WQKE-AYWVVFKNVDKLG-KT--FYLDA-FLIPIV-DN-K-GDLNEIIAL-SYDISNSF----	F	H	L	N
Campylobacter coli	WP_173938303.1	butyrate sensor histidiine kinase-like phosphatase BumS	PAS_9;HATPase_c	1-121	-----------------MANSVAEQVLKVIEKKT-IFFKINLQGIIIDASEKFCKIS-GYSKKELIGKHHFI-LKHPDV----KESYINQLLGKL-WQKE-AYWMVFKNVDKLG-KT--FYLDA-FLIPIV-DN-K-GDLNEIIAL-SYDISNSF----	F	H	L	N
Campylobacter jejuni	WP_321157192.1	butyrate sensor histidiine kinase-like phosphatase BumS, partial	HATPase_c	25204	-----------------------------------------------------------------------I-FKHPDV----EECYIEELLKKL-SYKK-PYQVIFKNIDKLG-KT--FYLET-LLIPIL-DK-N-NELIEIVAF-SHNVSNSF----	-	-	L	N
Campylobacter coli	WP_334331550.1	butyrate sensor histidiine kinase-like phosphatase BumS, partial	PAS_9	1-121	-----------------MANSVAEQVLKVIEKKT-IFFKINLQGIIIDASEKFYKIS-GYSKKELIGKHHFI-LKHPDV----KESYINQLLGKL-WQKE-AYWVVFKNVDKLG-KT--FYLDA-FLIPIV-DN-K-GDLNEIIAL-SYDISNSF----	F	H	L	N
Campylobacter sp. 110	WP_096568793.1	butyrate sensor histidiine kinase-like phosphatase BumS	PAS_9;HATPase_c	1-121	-----------------MANSVAEQVLKVIEKKT-IFFKINLQGIIIDASEKFCKIS-GYSKKELIGKHHFI-LKHPDV----KESYINQFLGKL-WQKE-AYWVVFKNVDKLG-KT--FYLDA-FLIPIV-DN-K-GDLNEIIAL-SYDISNSF----	F	H	L	N
Campylobacter coli	WP_277737390.1	butyrate sensor histidiine kinase-like phosphatase BumS	PAS_9;HATPase_c	1-121	-----------------MANSVAEQVLKVIEKKT-IFFKINLQGIIIDASEKFCKIS-GYSKKELIGKHHFI-LKHPDV----KESYINQLLGKL-WQKE-AYWVVFKNVDKLG-KT--FYLDA-FLITIV-DN-K-GDLNEIIAL-SYDISNSF----	F	H	L	N
Campylobacter jejuni	WP_214101393.1	PAS domain S-box protein, partial	PAS_9	23377	-----------------MKDFFKDQFFKALEKNI-IFSRADVQGNLIFVSDKLCQIS-GYSKKELIGKKHSI-FKHPDV----EECYI-----------------------------------------------------------------------	S	H	-	-
Campylobacter jejuni	WP_218986221.1	butyrate sensor histidiine kinase-like phosphatase BumS, partial	HATPase_c	24473	--------------------------------------------------------------------------KHPDV----EECYIEELLKKL-SYKK-PYQVIFKNIDKLG-KT--FYLET-LLIPIL-DK-N-NELIEIVAF-SHDVSNSF----	-	-	L	N
Campylobacter coli	WP_052782726.1	butyrate sensor histidiine kinase-like phosphatase BumS	PAS_9;HATPase_c	1-121	-----------------MANSVAEQVLKVIEKKT-IFFKINLQGIIIDASEKFCKIS-CYSKKELIGKHHFI-LKHPDV----KESYINQLLGKL-WQKE-AYWVVFKNVDKLG-KT--FYLDA-FLIPIV-DN-K-GDLNEIIAL-SYDISNSF----	F	H	L	N
Campylobacter coli	WP_002781184.1	butyrate sensor histidiine kinase-like phosphatase BumS	PAS_9;HATPase_c	1-121	-----------------MANSVAEQVLKVIEKKT-IFFKINLQGIIIDASEKFYKIS-GYSKKELIGKHHFI-LKHPDV----KESYINQLLGKL-WQKE-AYSVVFKNVDKLG-KT--FYLDA-FLIPIV-DN-K-GDLNEIIAL-SYDISNSF----	F	H	L	N
Campylobacter coli	WP_002799836.1	butyrate sensor histidiine kinase-like phosphatase BumS	PAS_9;HATPase_c	1-121	-----------------MANSVAEQVLKVIEKKT-IFFKINLQGIIIDASEKFYKIS-GYSKKELIGKHHFI-LKHPDV----KESYINQLLGKL-WQKE-AYWVVFKNVDKLG-KT--FYLDA-FLIPIV-DN-K-GDLNEIIAL-SYDISNSF----	F	H	L	N
Campylobacter coli	WP_329405025.1	butyrate sensor histidiine kinase-like phosphatase BumS	PAS_9;HATPase_c	1-121	-----------------MANSVAEQVLKVIEKKT-IFFKINLQGIIIDASEKFYKIS-GYSKKELIGKHHFI-LKHPDV----KESYINQLLGKL-WQKE-AYWVVFKNVDKLG-KT--FYLDA-FLIPIV-DN-K-GDLNEIIAL-SYDISNSF----	F	H	L	N
Campylobacter coli	WP_065987922.1	butyrate sensor histidiine kinase-like phosphatase BumS	PAS_9;HATPase_c	1-121	-----------------MANSVAEQVLKVIEKKT-IFFKINLQGIIIDASEKFYKIS-GYSKKELIGKHHFI-LKHPDV----KESYINQLLGKL-WQKE-AYWVVFKNVDKLG-KT--FYLDA-FLIPIV-DD-K-GDLNEIIAL-SYDISNSF----	F	H	L	N
Campylobacter jejuni	WP_019109166.1	butyrate sensor histidiine kinase-like phosphatase BumS, partial	HATPase_c	23377	-----------------------------------------------------------------------------DV----EECYIEELLKKL-SYKK-PYQVIFKNIDKLG-KT--FYLET-LLIPIL-DK-N-NELIEIVAF-SHDVSNSF----	-	-	L	N
Campylobacter jejuni	WP_218996472.1	PAS domain S-box protein, partial	PAS_9	21551	-----------------MKDFFKDQFFKALEKNT-IFSRADVQGNLIFVSDKLCQIS-GYSKKELIGKKHSI-FKHPDV--------------------------------------------------------------------------------	S	H	-	-
Campylobacter jejuni	WP_218996466.1	butyrate sensor histidiine kinase-like phosphatase BumS, partial	HATPase_c	22647	-----------------------------------------------------------------------------------EECYIEELLKKL-SYKK-PYQVIFKNIDKLG-KT--FYLET-LLIPIL-DK-N-NELIEIVAF-SHDVSNSF----	-	-	L	N
Campylobacter jejuni	WP_218998978.1	butyrate sensor histidiine kinase-like phosphatase BumS, partial	HATPase_c	21916	-------------------------------------------------------------------------------------CYIEELLKKL-SYKK-PYQVIFKNIDKLG-KT--FYLET-LLIPIL-DK-N-NELIEIVAF-SHDVSNSF----	-	-	L	N
Campylobacter jejuni	WP_218990694.1	PAS domain S-box protein, partial	PAS_9	19360	-----------------MKDFFKDQFFKALEKNT-IFSRADVQGNLIFVSDKLCQIS-GYSKKELIGKKHSI---------------------------------------------------------------------------------------	S	H	-	-
Campylobacter troglodytis	WP_142692976.1	PAS domain-containing sensor histidine kinase	PAS_3;HATPase_c	8-120	-------------------------LLKKIQKTM-IYSKTDLNGVILELSSAFCKIS-GYSKKELIGKKHSI-LKHPDM----QDSNFAKLWKSI-KEKR-PYRILFKNIAKNG-KI--FYLDS-LIIPIF-NE-K-NEVCAYASF-AYDLSKFF----	S	H	W	N
Sulfurimonas xiamenensis	WP_152299488.1	PAS domain-containing sensor histidine kinase	PAS_3;HATPase_c	4-114	------------------------QYKEAIEKSN-IISKTDINGVITFVNDEFCNIS-GYTKNELIGQNHNI-IRHPDV----EDKIYKLLWETI-KYKK-VYKDTLKNLAKDG-ST--FYVNT-TIIPIL-DK-N-ENIIEYVAI-RYDTT-------	S	H	W	N
Sulfurimonas sp. CVO	WP_159570072.1	PAS domain-containing sensor histidine kinase	PAS_3;HATPase_c	4-114	------------------------QYKEAIEKSN-IISKTDINGVITFVNDEFCNIS-GYTKNELIGQNHNI-IRHPDV----EDKIYKLLWETI-KYKK-VYKDTLKNLAKDG-ST--FYVNT-TIIPIL-DK-N-ENIIEYVAI-RYDTT-------	S	H	W	N
Campylobacter blaseri	WP_106872305.1	PAS domain-containing sensor histidine kinase	PAS_3;HATPase_c	8-119	-----------------------EQYQNAIDKSN-IVSKTDVEGNITFVNDEFCKIS-KYSKEELLGANHNI-VRHPDV----SRKIFEKLWKTI-LSKK-VYKGIIKNLAKDG-SV--FYLNA-TVIPIL-DK-N-GDIEEFVAI-RHDVT-------	S	H	W	N
Sulfurimonas sediminis	WP_193151068.1	HAMP domain-containing sensor histidine kinase	PAS_3;HisKA;HATPase_c	3-114	-----------------------EQYKEAIEKSN-IISKTDVEGIITFVNEEFCKIS-GYSKEELIGKNHNI-VRHPDV----ATSVFKKLWETI-KAKK-TYKATVKNRAKDG-TT--FYVNT-TVIPIL-DK-D-NNIEEFVAI-RYDVT-------	S	H	W	N
Sulfurimonas sp. RIFOXYB12_FULL_35_9	WP_294878838.1	PAS domain-containing sensor histidine kinase	PAS_9;HATPase_c	4-114	------------------------QYKEAIEKSN-IISKTDINGIITFVNDEFCTIS-GYSKDELIGKNHNI-VKHPDV----DNEKFKLLWETI-SDKK-TYKDTVKNLAKDG-ST--FYVNS-TIIPIL-DK-N-ENIVEFVAI-RYDVT-------	S	H	W	N
Sulfurimonas sp.	WP_299874569.1	PAS domain-containing sensor histidine kinase	PAS_9;HATPase_c	4-114	------------------------QYKEAIEKSN-IISKTDINGIITFVNDEFCTIS-GYSKDELIGKNHNI-VKHPDV----DNEKFKLLWETI-SDKK-TYKDTVKNLAKDG-ST--FYVNS-TIIPIL-DK-N-ENIVEFVAI-RYDVT-------	S	H	W	N
Sulfurimonas	WP_151901227.1	MULTISPECIES: PAS domain-containing sensor histidine kinase	PAS_3;HisKA;HATPase_c	3-114	-----------------------EQYKEAIEKSN-IISKTDVNGIITFVNEEFCKIS-GYSKEELLGKNHNI-VRHPDV----ATSVFKKLWETI-KAKK-TYKATVKNRAKDG-RT--FYVNT-TVIPIL-DK-Q-NNIEEFVAI-RYDVT-------	S	H	W	N
Sulfurimonas sp.	WP_299914793.1	PAS domain S-box protein	PAS_3;HATPase_c	4-114	------------------------QYKEAIEKSN-IISKTDINGVITFVNDEFCTIS-GYRKDELIGKKHSI-VKHPDV----GEEKFKLLWETI-TNKE-IYKDTVKNLAKDG-ST--FYVNS-TIIPIL-DK-N-DNIVEFIAI-RYDVT-------	S	H	W	N
unclassified Campylobacter	WP_270863594.1	MULTISPECIES: PAS domain-containing sensor histidine kinase	PAS_3;HATPase_c	10-121	------------------------QYQDAIDASN-IVSKTDINGIITFVNDEFCKIS-GYSRQELIGSPHNI-VRHPDV----KKSVFKKLWETI-LAKK-VYKGIVKNLSKDG-RA--FYLNA-TIIPIL-DD-N-GEIEEFVAI-RHDVTN------	S	H	W	N
unclassified Campylobacter	WP_270860557.1	MULTISPECIES: PAS domain-containing sensor histidine kinase	PAS_3;HATPase_c	10-121	------------------------QYQDAIDASN-IVSKTDINGIITFVNDEFCKIS-GYSRQELIGSPHNI-VRHPDV----KKSVFKKLWETI-LAKK-VYKGIVKNLSKDG-RA--FYLNA-TIIPIL-DD-N-GEIEEFVAI-RHDVTN------	S	H	W	N
Sulfurimonas gotlandica	WP_008339689.1	HAMP domain-containing sensor histidine kinase	PAS_3;HATPase_c	4-115	------------------------QYKEAIEKSN-IISRTDVEGIITFVNDEFCKIS-GYSKDELIGKNHNI-VRHPDV----PASRFKALWDTI-LEKK-IYKDTVKNLAKDG-ST--FYVNT-TVIPIL-DE-D-DKIAEFIAI-RYDVTN------	S	H	W	N
Sulfurimonas sp.	WP_373035897.1	PAS domain S-box protein	PAS_9;HATPase_c	4-114	------------------------QYKEAIEKSN-IISRTDVNGIITFVNDEFCKIS-GYSKDELIGKNHNI-VRHPDV----DASKFKALWDTI-NDKK-IYKDTVKNLAKDG-ST--FYVNT-TVIPIL-DK-D-DNIAEFIAI-RYDVT-------	S	H	W	N
Sulfurimonas sp. SWIR-19	WP_226067405.1	HAMP domain-containing sensor histidine kinase	PAS_3;HATPase_c	3-114	-----------------------EQYKEAIEKSN-IISKTDVNGIITFVNEEFCKIS-GYSKEELIGKNHNI-VRHPDV----ATSVFKKLWEII-KAKK-TYKATVKNRAKDG-TT--FYVNT-TVIPIL-DK-D-NNIEEFVAI-RYDVT-------	S	H	W	N
Sulfurimonas autotrophica	WP_013326056.1	PAS domain-containing sensor histidine kinase	PAS_3;HATPase_c	3-114	-----------------------EQYKEAIEKSN-IISKTDVNGIITFVNDEFCKIS-GYSKEELIGKNHNI-VRHPDV----PASQFKALWETI-KAKK-TYKATVKNRAKNG-ST--FYVNT-TVIPIL-DE-K-NNIEEFIAI-RYDVT-------	S	H	W	N
Campylobacter	WP_089192729.1	MULTISPECIES: PAS domain-containing sensor histidine kinase	PAS_3;HATPase_c	10-121	------------------------QYQDAIDESN-IVSKTDVNGIITFANDEFCKIS-GYSKDELIGKNHNI-IRHPDV----EKSVFENLWRTI-LSKK-VYKGIIKNRAKNG-HE--FYLNA-TIIPIL-DT-N-GDIEEFVAI-RHDVTD------	S	H	W	N
Campylobacter devanensis	WP_336526440.1	PAS domain S-box protein	PAS_3	5-115	------------------------QYQRAIDESN-IVSKTDINGIITFVNDEFCKIS-GYLRDELIGQSHNI-VRHPDV----PAKYFKRLWETI-LNKK-IYKGLIKNRTKDG-KA--VYLNT-TIIPIL-DN-N-NEIEEFVAI-CYDIT-------	S	H	W	N
Sulfurimonas sp.	WP_294966828.1	PAS domain S-box protein	PAS_3;HATPase_c	4-114	------------------------QYKEAIEKSN-IISRTDVEGIITFVNDEFCKIS-GYSQDELIGKNHNI-VRHPDV----ETSRFKSLWDTI-LTKK-IYKDTVRNLAKDG-ST--FYVNT-TVIPIL-DE-D-DNIAEFIAI-RYDVT-------	S	H	W	N
Sulfurimonas sp.	WP_297443466.1	PAS domain S-box protein	PAS_3;HATPase_c	3-114	-----------------------EQYKEAIEKSN-IISKTDVSGIITFVNDEFCKIS-GYTKEELLGKNHNI-VRDPDV----PASIFKALWETI-KAKK-TYKATVKNRAKDG-TT--FYVNT-TVIPIL-DK-N-DNIVEFVAI-RYDVT-------	S	H	W	N
Arcobacter aquimarinus	WP_129094579.1	ATP-binding protein	PAS;HATPase_c	5-114	-------------------------YQEAIENSN-IVSKTDINGIITFVNDEFCKIS-GYSYDELIGQNHNI-VRHPDV----ESSSFELLWKTI-LNKK-PYKATVKNLTKDG-KT--VYLNT-TITPIL-DE-S-ENIIEFIAI-RYDVT-------	S	H	W	N
Arcobacter cloacae	WP_129012495.1	GGDEF and EAL domain-containing protein	PAS_3;GGDEF;EAL	169-283	-----------------------EEYKKALDESS-IVSKADLNGVITYVNDKFCEIS-GYTKEELIGRNHNI-IRHPDT----KKDFFTQLWNTI-NQKK-TFKGIIKNKKKSG-QA--YYVDS-TIIPIL-DK-N-NNIVEYIAI-RNDISALF----	S	H	W	N
Arcobacter cloacae	WP_128987321.1	GGDEF and EAL domain-containing protein	PAS_3;GGDEF;EAL	169-283	-----------------------EEYKKALDESS-IVSKADLNGVITYVNDKFCEIS-GYTKEELIGRNHNI-IRHPDT----KKDFFTQLWNTI-NQKK-TFKGIIKNKKKSG-QA--YYVDS-TIIPIL-DK-N-NNIVEYIAI-RNDISALF----	S	H	W	N
Campylobacter sputorum	WP_033917047.1	PAS domain-containing sensor histidine kinase	PAS_3;HATPase_c	10-121	------------------------QYQDAIDESN-IVSKTDVNGIITFANDEFCKIS-GYSKDELIGKNHNI-IRHPDV----EKSVFENLWQTI-LSKK-VYKGIIKNRAKNG-HE--FYLNA-TIIPIL-DT-N-GDIEEFVAI-RHDVTD------	S	H	W	N
Sulfurimonas sp.	WP_373001426.1	PAS domain S-box protein	PAS_9;HATPase_c	4-114	------------------------QYKEAIEKSN-IISRTDIDGIITFVNDEFCKIS-GYSKDELIGKNHNI-VRHPDV----PASRFKTLWDTI-LEKK-IYKDTVKNLAKNG-ST--FYVNT-TVIPIL-DE-D-DDIAEFIAI-RYDVT-------	S	H	W	N
Campylobacter jejuni	WP_201459902.1	PAS domain S-box protein, partial	#N/A	17899	-----------------MKDFFKDQFFKALEKNT-IFSRADVQGNLIFVSDKLCQIS-GYSKKELIGK-------------------------------------------------------------------------------------------	S	-	-	-
Campylobacter sputorum	WP_089187689.1	PAS domain-containing sensor histidine kinase	PAS_3;HATPase_c	10-121	------------------------QYQDAIDESN-IVSKTDVNGIITFANDEFCKIS-GYNRNELIGKNHNI-IRHPDV----EKSVFENLWRTI-LSKK-VYKGIIKNRAKNG-HE--FYLNA-TIIPIL-DT-N-GDIEEFVAI-RHDVTD------	S	H	W	N
Campylobacter sputorum	WP_089181824.1	PAS domain-containing sensor histidine kinase	PAS_3;HATPase_c	10-121	------------------------QYQDAIDESN-IVSKTDVNGIITFANDEFCKIS-GYNRNELIGKNHNI-IRHPDV----EKSVFENLWRTI-LSKK-VYKGIIKNRAKNG-HE--FYLNA-TIIPIL-DT-N-GDIEEFVAI-RHDVTD------	S	H	W	N
Campylobacter sp. RM11302	WP_193625328.1	PAS domain-containing sensor histidine kinase	PAS_3;HATPase_c	10-120	------------------------QYQDAIDESN-IVSKTDVNGIITFANDEFCKIS-GYSKDELIGKNHNI-IRHPNV----EKSVFENLWRTI-LSKK-VYKGIIKNRAKNG-HE--FYLNA-TIIPIL-DT-N-GDIEEFVAI-RHDVT-------	S	H	W	N
Sulfurimonas sp.	WP_314153016.1	PAS domain-containing sensor histidine kinase	PAS_3;HATPase_c	4-114	------------------------QYKEAIEKSN-IISKTDVNGIITFVNDEFCEIS-GYSKDELLGKNHNI-VRHPDV----ESKKFELLWETI-KNKN-IYKATVKNLAKDG-ST--FYVNT-TIIPIL-DE-S-QNIVEYIAI-RYDAT-------	S	H	W	N
unclassified Sulfurimonas	WP_294885237.1	MULTISPECIES: PAS domain-containing sensor histidine kinase	PAS_9;HisKA;HATPase_c	4-114	------------------------QYKEAIEKSN-IISKTDVNGIITFVNDEFCNIS-GYTKDELIGQNHNI-VRHPDV----DDEKFKYLWETI-KHKN-IFKDTVKNLAKNG-TT--FYVNT-TIIPIL-DK-N-ENIVEFVAI-RYDVT-------	S	H	W	N
Sulfurimonas sp.	WP_299942755.1	PAS domain-containing sensor histidine kinase	PAS_3;HATPase_c	4-114	------------------------QYKEAIEKSN-IISKTDINGVITFVNDEFCTIS-GYRNDELIGKKHSI-VKHPDV----GKEKFKLLWETI-TNKE-IYKDTVKNLAKDG-ST--FYVNS-TIIPIL-DK-N-DNIVEFIAI-RYDVT-------	S	H	W	N
Sulfurimonas sp.	WP_295048587.1	PAS domain-containing sensor histidine kinase	PAS_9;HATPase_c	3-114	-----------------------EQYKNAIEKSN-IISKTDTEGIITFVNDEFCKIS-GYTKEQLIGFNHNI-VRHPDV----EQEKFEDLWRTI-KSKK-VYKNTVKNRAKDG-ST--FYVNT-TVIPIL-DH-K-EEIVEFIAI-RYDVT-------	S	H	W	N
Arcobacter suis	WP_118887273.1	GGDEF domain-containing phosphodiesterase	PAS_9;PAS_3;GGDEF;EAL	169-283	-----------------------EEYKKALDESS-IVSKADLNGIITYVNDKFCQVS-GYTKEELIGRNHNI-IRHPET----KRDFFIQLWNTI-SQKK-VFKGIIKNRKKNG-QS--YYVDS-TIIPIL-DK-N-NDIVEYIAI-RNDLSPLF----	S	H	W	N
Campylobacter sp. 19-13652	WP_221253922.1	PAS domain S-box protein	PAS;HATPase_c	10-120	------------------------QYQNAIEQSN-IVSKTNVNGIITFVNDEFCKIS-GYSREELIGKNHNI-VRHPDV----SPDVFKKMWQTI-LSKK-VYKTVAKNLNKDG-SI--VYLNT-TIIPIL-DE-Q-GEILEFVAI-RHDIT-------	S	H	W	N
Arcobacter sp. s6	WP_368030515.1	PAS domain S-box protein	PAS;HATPase_c	5-114	-------------------------YQEAIENSN-IVSKTDINGIITFVNDEFCKIS-GYSYDELIGQNHNI-VRHPDV----STSNFESLWKTI-LSKK-PFKATVKNLSKDG-ST--VYLNT-TITPIL-DK-D-ENIIEFIAI-RYDVT-------	S	H	W	N
Sulfurimonas sp.	WP_297683200.1	PAS domain-containing sensor histidine kinase	PAS_9;HATPase_c	4-114	------------------------QYKEAIEKSN-IISKTDVDGVITFVNDEFCNIS-GYSKDELIGQNHNI-VRHPDV----KASKFKLLWDTI-NAKE-TYKDTVKNMAKDG-ST--FYVNT-TVIPIL-DE-N-ENIAEFIAI-RYDVT-------	S	H	W	N
Sulfurimonas sp.	WP_294927283.1	PAS domain S-box protein	PAS_3;HATPase_c	4-114	------------------------QYKEAIEKSN-IISKTDVNGIITFVNDEFCEIS-GYSKDELLGKNHNI-VRHPDV----DSKKFELLWETI-KNKN-IYKATVKNLAKDG-ST--FYVNT-TIIPIL-DE-S-QKIVEYIAI-RYDAT-------	S	H	W	N
Campylobacter sputorum	WP_089188886.1	PAS domain-containing sensor histidine kinase	PAS_3;HATPase_c	10-120	------------------------QYQDAIDESN-IVSKTNVNGIITFANDEFCKIS-GYNRNELIGKNHNI-IRHPDV----EKSVFENLWRTI-LSKK-VYKGIIKNRAKNG-HE--FYLNA-TIIPIL-DT-N-GDIEEFVAI-RHDVT-------	S	H	W	N
Sulfurimonas lithotrophica	WP_152306671.1	PAS domain-containing sensor histidine kinase	PAS_3;HisKA;HATPase_c	4-114	------------------------QFKDAIESSN-IISKTDTNGIITFVNDEFCKIS-GYTKDELIGQNHNI-VRHPDV----DKNNFKELWNTI-KNKK-IYKSTVKNLAKDG-SV--FYVNT-TIIPIL-DD-N-DDIFEYIAI-RYDVT-------	S	H	W	N
Sulfurimonas sp.	WP_299857035.1	PAS domain-containing sensor histidine kinase	PAS_9;HATPase_c	4-114	------------------------QYKEAIEKSN-IISKTDADGIITFANDEFCKIS-GYSQEELLGKNHNI-VRHPSV----PQEKFELLWDTI-SQRE-VYRDTVKNLAKDG-ST--FYVNT-TIIPIL-DE-N-KEIVEYVAI-RYDVT-------	S	H	W	N
Sulfurimonas sp.	WP_310441365.1	PAS domain-containing sensor histidine kinase	PAS_3;HATPase_c	4-114	------------------------QYKEAIEKSN-IISKTDIDGVITFVNDEFCNIS-GYSKNELIGQNHNI-VRHPDV----PKEKFNLLWETL-KNKK-IYKDTVKNLAKDG-ST--FYVNT-TIIPIL-DE-N-SNIAEYIAI-RYDVT-------	S	H	W	N
uncultured Campylobacter sp.	WP_299040865.1	PAS domain-containing sensor histidine kinase	PAS_9;HATPase_c	5-115	------------------------QYQRAIDESN-IVSKTDINGIITFVNDEFCKIS-GYTKEELIGSPHSI-VRHPDV----PAEYFKRLWETI-LNKK-IHKGLIKNRTKDG-KA--IYLNT-TIIPIL-DD-D-NNIEEFVAI-RHDVT-------	S	H	W	N
Campylobacter iguaniorum	WP_063999325.1	ATP-binding protein	PAS_3;HATPase_c	10-120	------------------------QYQDAIDKSN-IVSKTDIEGYITFVNDEFCNIS-GYSREELIGKPHSI-VRHPDV----PSENFKILWKTI-LAKK-VHKGIVKNRAKDG-SS--FYLNT-TIIPIL-DE-N-GDIEEFVAI-RHNVT-------	S	H	W	N
uncultured Sulfurimonas sp.	WP_321265813.1	PAS domain-containing sensor histidine kinase	PAS_9;HATPase_c	4-114	------------------------QYKEAIEKSN-IISRTDVDGIITFVNDEFCKIS-GYTKDELIGKNHNI-VRHPDV----DASKFKNLWETI-LDKK-IYKDTVKNLAKDG-ST--FYVNT-TIIPIL-NE-D-ESIAEFVAI-RYDVT-------	S	H	W	N
Sulfurimonas gotlandica	WP_008336998.1	ATP-binding protein	DAHL;PAS_3;HisKA;HATPase_c;Response_reg	273-383	------------------------QFVDALNESA-VVSKSDTQGLITFVNDKFCEIS-GYSREELIGQGHNI-IRHPDM----PAELFKELWKTI-RNKK-IFKATIKNCKKSG-EA--YYVDS-VIVPML-DV-N-NEIVEYLAV-RYEVT-------	S	H	W	N
Campylobacter vicugnae	WP_236862090.1	PAS domain-containing sensor histidine kinase	PAS;HATPase_c	5-115	------------------------QYQRAIDESN-IVSKTDINGVITFVNDEFCKIS-GYTKEELIGSPHSI-VRHPDV----PAEYFKRLWETI-LNKK-IHKGLIKNRTKDG-RA--IYLNT-TIIPIL-DD-D-NNIEEFVAI-RHDVT-------	S	H	W	N
unclassified Sulfurospirillum	WP_067177714.1	MULTISPECIES: PAS domain-containing sensor histidine kinase	PAS_3;HATPase_c	4-117	-----------------------EQYQSAIESSN-IISKTDIFGIITFVNDEFCKIS-GYTKEELVGKNHNI-VRHPDV----PASTFRQLWQTI-LQKK-TYKSTVKNLAKDG-ST--FYVNT-TVFPIL-DE-N-GDIEEFIAI-RYDVTES-----	S	H	W	N
Sulfurimonas denitrificans	WP_011372873.1	PAS domain-containing sensor histidine kinase	PAS_9;HATPase_c	4-114	------------------------QYKEAIENSN-IISKTDVDGIITFVNSEFCKIS-GYTKEELIGKNHNI-VRHPDV----HPFKFELLWQTI-SQKR-VYKDTVKNLAKDG-ST--FYVNT-TIIPIL-DE-N-KNIAEYVAI-RYDVT-------	S	H	W	N
unclassified Sulfurospirillum	WP_037960800.1	MULTISPECIES: PAS domain-containing sensor histidine kinase	PAS_3;HATPase_c	4-117	-----------------------EQYQSAIESSN-IISKTDIFGIITFVNDEFCKIS-GYSKEELVGKNHNI-VRHPDV----PASTFKQLWQTI-LQKQ-TYKSTVKNLAKDG-ST--FYVNT-TVFPIL-DE-N-GDIEEFIAI-RYDVTES-----	S	H	W	N
Campylobacter sp. LR264d	WP_150207454.1	PAS domain-containing sensor histidine kinase	PAS_9;HATPase_c	7-117	------------------------QIFDSLKNNF-IFVRLNEKDEFSFVSDDFCKIS-GYTQKELLGQKYHI-LKHPDI----DKTFFDRLLKG----QN-THHVIFKHIDKKG-EV--FYLDT-KIIPIV-DD-K-NILQERILI-SYDVSNSY----	V	Y	L	H
Sulfurospirillum diekertiae	WP_096047354.1	PAS domain-containing sensor histidine kinase	PAS_3;HATPase_c	4-117	-----------------------EQYQSAIESSN-IISKTDIFGIITFVNDEFCKIS-GYTKEELVGKNHNI-VRHPDV----PASTFKQLWQTI-LQKK-TYKSTVKNLAKDG-ST--FYVNT-TVFPIL-DE-N-GDIEEFIAI-RYDVTES-----	S	H	W	N
Campylobacter sp.	WP_289260734.1	PAS domain-containing sensor histidine kinase	PAS;HATPase_c	5-115	------------------------QYQRAIDESN-IVSKTDINGVITFVNDEFCKIS-GYTKEELIGSPHSI-VRHPDV----PAEYFKRLWETI-LNKK-IHKGLIKNKTKDG-RA--IYLNT-TIIPIL-DD-D-NNIEEFVAI-RHDVT-------	S	H	W	N
Sulfurimonas sp. HSL-1716	WP_345993097.1	PAS domain S-box protein	PAS_3;HATPase_c	4-114	------------------------QYKEAIEKTN-IISKTDTDGIITFVNDEFCRIS-GYSREELIGKNHNI-VRHPDV----DPSKFKLLWDTI-KNKN-IYKDTVKNLAKDG-ST--FYVNT-TVIPIL-DE-N-GDIVEYMAI-RYDVT-------	S	H	W	N
Sulfurimonas sp. RIFCSPLOWO2_12_36_12	WP_294890444.1	PAS domain-containing sensor histidine kinase	PAS_3;HATPase_c	4-114	------------------------QYKDAIEKSN-IISKTDIDGVITFVNDEFCNIS-GYSKNELIGQNHNI-VRHPDV----PKEKFNLLWETL-KNKK-IYKDTVKNLAKDG-ST--FYVNT-TIIPIL-DE-N-SNIAEYIAI-RYDVT-------	S	H	W	N
Campylobacter devanensis	WP_330530289.1	PAS domain-containing sensor histidine kinase	PAS_3;HATPase_c	5-115	------------------------QYQRAIDESN-IVSKTDINGIITFVNDEFCKIS-GYLRDELIGQSHNI-VRHPDV----PAEYFKRLWETI-LNKK-IYKGLIKNRTKDG-KA--VYLNT-TIIPIL-DN-N-NEIEEFVAI-RYDIT-------	S	H	W	N
Sulfurospirillum oryzae	WP_263833978.1	PAS domain-containing sensor histidine kinase	PAS_3;HATPase_c	4-117	-----------------------EQYQSAIESSN-IISKTDIFGIITFVNDEFCKIS-GYTKEELVGKNHNI-VRHPDV----PASTFKQLWQTI-LQKK-TYKSTVKNLAKDG-ST--FYVNT-TVFPIL-DE-N-GDIEEFIAI-RYDVTES-----	S	H	W	N
unclassified Campylobacter	WP_150141801.1	MULTISPECIES: PAS domain-containing sensor histidine kinase	PAS_9;HATPase_c	7-117	------------------------QIFDSLKNNF-IFVRLNEKDEFSFVSDDFCKIS-GYTQKELLGQKYHI-LKHPDI----DKTFFDRLLKG----QN-THHVIFKHIDKKG-EV--FYLDT-KIIPIV-DD-K-NILQERILI-SYDVSNSY----	V	Y	L	H
Campylobacter devanensis	WP_236846062.1	PAS domain-containing sensor histidine kinase	PAS_3;HATPase_c	5-115	------------------------QYQRAIDESN-IVSKTDINGIITFVNDEFCKIS-GYLRDELIGQSHNI-VRHPDV----PAEYFKRLWETI-LNKK-IYKGLIKNRTKDG-KA--VYLNT-TIIPIL-DN-N-NEIEEFVAI-RYDIT-------	S	H	W	N
Campylobacter devanensis	WP_236845161.1	PAS domain-containing sensor histidine kinase	PAS_3;HATPase_c	5-115	------------------------QYQRAIDESN-IVSKTDINGIITFVNDEFCKIS-GYLRDELIGQSHNI-VRHPDV----PAEYFKRLWETI-LNKK-IYKGLIKNRTKDG-KA--VYLNT-TIIPIL-DN-N-NEIEEFVAI-RYDIT-------	S	H	W	N
Hydrogenimonas thermophila	WP_317067121.1	PAS domain-containing sensor histidine kinase	PAS_3;HisKA;HATPase_c	10-121	-----------------------EQYRKALDETA-IVSKTDKHGIITFVNDKFCKIS-GYSEEELIGKPHNI-VRHPDT----PKSLFKELWKTI-LAKK-TFKGIIKNRKKDG-SY--YYVDS-TIIPIM-NE-N-GEIIEFIAV-RYDVT-------	S	H	W	N
Hydrogenimonas thermophila	WP_092910036.1	PAS domain-containing sensor histidine kinase	PAS_3;HisKA;HATPase_c	10-121	-----------------------EQYRKALDETA-IVSKTDKHGIITFVNDKFCKIS-GYSEEELIGKPHNI-VRHPDT----PKSLFKELWKTI-LAKK-TFKGIIKNRKKDG-SY--YYVDS-TIIPIM-NE-N-GEIIEFIAV-RYDVT-------	S	H	W	N
Arcobacter nitrofigilis	WP_013135471.1	PAS domain S-box protein	PAS_3	5-114	-------------------------YQEAIENSN-IVSKTDINGIITFVNDEFCKIS-GYKHEELIGANHNI-VRHPDI----PKRNFTLLWSTI-LNKK-PYKATVKNLTKDG-ET--VYLNT-TITPIL-DE-N-DDIKEFIAI-RYDVT-------	S	H	W	N
Campylobacter sp. P0109	WP_236847572.1	PAS domain-containing sensor histidine kinase	PAS_3;HATPase_c	5-115	------------------------QYQRAIDESN-IVSKTDINGIITFVNDEFCKIS-GYLRDELIGQSHNI-VRHPDV----PAEYFKRLWETI-LNKK-IYKGLIKNRTKDG-KA--VYLNT-TIIPIL-DN-N-NEIEEFVAI-RYDIT-------	S	H	W	N
Campylobacter devanensis	WP_330525803.1	PAS domain-containing sensor histidine kinase	PAS_3;HATPase_c	5-115	------------------------QYQRAIDESN-IVSKTDINGIITFVNDEFCKIS-GYLRDELIGQSHNI-VRHPDV----PAEYFKRLWETI-LNKK-IYKGLIKNRTKDG-KA--VYLNT-TIIPIL-DN-N-NEIEEFVAI-RYDIT-------	S	H	W	N
Campylobacter devanensis	WP_236845525.1	sensor histidine kinase	PAS_3;HATPase_c	5-115	------------------------QYQRAIDESN-IVSKTDINGIITFVNDEFCKIS-GYLRDELIGQSHNI-VRHPDV----PAEYFKRLWETI-LNKK-IYKGLIKNRTKDG-KA--VYLNT-TIIPIL-DN-N-NEIEEFVAI-RYDIT-------	S	H	W	N
Sulfurospirillum halorespirans	WP_069478740.1	PAS domain S-box protein	PAS_3;HATPase_c	4-117	-----------------------EQYQSAIESSN-IISKTDIFGIITFVNDEFCKIS-GYSKEELVGKNHNI-VRHPDV----PASSFKQLWQTI-LQKQ-TYKSTVKNLAKDG-ST--FYVNT-TVFPIL-DE-N-GDIEEFIAI-RYDVTES-----	S	H	W	N
Campylobacter sp. P091	WP_236848387.1	PAS domain-containing sensor histidine kinase	PAS_3;HATPase_c	5-115	------------------------QYQRAIDESN-IVSKTDINGIITFVNDEFCKIS-GYLRDELIGQSHNI-VRHPDV----PAEYFKRLWETI-LNKK-IYKGLIKNRTKDG-KA--VYLNT-TIIPIL-DN-N-NEIEEFVAI-RYDIT-------	S	H	W	N
Sulfurospirillum multivorans	WP_025345740.1	PAS domain S-box protein	PAS_3;HATPase_c	4-117	-----------------------EQYQSAIESSN-IISKTDIFGIITFVNDEFCKIS-GYSKEELVGKNHNI-VRHPDV----PASSFKQLWQTI-LQKQ-TYKSTVKNLAKDG-ST--FYVNT-TVFPIL-DE-N-GDIEEFIAI-RYDVTES-----	S	H	W	N
Aliarcobacter trophiarum	WP_115428278.1	EAL domain-containing protein	PAS_3;GGDEF;EAL	12-122	------------------------EYKKAIDKSS-IVSIADIKGTITYVNDKFCEIS-GYTQEELLGKNHNI-VRHPSM----QKEFFKDLWKTL-LNKE-IFQGIIRNKKKNG-EA--YYVDT-TIVPIL-DE-N-ENIVEFIAL-RHDIT-------	S	H	W	N
Campylobacter devanensis	WP_236847013.1	PAS domain-containing sensor histidine kinase	PAS_3;HATPase_c	5-115	------------------------QYQRAIDESN-IVSKTDINGIITFVNDEFCKIS-GYLRDELIGQSHNI-VRHPDV----PAEYFKRLWETI-LNKK-IYKGLIKNRTKDG-KA--VYLNT-TIIPIL-DD-N-NEIEEFVAI-RYDIT-------	S	H	W	N
Campylobacter devanensis	WP_236848273.1	PAS domain-containing sensor histidine kinase	PAS_3;HATPase_c	5-115	------------------------QYQRAIDESN-IVSKTDINGIITFVNDEFCKIS-GYLRDELIGQSHNI-VRHPDV----PAEYFKRLWETI-LNKK-IYKGLIKNRTKDG-KA--VYLNT-TIIPIL-DD-N-NEIEEFVAI-RYDIT-------	S	H	W	N
Sulfurospirillum sp. MES	WP_039673456.1	PAS domain S-box protein	PAS_3;HATPase_c	4-117	-----------------------EQYQTAIESSN-IISKTDINGIITFVNDEFCKIS-GYTKEELIGQNHNI-VRHPEV----PPSTFKQLWQTI-LQKQ-TYKSTVKNLAKDG-ST--FYVNT-TVCPIL-DE-N-GEIEEFIAI-RYDVTES-----	S	H	W	N
Campylobacter sp. RM15925	WP_169941261.1	PAS domain-containing sensor histidine kinase	PAS;HATPase_c	10-123	------------------------QYQEAIEASN-IVSKTDINGIITFVNDEFCKIS-GFSREELIGANHNI-VRHPEV----DESAFKKLWNTI-LAKK-VHKAIVRNRTKDG-KD--VYLNT-TIIPIL-DL-N-GEIEEFVAI-RHDITDTI----	S	H	W	N
Campylobacter devanensis	WP_236845230.1	PAS domain-containing sensor histidine kinase	PAS_3;HATPase_c	5-115	------------------------QYQRAIDESN-IVSKTDINGIITFVNDEFCKIS-GYLRDELIGQSHNI-VRHPDV----PAEYFKRLWETI-LNKK-IYKGLIKNRTKDG-KA--VYLNT-TIIPIL-DD-N-NEIEEFVAI-RYDIT-------	S	H	W	N
Campylobacter devanensis	WP_236862273.1	PAS domain-containing sensor histidine kinase	PAS;HATPase_c	5-115	------------------------QYQRAIDESN-IVSKTDINGIITFVNDEFCKIS-GYLRDELIGQSHNI-VRHPDV----PAEYFKRLWETI-LNKK-IYKGLIKNRTKDG-KA--VYLNT-TIIPIL-DN-N-NEIEEFVAI-CYDIT-------	S	H	W	N
Campylobacter devanensis	WP_236847887.1	PAS domain-containing sensor histidine kinase	PAS_3;HATPase_c	5-115	------------------------QYQRAIDESN-IVSKTDINGIITFVNDEFCNIS-GYLRDELIGQSHNI-VRHPDV----PAEYFKRLWETI-LNKK-IYKGLIKNRTKDG-KA--VYLNT-TIIPIL-DN-N-NEIEEFVAI-RYDIT-------	S	H	W	N
Nitratifractor salsuginis	WP_013553374.1	PAS domain S-box protein	PAS;HATPase_c	4-114	------------------------QYIEAIESSN-IVSRTDINGIITFANDEFCKIS-GYSREELIGKNHNI-VRHPDV----PAENFLRLWKTI-LAKK-TYKATVKNLAKDG-ST--FYVNT-TIVPIL-DQ-R-GEIEEFVAI-RYDVT-------	S	H	W	N
Campylobacter sp. RM16188	WP_172198094.1	PAS domain-containing sensor histidine kinase	PAS;HATPase_c	10-123	------------------------QYQEAIEASN-IVSKTDINGIITFVNDEFCKIS-GFSREELIGANHNI-VRHPEV----DESAFKKLWNTI-LAKK-VHKAIVRNRTKDG-KD--VYLNT-TIIPIL-DL-N-GEIEEFVAI-RHDITDTI----	S	H	W	N
Arcobacter aquimarinus	WP_129094750.1	GGDEF domain-containing phosphodiesterase	PAS_9;GGDEF;EAL	169-283	-----------------------EEYKRALDESS-IVSKADLNGMITYVNDKFCEIS-GYTKEELIGKNHNI-IRHSDT----KKDFFTQLWNTI-NQKK-TFKGIIKNRKKNG-QA--YYVDS-TIIPII-DK-N-NNVVEYIAI-RNDISALF----	S	H	W	N
Campylobacter devanensis	WP_236845846.1	PAS domain-containing sensor histidine kinase	PAS_3;HATPase_c	5-115	------------------------QYQRAIDESN-IVSKTDINGIITFVNDEFCKIS-GYLRDELIGQSHNI-VRHPDV----PAEYFKRLWETI-LNKK-IYKGLIKNRTKDG-KA--VYLNT-TIIPIL-DD-N-NEIEEFVAI-RYDIT-------	S	H	W	N
Sulfurospirillum cavolei	WP_041962371.1	PAS domain-containing sensor histidine kinase	PAS_3;HATPase_c	4-117	-----------------------EQYQTAIESSN-IISKTDINGIITFVNDEFCKIS-GYTKEELIGQNHNI-VRHPEV----PPSTFKQLWQTI-LQKQ-TYKSTVKNLAKDG-ST--FYVNT-TVCPIL-DE-N-GEIEEFIAI-RYDVTES-----	S	H	W	N
Campylobacter devanensis	WP_236847317.1	PAS domain-containing sensor histidine kinase	PAS_3;HATPase_c	5-115	------------------------QYQRAIDESN-IVSKTDINGIITFVNDEFCKIS-GYLRDELIGQSHNI-VRHPDV----PAEYFKRLWETI-LNKK-IYKGLIKNRTKDG-KA--VYLNT-TIIPIL-DD-N-NEIEEFVAI-RYDIT-------	S	H	W	N
Campylobacter iguaniorum	WP_038453235.1	PAS domain S-box protein	PAS_3;HATPase_c	10-120	------------------------QYQDAIDKSN-IVSKTDIEGYITFVNDEFCKIS-GYSREELIGKPHNI-VRHPDV----PSENFKILWKTI-LAKK-VHKGIVKNRAKDG-SS--FYLNT-TIIPIL-DE-N-GDIEEFVAI-RHNVT-------	S	H	W	N
Campylobacter devanensis	WP_236845669.1	PAS domain-containing sensor histidine kinase	PAS_3;HATPase_c	5-115	------------------------QYQRAIDESN-IVSKTDINGIITFVNDEFCKIS-GYLRDELIGQSHNI-VRHPDV----PAEYFKRLWEMI-LNKK-IYKGLIKNRTKDG-KA--VYLNT-TIIPIL-DN-N-NEIEEFVAI-RYDIT-------	S	H	W	N
Campylobacter devanensis	WP_236846971.1	PAS domain-containing sensor histidine kinase	PAS;HATPase_c	5-115	------------------------QYQRAIDESN-IVSKTDINGIITFVNDEFCKIS-GYLRDELIGQSHNI-VRHPDV----PAEYFKRLWETI-LNKK-IYKGLIKNRTKDG-KA--VYLNT-TIIPIL-DN-N-NEIEEFVAI-CYDIT-------	S	H	W	N
Campylobacter devanensis	WP_236864136.1	PAS domain-containing sensor histidine kinase	PAS;HATPase_c	5-115	------------------------QYQRAIDESN-IVSKTDINGIITFVNDEFCKIS-GYLRDELIGQSHNI-VRHPDV----PAEYFKRLWETI-LNKK-IYKGLIKNRTKDG-KA--VYLNT-TIIPIL-DN-N-NEIEEFVAI-CYDIT-------	S	H	W	N
Campylobacter devanensis	WP_236846247.1	PAS domain-containing sensor histidine kinase	PAS_3;HATPase_c	5-115	------------------------QYQRAIDESN-IVSKTDINGIITFVNDEFCKIS-GYLRDELIGQSHNI-VRHPDV----PAEYFKRLWETI-LNKK-IYKGLIKNRTKDG-KV--VYLNT-TIIPIL-DD-N-NEIEEFVAI-RYDIT-------	S	H	W	N
Sulfurimonas sp.	WP_299945521.1	ATP-binding protein	PAS_9;HATPase_c	4-114	------------------------QFIRAIEKSN-IISKTDIDGIITFVNDEFCAIS-GYAKDELIGKNHNI-IKDPDA----NPAKFKLLWDTI-NAKN-IYKDTVKNLAKDG-SV--FYLNT-TIIPIL-DE-H-DEIVEFVAI-RYDVT-------	S	H	W	N
Campylobacter devanensis	WP_236861978.1	PAS domain-containing sensor histidine kinase	PAS_9;HATPase_c	5-115	------------------------QYQRAIDESN-IVSKTDINGIITFVNDEFCKIS-GYLRDELIGQSHNI-VRHPDV----PAEYFKRLWETI-LNKK-IYKGLIKNRTKDG-KA--VYLNT-TIIPIL-DD-N-NEIEEFVAI-CYDIT-------	S	H	W	N
Campylobacter devanensis	WP_236845448.1	PAS domain-containing sensor histidine kinase	PAS_3;HATPase_c	5-115	------------------------QYQRAIDESN-IVSKTDINGIITFVNDEFCKIS-GYLRDELIGQSHNI-VRHPDV----PAEYFKRLWETI-LNKK-IYKGLIKNRTKDG-KV--VYLNT-TIIPIL-DD-N-NEIEEFVAI-RYDIT-------	S	H	W	N
Campylobacter devanensis	WP_236847603.1	PAS domain-containing sensor histidine kinase	PAS_3;HATPase_c	5-115	------------------------QYQRAIDESN-IVSKTDINGIITFVNDEFCKIS-GYLRDELIGQSHNI-VRHPDV----PAEYFKHLWETI-LNKK-IYKGLIKNRTKDG-KA--VYLNT-TIIPIL-DD-N-NEIEEFVAI-RYDIT-------	S	H	W	N
Campylobacter devanensis	WP_236847379.1	PAS domain-containing sensor histidine kinase	PAS_3;HATPase_c	5-115	------------------------QYQRAIDESN-IVSKTDINGIITFVNDEFCKIS-GYLRDELIGQSHNI-VRHPDV----PAEYFKHLWETI-LNKK-IYKGLIKNRTKDG-KA--VYLNT-TIIPIL-DD-N-NEIEEFVAI-RYDIT-------	S	H	W	N
Campylobacter devanensis	WP_181892517.1	PAS domain-containing sensor histidine kinase	PAS_3;HATPase_c	5-115	------------------------QYQRAIDESN-IVSKTDINGIITFVNDEFCKIS-GYLRDELIGQSHNI-VRHPDV----PAEYFKHLWETI-LNKK-IYKGLIKNRTKDG-KA--VYLNT-TIIPIL-DD-N-NEIEEFVAI-RYDIT-------	S	H	W	N
Campylobacter devanensis	WP_236845769.1	sensor histidine kinase	PAS_9;HATPase_c	5-115	------------------------QYQRAIDESN-IVSKTDINGIITFVNDEFCKIS-GYLRDELIGQSHNI-VRHPDV----PAEYFKRLWETI-LNKK-IYKGLIKNRTKDG-KA--VYLNT-TIIPIL-DD-N-NEIEEFVAI-CYDIT-------	S	H	W	N
uncultured Campylobacter sp.	WP_293651499.1	PAS domain-containing sensor histidine kinase	PAS_9;HATPase_c	5-115	------------------------QYQRAIDESN-IVSKTDINGIITFVNDEFCKIS-GYLRDELIGQSHNI-VRHPDV----PAEYFKRLWETI-LNKK-IYKGLIKNRTKDG-KA--VYLNT-TIIPIL-DD-N-NEIEEFVAI-CYDIT-------	S	H	W	N
Campylobacter devanensis	WP_236845069.1	PAS domain-containing sensor histidine kinase	PAS_9;HATPase_c	5-115	------------------------QYQRAIDESN-IVSKTDINGIITFVNDEFCKIS-GYLRDELIGQSHNI-VRHPDV----PAEYFKRLWETI-LNKK-IYKGLIKNRTKDG-KA--VYLNT-TIIPIL-DD-N-NEIEEFVAI-CYDIT-------	S	H	W	N
Oceanospirillum multiglobuliferum	WP_078745571.1	PAS domain-containing protein	PAS_9;PAS_9	170-281	-----------------------EQYKCILDESA-IVSKADLAGNITFVNDKFCEVS-GFSREELIGKNHRV-VRHPDM----DSDFFKEMWQTI-SSKK-VFKAIIKNQTKDR-KP--YYVDS-IIMPIL-DG-E-ENIIEYISV-RHDIT-------	S	H	W	N
Sulfurospirillum sp.	WP_333805632.1	PAS domain-containing sensor histidine kinase	PAS_3;HATPase_c	4-117	-----------------------EQYQSAIESSN-IISKTDIFGIITFVNDEFCKIS-GYSKEELVGKNHNI-VRHPDV----PASTFKQLWQTI-LQKK-TYKSTVKNLAKDG-ST--FYVNT-TVFPIL-NE-N-GDIEEFIAI-RYDVTES-----	S	H	W	N
Arcobacter acticola	WP_172126235.1	PAS domain S-box protein	PAS_3;HATPase_c	1-114	---------------------MSNTYQEAIENSN-IVSKTDINGIITFVNDEFCKIS-GYSYDELIGQNHNI-VRHPEV----ATSNFETLWQTI-LSKK-PFKATVKNLSKNG-ST--VYLNT-TITPIL-DE-N-QNIIEFIAI-RYDVT-------	S	H	W	N
unclassified Nitratiruptor	WP_201334627.1	MULTISPECIES: PAS domain-containing sensor histidine kinase	PAS_9;HATPase_c	112-230	------------------KIFMLKQYQKAIDSSN-ILSKTDINGIITYVNEEFCKIS-GYAKEELIGSNHNI-VRHPDV----PKSKFKEFWDTI-LAKK-IWKGTVKNLDKSG-NT--FYVNT-TVIPIL-DQ-K-GEIAEFVAI-RYDVTES-----	S	H	W	N
Nitratiruptor sp. SB155-2	WP_197524223.1	PAS domain-containing sensor histidine kinase	PAS_9;HATPase_c	112-230	------------------KIFMLKQYQKAIDSSN-ILSKTDINGIITYVNEEFCKIS-GYSKSELVGSNHNI-VRHPDV----PKSKFKEFWDTI-LAKR-IWKGTVKNLDKYG-NT--FYVNT-TVIPIL-DQ-K-GEIAEFVAI-RYDVTES-----	S	H	W	N
Campylobacter devanensis	WP_236846184.1	PAS domain-containing sensor histidine kinase	PAS_3;HATPase_c	5-115	------------------------QYQRAIDESN-IVSKTDINGIITFVNDEFCKIS-GYLRDELIGQSHNI-VRHPDV----PAEYFKHLWETI-LNKK-IYKGLIKNRTKDG-KA--VYLNT-TIIPIL-DD-N-NEIEEFVAI-CYDIT-------	S	H	W	N
Arcobacter sp.	WP_320659639.1	EAL domain-containing protein	PAS_8;PAS_3;GGDEF;EAL	160-274	-----------------------EEYKRALDASS-VVSKTDLYGIITYVNDKFCEVS-GYEREELIGQNHNI-IRHPDI----QKEFFKQLWETI-RNKK-IFKGIIKNRKKNG-QG--YYVDS-TIIPIL-DK-N-NEILEYIAI-RNDVTSLF----	S	H	W	N
Arcobacter sp.	WP_287789997.1	EAL domain-containing protein	PAS_8;PAS_3;GGDEF;EAL	160-274	-----------------------EEYKRALDASS-VVSKTDLYGIITYVNDKFCEVS-GYEREELIGQNHNI-IRHPDI----QKEFFKQLWETI-RNKK-IFKGIIKNRKKNG-QG--YYVDS-TIIPIL-DK-N-NEILEYIAI-RNDVTSLF----	S	H	W	N
Arcobacter ellisii	WP_118918258.1	bifunctional diguanylate cyclase/phosphodiesterase	PAS_8;PAS_3;GGDEF;EAL	160-274	-----------------------EEYKRALDASS-VVSKTDLYGIITYVNDKFCEVS-GYEREELIGQNHNI-IRHPDI----QKEFFKQLWETI-RNKK-IFKGIIKNRKKNG-QG--YYVDS-TIIPIL-DK-N-NEILEYIAI-RNDVTSLF----	S	H	W	N
Campylobacter sputorum	WP_115636355.1	PAS domain-containing sensor histidine kinase	PAS_3;HATPase_c	10-121	------------------------QYQDAIDESN-IVSKTDVNGIITFANDEFCKIS-GYNRNELIGKNHNI-IRHPDV----EKSVFENLWRTI-LSKK-VYKGIIKNRAKNG-HE--FYLNA-TIIHIL-DT-N-GDIEEFVAI-RHDVTD------	S	H	W	N
Halarcobacter ebronensis	WP_128978340.1	PAS domain-containing sensor histidine kinase	PAS_3;HisKA;HATPase_c	5-114	-------------------------YQEAIENSN-IVSKTNIDGIITFVNDEFCKIS-GYSKDELIGSDHNI-VRHPDV----PKENFTILWETI-LSKK-PYKATVKNMCKDG-ST--VYLNT-TITPIL-DK-N-NEIKEFIAI-RYDVT-------	S	H	W	N
Sulfurimonas sp.	WP_373027201.1	ATP-binding protein, partial	PAS_9;HATPase_c	3-103	-----------------------------------IISKTDINGIITFVNDEFCTIS-GYSKDELIGKNHNI-VKHPDV----DNEKFKLLWETI-SDKK-TYKDTVKNLAKDG-ST--FYVNS-TIIPIL-DK-N-ENIVEFVAI-RYDVT-------	S	H	W	N
Arcobacter sp. LA11	WP_072680190.1	PAS domain-containing sensor histidine kinase	PAS_3;HATPase_c	5-114	-------------------------YQEAIENSN-IVSKTDIRGVITFVNDEFCKIS-GYSKEELLGSNHNI-IRHPDI----PKEAFESLWNTI-LSKK-PYKTTAKNLCKDG-ST--VYLNT-TITPIL-DN-N-DNIKEFIAI-RYDVT-------	S	H	W	N
Sulfurospirillum arsenophilum	WP_041959240.1	PAS domain S-box protein	PAS_3;HATPase_c	4-117	-----------------------EQYQSAIESSN-IISKTDIFGIITFVNDEFCKIS-GYTKEELVGKNHNI-VRHPDV----PASTFKQLWQTI-LQKK-TYKSTVKNLAKDG-ST--FYVNT-TVFPIL-NE-N-GDIEEFIAI-RYDVTES-----	S	H	W	N
Campylobacter	WP_276970988.1	MULTISPECIES: PAS domain-containing sensor histidine kinase	PAS_3;HATPase_c	7-117	------------------------QYRNAIDESN-IVSKTDINGVITFANDEFCKIS-GYSREELIGSSHNI-VRHPDV----SKSVFKELWDTI-LAKK-VYKGIIKNRAKDG-SA--FYLKA-TIIPIL-DP-N-GDIEEFVAI-RQDVS-------	S	H	W	N
Campylobacter sp. CCUG 57310	WP_173030519.1	PAS domain-containing sensor histidine kinase	PAS;HATPase_c	10-123	------------------------QYQEAIEASN-IVSKTDINGIITFVNDEFCKIS-GFSREELIGANHNI-VRHPEV----NENVFKKLWNTI-LAKK-VHKAIVRNRTKDG-KD--VYLNT-TIIPIL-DL-N-GEIEEFVAI-RHDITDTI----	S	H	W	N
Sulfurospirillum sp. hDNRA2	WP_254377053.1	PAS domain S-box protein	PAS_3;HATPase_c	4-117	-----------------------EQYQTAIESSN-IISKTDINGIITFVNDEFCKIS-GYTKEELIGQNHNI-VRHPEV----PPSTFKQLWQTI-LQKQ-TYKSTVKNLAKDG-ST--FYVNT-TVCPIL-DE-N-GDIEEFIAI-RYDVTES-----	S	H	W	N
uncultured Arcobacter sp.	WP_298750701.1	PAS domain S-box protein	PAS_3;HATPase_c	5-114	-------------------------YQEAIENSN-IVSKTDINGIITFVNDEFCKIS-GYTHNELIGENHNI-VRHPDI----PKSNFTLLWDTI-LNKK-PYKATVKNLTKDG-KT--VYLNT-TITPIL-DE-N-DEIKEFIAI-RYDVT-------	S	H	W	N
Sulfurospirillum cavolei	WP_060825283.1	PAS domain-containing sensor histidine kinase	PAS_3;HATPase_c	4-117	-----------------------EQYQTAIESSN-IISKTDINGIITFVNDEFCKIS-GYTKEELIGQNHNI-VRHPEV----PPSTFKQLWQTI-LQKQ-TYKSTVKNLAKDG-ST--FYVNT-TVCPIL-DE-N-GDIEEFIAI-RYDVTES-----	S	H	W	N
Campylobacter	WP_236847428.1	MULTISPECIES: PAS domain-containing sensor histidine kinase	PAS_3;HATPase_c	5-115	------------------------QYQRAIDESN-IVSKTDINGIITFVNDEFCKIS-GYLRDELIGQSHNI-VHHPDV----PTEYFKRLWETI-LNKK-IYKGLIKNRTKDG-KA--VYLNT-TIIPIL-DD-N-NEIEEFVAI-RYDIT-------	S	H	W	N
Arcobacter defluvii	WP_129010714.1	ATP-binding protein	PAS;HATPase_c	5-114	-------------------------YQEAIENSN-IVSKTDINGIITFVNDEFCKIS-GYSYDELIGQNHNI-VRHPEV----QASSFELLWKTI-LDKK-PYKATVKNLTKDG-KT--VYLNT-TITPIL-DE-F-ENIIEFIAI-RYDVT-------	S	H	W	N
uncultured Campylobacter sp.	WP_295146780.1	ATP-binding protein	PAS;HATPase_c	10-120	------------------------QYQNAIEEST-IVSKTDINGIITFVNDEFCKIL-GYSREELIGKNHNV-VRHPSV----QASEFKRLWDTI-LAKK-VYKTTTKNLTKDG-RA--VYLNT-TIIPIL-DL-N-GDIEEFLAV-RHDVT-------	S	H	W	N
Campylobacter sp. 19-13652	WP_221254043.1	EAL domain-containing protein	dCache_2;PAS_9;GGDEF;EAL	411-526	--------------------FLLEQYKNAIDESA-IVTKTDARGVITFVNDEFCELS-GYSRDELIGRSHGI-IRHPDV----PDDFFSQMWQTI-TKKR-VWQGTIKNIDKNG-RA--FYVKA-FIIPIL-GI-D-GEIEEYITI-RHDITD------	T	H	W	N
Arcobacter sp. L	WP_014474276.1	ATP-binding protein	PAS;HATPase_c	5-114	-------------------------YQEAIENSN-IVSKTDINGIITFVNDEFCKIS-GYSYDELIGQNHNI-VRHPEV----QASSFELLWKTI-LDKK-PYKATVKNLTKDG-KT--VYLNT-TITPIL-DE-F-ENIIEFIAI-RYDVT-------	S	H	W	N
uncultured Campylobacter sp.	WP_297987045.1	PAS domain-containing sensor histidine kinase	PAS;HATPase_c	5-115	------------------------QYQRAIDESN-IVSKTDINGIITFVNDEFCKIS-GYLRDELIGQSHNI-VRHPDV----PTEYFKRLWETI-LNKK-IHKGLIKNRTKDG-KA--IYLNT-TIIPIL-DD-N-NEIEEFVAI-RYDIT-------	S	H	W	N
Campylobacter sp.	WP_291857651.1	PAS domain-containing sensor histidine kinase	PAS;HATPase_c	5-115	------------------------QYQRAIDESN-IVSKTDINGIITFVNDEFCKIS-GYLRDELIGQSHNI-VRHPDV----PTEYFKRLWETI-LNKK-IHKGLIKNRTKDG-KA--IYLNT-TIIPIL-DD-N-NEIEEFVAI-RYDIT-------	S	H	W	N
Halarcobacter ebronensis	WP_129087721.1	PAS domain S-box protein	PAS_3;HisKA;HATPase_c	5-114	-------------------------YQEAIENSN-IVSKTNLDGIITFVNDEFCKIS-GYSKDELIGSDHNI-VRHPDV----PKENFTILWETI-LSKK-PYKATVKNMCKDG-ST--VYLNT-TITPIL-DK-N-NEIKEFIAI-RYDVT-------	S	H	W	N
uncultured Campylobacter sp.	WP_289242217.1	PAS domain-containing sensor histidine kinase	PAS;HATPase_c	5-115	------------------------QYQRAIDESN-IVSKTDINGVITFVNDEFCKIS-GYTKEELIGSPHSI-VRHPDV----PAENFKRLWETI-LNKK-IHKGLIKNKTKDG-KA--IYLNT-TIIPIL-DD-D-NNIEEFVAI-RHDVT-------	S	H	W	N
Hydrogenimonas thermophila	WP_092911722.1	PAS domain-containing sensor histidine kinase	PAS_3;HisKA;HATPase_c	4-114	------------------------QYKEAIESSN-IVSKTDINGIITFVNDEFCKIS-GYSREELIGQNHNI-VRHPDV----PKTKFKKLWDTI-LAKK-TYKSTVKNRAKNG-ST--FYVNT-TIVPIL-NK-D-GEIEEFIAI-RYDVT-------	S	H	W	N
Hydrogenimonas urashimensis	WP_201353656.1	ATP-binding protein	PAS_9;HisKA;HATPase_c	4-114	------------------------QYKEAIESSN-IVSKTDIDGIITFVNDEFCKIS-GYSREELIGQNHNI-VRHPDV----PKEKFKRLWDTI-LAKK-TYKTTVKNRAKDG-ST--FYVNT-TIIPIL-DE-K-GEIEEFIAI-RYDVT-------	S	H	W	N
Campylobacter fetus	WP_163226503.1	PAS domain S-box protein, partial	PAS	10-120	------------------------QYQAAIDTSN-IVSKTDIEGYITFVNDEFCKIS-GYTRDELVGKPHNI-VRHPDV----PSENFKILWETI-LAKK-VHRAIVKNKAKDG-SA--FYLNT-TIIPIL-DE-R-GNIEEFVAI-RHNVT-------	S	H	W	N
uncultured Campylobacter sp.	WP_297575085.1	PAS domain S-box protein	PAS_3;HATPase_c	10-120	------------------------QYKDVIEANN-IVSKTDPQGIITFVNDEFCKIS-GYSKEELIGSNHNI-IRHPDV----SKETFKKLWETI-LSKK-VYRGIVKNRAKDG-TA--FYLNA-TIIPIL-DE-N-GDIEEFIAI-RHNIT-------	S	H	W	N
Campylobacter sp. P0085	WP_236845591.1	PAS domain-containing sensor histidine kinase	PAS_9;HATPase_c	5-115	------------------------QYQRAIDESN-IVSKTDINGIITFVNDEFCKIS-GYLRDELIGQSHNI-VRHPDV----PAEYFKRLWETI-LNKK-IHKGLIKNRTKDG-KA--VYLNT-TIIPIL-DD-N-NEIEEFVAI-CYDIT-------	S	H	W	N
Campylobacter vicugnae	WP_284935846.1	PAS domain-containing sensor histidine kinase	PAS;HATPase_c	5-115	------------------------QYQRAIDESN-IVSKTDINGVITFVNDEFCKIS-GYTKEELIGSPHSI-VRHPDV----PAENFKRLWETI-LNKK-IHKGLIKNRTKDG-RA--IYLNT-TIIPIL-DD-D-NNIEEFVAI-RHDVT-------	S	H	W	N
Sulfurospirillum sp. 1612	WP_331774614.1	PAS domain-containing sensor histidine kinase	PAS_3;HATPase_c	4-115	-----------------------EQYKNAIETSN-IVSKTDLNGMITFVNDEFCRIF-EYSREELIGKNHNI-VRHPDV----DASVFKALWDTI-LAKK-TYKSTVKNLSKSG-KT--IYVNT-TVIPIL-DK-N-GAIEEFIAI-RYDVT-------	S	H	W	N
Halarcobacter mediterraneus	WP_129060448.1	PAS domain S-box protein	PAS_3;HATPase_c	7-114	---------------------------EAIENSN-IVSRTDTNGIITFVNDEFCKIS-GFTKEELLGKNHNI-VRHPDV----PKENFTTLWQTI-LNKK-PYKTTVKNLCKDG-ST--IYLNT-TITPIL-DE-S-NDIKEFIAI-RYDVT-------	S	H	W	N
Campylobacter sp.	WP_289263291.1	PAS domain-containing sensor histidine kinase	PAS;HATPase_c	5-115	------------------------QYQRAIDESN-IVSKTDINGVITFVNDEFCKIS-GYTKEELIGSPHSI-VRHPDV----PAENFKRLWETI-LNKK-IHKGLIKNKTKDG-RA--IYLNT-TIIPIL-DD-D-NNIEEFVAI-RHDVT-------	S	H	W	N
Campylobacter	WP_236861061.1	MULTISPECIES: PAS domain-containing sensor histidine kinase	PAS;HATPase_c	5-115	------------------------QYQRAIDESN-IVSKTDINGVITFVNDEFCKIS-GYTKEELIGSPHSI-VRHPDV----PAENFKRLWETI-LNKK-IHKGLIKNKTKDG-RA--IYLNT-TIIPIL-DD-D-NNIEEFVAI-RHDVT-------	S	H	W	N
Campylobacter vicugnae	WP_236862227.1	PAS domain-containing sensor histidine kinase	PAS;HATPase_c	5-115	------------------------QYQRAIDESN-IVSKTDINGVITFVNDEFCKIS-GYTKEELIGSPHSI-VRHPDV----PAENFKRLWETI-LNKK-IHKGLIKNKTKDG-RA--IYLNT-TIIPIL-DD-D-NNIEEFVAI-RHDVT-------	S	H	W	N
Campylobacter sp.	WP_289258160.1	PAS domain-containing sensor histidine kinase	PAS;HATPase_c	5-115	------------------------QYQRAIDESN-IVSKTDINGVITFVNDEFCKIS-GYTKEELIGSPHSI-VRHPDV----PAENFKRLWETI-LNKK-IHKGLIKNKTKDG-RA--IYLNT-TIIPIL-DD-D-NNIEEFVAI-RHDVT-------	S	H	W	N
Campylobacter	WP_236861162.1	MULTISPECIES: PAS domain-containing sensor histidine kinase	PAS;HATPase_c	5-115	------------------------QYQRAIDESN-IVSKTDINGVITFVNDEFCKIS-GYTKEELIGSPHSI-VRHPDV----PAENFKRLWETI-LNKK-IHKGLIKNKTKDG-RA--IYLNT-TIIPIL-DD-D-NNIEEFVAI-RHDVT-------	S	H	W	N
Campylobacter majalis	WP_229932232.1	PAS domain-containing sensor histidine kinase	PAS_3;HATPase_c	9-120	-----------------------NQYQHAIEQSN-IVSKTDINGIITFVNDEFCKIS-GYSKDELIGKNHNI-VRHPDV----KKESFKILWDTI-LSKK-VYKAVAKNITKDG-KT--VYLNT-TIFPIL-KP-N-GEIEEFIAL-RYDTT-------	S	H	W	N
Campylobacter vicugnae	WP_236862041.1	PAS domain-containing sensor histidine kinase	PAS;HATPase_c	5-115	------------------------QYQRAIDESN-IVSKTDINGVITFVNDEFCKIS-GYTKEELIGSPHSI-VRHPDV----PAENFKRLWETI-LNKK-IHKGLIKNKTKDG-RA--IYLNT-TIIPIL-DD-D-NNIEEFVAI-RHDVT-------	S	H	W	N
Campylobacter sp.	WP_353955968.1	PAS domain-containing sensor histidine kinase, partial	PAS;HATPase_c	10-120	------------------------QYQRAIDESN-IVSKTDINGVITFVNDEFCKIS-GYTKEELIGSPHSI-VRHPDV----PAENFKRLWETI-LNKK-IHKGLIKNKTKDG-RA--IYLNT-TIIPIL-DD-D-NNIEEFVAI-RHDVT-------	S	H	W	N
Campylobacter anatolicus	WP_212140040.1	PAS domain-containing sensor histidine kinase	PAS;HATPase_c	10-120	------------------------QYQNAIEESN-IVSKTDINGIITFVNDEFCKIC-GYSRKELIGKNHNI-VRHPDV----PKENFKQLWGTI-LSKN-VYKGIAKNLTKYK-KV--VYLNT-TIIPIL-DL-N-GEIEEFLAI-RHDVT-------	S	H	W	N
Campylobacter vicugnae	WP_284939259.1	PAS domain-containing sensor histidine kinase	PAS;HATPase_c	5-115	------------------------QYQRAIDESN-IVSKTDINGVITFVNDEFCKIS-GYTKEELIGSPHSI-VRHSDV----PAEYFKRLWETI-LNKK-IHKGLIKNRTKDG-RA--IYLNT-TIIPIL-DD-D-NNIEEFVAI-RHDVT-------	S	H	W	N
Arcobacter suis	WP_118886350.1	PAS domain-containing sensor histidine kinase	PAS;HATPase_c	7-114	---------------------------EAIENSN-IVSKTDINGIITFVNDEFCKIS-GYSYDELIGQNHNI-VRHPEV----PTSNFENLWNTI-LLKK-PYKATVKNLTKDG-KT--VYLNT-TITPIL-DE-F-KNIIEFIAI-RYDVT-------	S	H	W	N
Campylobacter hyointestinalis	WP_111975163.1	PAS domain-containing sensor histidine kinase	PAS_9;HATPase_c	10-120	------------------------QYRDAIDKSN-IVSKTDINGYITFVNDEFCKIS-GYSRKELIGQPHSI-VRHPDV----PSENFKLLWDTI-LAKK-VHKSIVKNRAKNG-SS--FYLNT-TIIPIL-GE-S-GDIEEFVAI-RHDVT-------	S	H	W	N
Sulfurimonas sp.	WP_324170669.1	PAS domain-containing sensor histidine kinase	PAS_9;HATPase_c	4-114	------------------------QYKEAIEKSN-IISKTDMEGIITFVNDEFCKIS-GYTQEELIGQNHNI-VRHPDV----DVSTFKILWDTI-KAKK-IHKDTVKNIAKDG-ST--FYVNT-TVIPIL-DE-D-DNIAEFIAI-RYDVT-------	S	H	W	N
Sulfurimonas paralvinellae	WP_193111214.1	PAS domain S-box protein	PAS_3;HATPase_c	4-114	------------------------QYQEAIENSN-IVSKTDVNGIITFVNDEFCKIS-GYSKEELLGKNHNI-VRHPDV----PASKFKLLWQTI-KAKK-IYKATVKNRAKDG-ST--FYVNT-TVIPIL-DE-K-DMIQEFIAI-RYDVT-------	S	H	W	N
Sulfuricurvum sp.	WP_324791533.1	EAL domain-containing protein	FIST;FIST_C;PAS_9;GGDEF;EAL	398-517	---------------LNDYIKILDQYKMVLDQSS-IVSKTDAEGNITYVNDVFCEIS-GYSREELIGQKHSV-VRHPDT----DPGIFVDLWKTI-KEGK-VWKETFRNLSKTG-KE--YYVKT-VIAPIF-DD-R-GNVVEFIAA-RVDVT-------	S	H	W	N
Sulfurimonas crateris	WP_137013177.1	HAMP domain-containing sensor histidine kinase	PAS_3;HATPase_c	4-114	------------------------QYKEAIEKSN-IISKTDVNGIITFVNDEFCAIS-GYSKDELLGKNHNI-VRHPDV----AKEKFALLWETI-KNRN-IYKATVKNLAKDG-ST--FYVNT-TIIPIL-DE-S-QNIAEYIAI-RYDVT-------	S	H	W	N
Campylobacter sp.	WP_289262049.1	PAS domain-containing sensor histidine kinase	PAS;HATPase_c	5-115	------------------------QYQRAIDESN-IVSKTDINGVITFVNDEFCKIS-GYTKEELIGSPHSI-VRHPDV----PAENFKRLWETI-LNKK-IHKGLIKNKTKDG-RV--VYLNT-TIIPIL-DD-D-NNIEEFVAI-RHDVT-------	S	H	W	N
Halarcobacter sp.	WP_320033983.1	PAS domain S-box protein	PAS_3;HisKA;HATPase_c	5-114	-------------------------YQEAIENSN-IVSKTDTNGVITFVNDEFCKIS-GYSKDELLGSDHNI-VRHPDV----PKENFTLLWDTI-LEKK-PFKTTVKNMCKDG-ST--VYLNT-TITPIL-DK-N-NEIKEFIAI-RYDVT-------	S	H	W	N
Campylobacter ureolyticus	WP_269500599.1	PAS domain-containing sensor histidine kinase	PAS_9;HATPase_c	10-120	------------------------QYQNAIDASN-IVSKTDIHGYITFVNDEFCNIS-KYSRDELIGQNHNI-VRHPDV----NPEVFKRLWKTI-LAKK-VYKGIIKNLAKDG-SV--FYLNA-TIIPIL-DE-N-GNIEEFVAI-RHDVT-------	S	H	W	N
Campylobacter ureolyticus	WP_016647317.1	PAS domain-containing sensor histidine kinase	PAS_9;HATPase_c	10-120	------------------------QYQNAIDASN-IVSKTDIHGYITFVNDEFCNIS-KYSRDELIGQNHNI-VRHPDV----SPEVFKRLWKTI-LAKK-VYKGIIKNLAKDG-SV--FYLNA-TIIPIL-DE-N-GNIEEFVAI-RHDVT-------	S	H	W	N
Hydrogenimonas cancrithermarum	WP_286338042.1	ATP-binding protein	PAS;HisKA;HATPase_c	4-114	------------------------QYKEAIESSN-IVSKTDINGIITFVNDEFCKIS-GYSRDELIGQNHNI-VRHPDV----PKEKFKRLWDTI-LAKK-TYRATVKNRAKDG-ST--FYVNT-TIIPIL-DE-N-DLIEEFIAI-RYDVT-------	S	H	W	N
Candidatus Sulfurimonas baltica	WP_194371502.1	PAS domain-containing sensor histidine kinase	PAS_3;HATPase_c	4-114	------------------------QYKEAIEKSN-IISKTDINGIITFVNDEFCKIS-GYSRDELIGKNHNI-VRHPDI----DASKFKFLWETV-KAKD-IYKDTVKNRAKDG-ST--FYVNT-TIVPIL-DE-N-DNIDEFIAI-RYDVT-------	S	H	W	N
Campylobacter devanensis	WP_236846866.1	PAS domain-containing sensor histidine kinase	PAS_3;HATPase_c	5-115	------------------------QYQRAIDESN-IVSKTDINGIITFVNDEFCKIS-DYLRDELIGQSHNI-VRHPDV----PAEYFKRLWETI-LNKK-IYKGLIKNRTKDG-KA--VYLNT-TIIPIL-DD-N-NEIEEFVAI-RYDIT-------	S	H	W	N
Campylobacter ureolyticus	WP_269480354.1	PAS domain-containing sensor histidine kinase	PAS_9;HATPase_c	10-120	------------------------QYQNAIDASN-IVSKTDIHGYITFVNDEFCNIS-KYSRDELIGQNHNI-VRHPDV----SPEVFKRLWKTI-LAKK-VYKGIIKNLAKDG-SV--FYLNA-TIIPIL-DE-N-GNIEEFVAI-RHDVT-------	S	H	W	N
Hydrogenimonas sp.	WP_300362340.1	ATP-binding protein, partial	PAS_3;HATPase_c	3-113	------------------------QYKEAIESSN-IVSKTDINGIITFVNDEFCKIS-GYSRDELIGKNHNI-VRHPDV----PKSNFKKLWDTI-LAKK-TFKSTVKNRAKDG-ST--FYVNT-TIIPIL-DE-K-GEIEEFIAI-RYDVT-------	S	H	W	N
Campylobacter ureolyticus	WP_269485999.1	PAS domain-containing sensor histidine kinase	PAS_9;HATPase_c	10-120	------------------------QYQNAIDASN-IVSKTDIHGYITFVNDEFCNIS-KYSRDELIGQNHNI-VRHPDV----SPEVFKRLWKTI-LAKK-VYKGIIKNLAKDG-SV--FYLNA-TIIPIL-DE-N-GNIEEFVAI-RHDVT-------	S	H	W	N
Campylobacter ureolyticus	WP_114675182.1	PAS domain-containing sensor histidine kinase	PAS_9;HATPase_c	10-120	------------------------QYQNAIDASN-IVSKTDIHGYITFVNDEFCNIS-KYSRDELIGQNHNI-VRHPDV----SPEVFKRLWKTI-LAKK-VYKGIIKNLAKDG-SV--FYLNA-TIIPIL-DE-N-GNIEEFVAI-RHDVT-------	S	H	W	N
Campylobacter ureolyticus	WP_172486326.1	PAS domain-containing sensor histidine kinase	PAS_9;HATPase_c	10-120	------------------------QYQNAIDASN-IVSKTDIHGYITFVNDEFCNIS-KYSRDELIGQNHNI-VRHPDV----SPEVFKRLWKTI-LAKK-VYKGIIKNLAKDG-SV--FYLNA-TIIPIL-DE-N-GNIEEFVAI-RHDVT-------	S	H	W	N
Sulfurospirillum deleyianum	WP_012857684.1	PAS domain-containing sensor histidine kinase	PAS_3;HATPase_c	4-117	-----------------------EQYQHAIESSN-IISKTDVYGIITFVNDEFCKIS-GYTKEELIGQNHNI-VRHPDV----PASTFKQMWQTI-LQKK-TYKSTVKNRAKDG-ST--FYVNT-TVFPIL-NE-E-DEIEEFIAI-RYDVTES-----	S	H	W	N
Campylobacter ureolyticus	WP_269483426.1	PAS domain-containing sensor histidine kinase	PAS_9;HATPase_c	10-120	------------------------QYQNAIDASN-IVSKTDIHGYITFVNDEFCNIS-KYSRDELIGQNHNI-VRHPDV----SPEVFKRLWKTI-LAKK-VYKGIIKNLAKDG-SV--FYLNA-TIIPIL-DE-N-GNIEEFVAI-RHDVT-------	S	H	W	N
Sulfurimonas	WP_152183730.1	MULTISPECIES: PAS domain S-box protein	PAS_9;HATPase_c	4-114	------------------------QYQEAIENSN-IVSKTDVNGIITFVNDEFCKIS-GYSKEELLGKNHNI-VRHPDV----PASKFKLLWQTI-KAKK-IYKSTVKNRAKNG-ST--FYVNT-TVIPIL-NE-K-GEIEEFIAI-RYDVT-------	S	H	W	N
Campylobacter hyointestinalis	WP_063998790.1	PAS domain-containing sensor histidine kinase	PAS_9;HATPase_c	10-120	------------------------QYQDAIDKSN-IVSKTDINGYITFVNDEFCKIS-GYSRKELIGQPHSI-VRHPDV----PSENFKLLWDTI-LAKK-VHKSIVKNRAKNG-SS--FYLNT-TIIPIL-GE-S-GDIEEFVAI-RHDVT-------	S	H	W	N
Campylobacter ureolyticus	WP_018713238.1	PAS domain S-box protein	PAS_9;HATPase_c	10-120	------------------------QYQNAIDASN-IVSKTDIHGYITFVNDEFCNIS-KYSRDELIGQNHNI-VRHPDV----SPEVFKRLWKTI-LAKK-VYKGIIKNLAKDG-SV--FYLNA-TIIPIL-DE-N-GNIEEFVAI-RHDVT-------	S	H	W	N
Campylobacter ureolyticus	WP_269488760.1	PAS domain-containing sensor histidine kinase	PAS_9;HATPase_c	10-120	------------------------QYQNAIDASN-IVSKTDIHGYITFVNDEFCNIS-KYSRDELIGQNHNI-VRHPDV----SPEVFKRLWKTI-LAKK-VYKGIIKNLAKDG-SV--FYLNA-TIIPIL-DE-N-GNIEEFVAI-RHDVT-------	S	H	W	N
Arcobacter cloacae	WP_128986171.1	ATP-binding protein	PAS;HATPase_c	7-114	---------------------------EAIENSN-IVSKTDINGIITFVNDEFCKIS-GYSYDELIGQNHNI-VRHPDV----QASSFEVLWKTI-LDKK-PYKATVKNLTKDK-KT--LYLNT-TITPIL-DD-F-GNIIEFIAI-RYDVT-------	S	H	W	N
Arcobacter arenosus	WP_138153655.1	PAS domain-containing sensor histidine kinase	PAS_3;HATPase_c	5-114	-------------------------YQEAIENSN-VVSKTDINGVITFVNDEFCRIS-GFSKEELLGANHNI-VRHPEV----PEEDFEKLWTTI-LDKK-PYKTTVKNKCKDG-ST--VYLNT-TITPIL-DE-N-DEIREFIAI-RYDVT-------	S	H	W	N
Aliarcobacter butzleri	WP_301345556.1	PAS domain S-box protein	PAS_9;GGDEF	58-175	--------------------FLLNEYKNAIDESS-IVSKANNKGIITFVNDRFCEIS-GYKKEELIGKSHNI-IRHPSM----TKEFFKDMWNTL-LNKE-IFRGIITNKSKKG-KT--YYVDS-TIIPII-DN-D-NNIIEFIGI-RHDITEIF----	S	H	W	N
Arcobacter sp.	WP_287791417.1	ATP-binding protein	PAS;HATPase_c	5-114	-------------------------YQEAIENSN-IVSKTDINGIITFVNDEFCKIS-GYSYDELIGQNHNI-VRHPDV----QASSFEVLWKTI-LDKK-PYKATVKNLTKDK-KT--VYLNT-TITPIL-DD-F-GNIIEFIAI-RYDVT-------	S	H	W	N
Campylobacter hyointestinalis	WP_111985057.1	PAS domain-containing sensor histidine kinase	PAS_9;HATPase_c	10-120	------------------------QYQDAIDKSN-IVSKTDINGYITFVNDEFCKIS-GYSRKELIGQPHSI-VRHPDV----PSENFKLLWDTI-LAKK-VHKSIVKNRAKDG-SS--FYLNT-TIIPIL-GE-S-GDIEEFVAI-RHDVT-------	S	H	W	N
Poseidonibacter ostreae	WP_152188434.1	PAS domain-containing sensor histidine kinase	PAS_3;HATPase_c	3-114	-----------------------NTYQEAIENSN-IVSKTDINGIITFVNDEFCKIS-GYSRNELVGQNHNI-VRHPDA----LSSNFKTLWDTI-LSKK-PYKSTVKNLSKNG-NT--VYLNT-TITPIL-DD-N-GKIKEFIAI-RYDVT-------	S	H	W	N
Campylobacter	WP_009650756.1	MULTISPECIES: PAS domain S-box protein	PAS;HATPase_c	10-120	------------------------QYQNAIEESN-IVSKTDVNGIITFVNDEFCKIS-GYSKNELIGANHNI-VRHPDE----PAQRFKELWDTI-LDKK-VYKTIAKNLTKEG-RV--IYLNT-TIIPIL-NL-K-GEIEEFLAI-RHDVT-------	S	H	W	N
Arcobacter sp.	WP_320659928.1	ATP-binding protein	PAS;HATPase_c	5-114	-------------------------YQEAIENSN-IVSKTDINGIITFVNDEFCKIS-GYSYDELIGQNHNI-VRHPDV----QASSFEVLWKTI-LDKK-PYKATVKNLTKDK-KT--VYLNT-TITPIL-DD-F-GNIIEFIAI-RYDVT-------	S	H	W	N
Psychromonas ingrahamii	WP_011769597.1	EAL domain-containing protein	FIST;FIST_C;PAS_3;GGDEF;EAL	399-510	-----------------------NQYKQLLDKSS-IVSKADIQGVIIYVNDNFCKIS-GYSREELIGKNHSI-VRHPDN----SNSIFKNMWTTI-TAKK-VWKGTLKNRAKDG-ST--YYVKT-LIMPIL-DD-Q-GHIVSYIAA-RTDVT-------	S	H	W	N
Arcobacter ellisii	WP_118917370.1	ATP-binding protein	PAS;HATPase_c	5-114	-------------------------YQEAIENSN-IVSKTDINGIITFVNDEFCKIS-GYSYDELIGQNHNI-VRHPDV----QASSFEVLWKTI-LDKK-PYKATVKNLTKDK-KT--VYLNT-TITPIL-DD-F-GNIIEFIAI-RYDVT-------	S	H	W	N
Campylobacter curvus	WP_169765367.1	PAS domain S-box protein	PAS;HATPase_c	10-120	------------------------QYQNAIEESN-IVSKTDVNGIITFVNDEFCKIS-GYSKNELIGANHNI-VRHPDE----PAQRFKELWDTI-LDKK-VYKTIAKNLTKEG-RV--IYLNT-TIIPIL-NL-K-GEIEEFLAI-RHDVT-------	S	H	W	N
Sulfurospirillum barnesii	WP_014770189.1	PAS domain-containing sensor histidine kinase	PAS_3;HATPase_c	4-117	-----------------------EQYQEAIESSN-IISKTDINGIITFVNDEFCKIS-GYSKEELIGQNHNI-VRHPDV----DASIFKKLWQTI-LQKK-AYKSTVKNKAKDG-ST--FYVNT-TVFPIL-NE-V-GDIEEFIAI-RYDVTES-----	S	H	W	N
Sulfurimonas marina	WP_193113234.1	GGDEF domain-containing phosphodiesterase	PAS_3;PAS_3;PAS_9;GGDEF;EAL	279-385	----------------------------AMDESS-IVSKSDRTGNITYVNDKFCKVT-GYTRTEVLGRPHSI-LRHPDN----PKSLFRDLWKTI-EAKK-VWKQTLKNKDKFG-ED--YWVDI-VILPIL-DE-E-NNIIEYIAV-RHDVT-------	S	H	W	N
Campylobacter hyointestinalis	WP_059430391.1	PAS domain-containing sensor histidine kinase	PAS_9;HATPase_c	10-120	------------------------QYQDAIDKSN-IVSKTDINGYITFVNDEFCKIS-GYSRKELIGQPHSI-VRHPDV----PSENFKLLWDTI-LAKK-VHKGIVKNRAKDG-SS--FYLNT-TIIPIL-GE-S-GDIEEFVAI-RHDVT-------	S	H	W	N
Campylobacter hyointestinalis	WP_059431798.1	PAS domain-containing sensor histidine kinase	PAS_9;HATPase_c	10-120	------------------------QYQDAIDKSN-IVSKTDINGYITFVNDEFCKIS-GYSRKELIGQPHSI-VRHPDV----PSENFKLLWDTI-LAKK-VHKGIVKNRAKDG-SS--FYLNT-TIIPIL-GE-S-GDIEEFVAI-RHDVT-------	S	H	W	N
Sulfurimonas sp.	WP_295086385.1	ATP-binding protein	PAS_9;HATPase_c	4-114	------------------------QYKEAIEKSN-IISKTDVNGIITFVNDEFCTIS-KYSKDELLGKNHNI-VRHPDV----PKEKFNLLWETI-KNKN-IYKGTVKNLAKDG-ST--FYVNT-TIIPIL-DK-S-DTIIEYIAI-RYDVT-------	S	H	W	N
Sulfurimonas sp.	WP_325336280.1	PAS domain-containing sensor histidine kinase	PAS_3;HATPase_c	4-114	------------------------QYKEAIENSN-IISKTDVNGIITFVNSEFCKIS-GYTKEELLGKNHNI-VRHPDV----PSEKFRLLWQSI-SQKH-VYKGTVKNLAKDG-ST--FYVNT-TIIPIL-DE-D-KNILEYVAI-RYDVT-------	S	H	W	N
Campylobacter hyointestinalis	WP_034963628.1	PAS domain-containing sensor histidine kinase	PAS_9;HATPase_c	10-120	------------------------QYQDAIDKSN-IVSKTDINGYITFVNDEFCKIS-GYSRKELIGQPHSI-VRHPDV----PSENFKLLWDTI-LAKK-VHKGIVKNRAKDG-SS--FYLNT-TIIPIL-GE-S-GDIEEFVAI-RHDVT-------	S	H	W	N
Campylobacter hyointestinalis	WP_059427215.1	PAS domain-containing sensor histidine kinase	PAS_9;HATPase_c	10-120	------------------------QYQDAIDKSN-IVSKTDINGYITFVNDEFCKIS-GYSRKELIGQPHSI-VRHPDV----PSENFKLLWDTI-LAKK-VHKGIVKNRAKDG-SS--FYLNT-TIIPIL-GE-S-GDIEEFVAI-RHDVT-------	S	H	W	N
Campylobacter suis	WP_230055923.1	PAS domain S-box protein	PAS;HATPase_c	10-120	------------------------QYQDAIERSN-IVSKTDIHGIITFVNDEFCKMS-GYTREELVGKNHNI-VRHPDV----PSSTFKELWDTI-LSKK-VFKTIAKNLAKDG-SV--VYLNT-TISPIL-NS-E-GEIEEFVAI-RHDVT-------	S	H	W	N
Campylobacter hyointestinalis	WP_059426183.1	PAS domain-containing sensor histidine kinase	PAS_9;HATPase_c	10-120	------------------------QYQDAIDKSN-IVSKTDINGYITFVNDEFCKIS-GYSRKELIGQPHSI-VRHPDV----PSENFKLLWDTI-LAKK-VHKGIVKNRAKDG-SS--FYLNT-TIIPIL-GE-S-GDIEEFVAI-RHDVT-------	S	H	W	N
Campylobacter curvus	WP_018137488.1	PAS domain S-box protein	PAS;HATPase_c	10-120	------------------------QYQNAIEESN-IVSKTDVNGIITFVNDEFCKIS-GYSKNELIGANHNI-VRHPDE----PAQRFKELWDTI-LDKK-VYKTIAKNLTKDG-RV--IYLNT-TIIPIL-NL-K-GEIEEFLAI-RHDVT-------	S	H	W	N
Campylobacter hyointestinalis	WP_059433134.1	PAS domain-containing sensor histidine kinase	PAS_9;HATPase_c	10-120	------------------------QYQDAIDKSN-IVSKTDINGYITFVNDEFCKIS-GYSRKELIGQPHSI-VRHPDV----PSENFKLLWDTI-LAKK-VHKGIVKNRAKDG-SS--FYLNT-TIIPIL-GE-S-GDIEEFVAI-RHDVT-------	S	H	W	N
Campylobacter hyointestinalis	WP_059432434.1	PAS domain-containing sensor histidine kinase	PAS_9;HATPase_c	10-120	------------------------QYQDAIDKSN-IVSKTDINGYITFVNDEFCKIS-GYSRKELIGQPHSI-VRHPDV----PSENFKLLWDTI-LAKK-VHKGIVKNRAKDG-SS--FYLNT-TIIPIL-GE-S-GDIEEFVAI-RHDVT-------	S	H	W	N
Campylobacter hyointestinalis	WP_104073285.1	PAS domain-containing sensor histidine kinase	PAS_9;HATPase_c	10-120	------------------------QYQDAIDKSN-IVSKTDINGYITFVNDEFCKIS-GYSRKELIGQPHSI-VRHPDV----PSENFKLLWDTI-LAKK-VHKGIVKNRAKDG-SS--FYLNT-TIIPIL-GE-S-GDIEEFVAI-RHDVT-------	S	H	W	N
Sulfurimonas sp.	WP_299851352.1	PAS domain-containing sensor histidine kinase	PAS_3;HATPase_c	4-114	------------------------QYKEAIENSN-IISKTDVNGIITFVNSEFCKIS-GYTKEELLGKNHNI-VRHPDV----PSEKFRLLWQSI-SQKH-VYKGTVKNLAKDG-ST--FYVNT-TIIPIL-DE-D-KNILEYVAI-RYDVT-------	S	H	W	N
Campylobacter hyointestinalis	WP_059435025.1	PAS domain-containing sensor histidine kinase	PAS_9;HATPase_c	10-120	------------------------QYQDAIDKSN-IVSKTDINGYITFVNDEFCKIS-GYSRKELIGQPHSI-VRHPDV----PSENFKLLWDTI-LAKK-VHKGIVKNRAKDG-SS--FYLNT-TIIPIL-GE-S-GDIEEFVAI-RHDVT-------	S	H	W	N
Sulfurimonas sp.	WP_321778088.1	PAS domain-containing sensor histidine kinase	PAS_9;HATPase_c	4-114	------------------------QYKEAIEKSN-IISKTDMEGIITFVNDEFCKIS-GYSQEELVGQNHNI-VRHPDV----DVSTFKILWDTV-KAKR-IYKDTVKNRAKDG-ST--FYVNT-TVIPIL-DE-D-DNIAEFIAI-RYDVT-------	S	H	W	N
Sulfurimonas autotrophica	WP_013326191.1	FIST N-terminal domain-containing protein	FIST;FIST_C;PAS_3;HisKA;HATPase_c;Response_reg;Hpt	417-529	-----------------------DEFLKALDSVV-IISRTDMLGNITYVNERFEEVS-GYTKEELIGKSHNI-VRDPDV----PDEVFTELWKEI-TKGN-IWQGEFSNIAKDG-SS--YYVKS-SIIPIH-DE-N-NEIIEYMAI-REDVTS------	S	H	W	N
Sulfuricurvum sp.	WP_299996902.1	EAL domain-containing protein	FIST;FIST_C;PAS_9;GGDEF;EAL	398-517	---------------LNDYIKILDQYKMVLDQSS-IVSKTDAEGNITYVNDVFCEIS-GYTREELIGQKHSV-VRHPDT----DPGIFVDLWKTI-KEGK-VWKKTFRNLSKTG-KE--YYVKT-VIAPIF-DD-R-GNVVEFIAA-RVDVT-------	S	H	W	N
Campylobacter ureolyticus	WP_050334126.1	PAS domain-containing sensor histidine kinase	PAS_3;HATPase_c	10-120	------------------------QYQNAIDASN-IVSKTDIYGYITFVNDEFCNIS-KYSRDELIGQNHNI-VRHPDV----SPEVFKRLWKTI-LAKK-VYKGIIKNLAKDG-SV--FYLNA-TIIPIL-DE-N-GNIEEFVAI-RHDVT-------	S	H	W	N
Campylobacter ureolyticus	WP_316371501.1	PAS domain-containing sensor histidine kinase	PAS_3;HATPase_c	10-120	------------------------QYQNAIDASN-IVSKTDIYGYITFVNDEFCNIS-KYSRDELIGQNHNI-VRHPDV----SPEVFKRLWKTI-LAKK-VYKGIIKNLAKDG-SV--FYLNA-TIIPIL-DE-N-GNIEEFVAI-RHDVT-------	S	H	W	N
Sulfurimonas sp.	WP_373034820.1	HD domain-containing phosphohydrolase	Response_reg;PAS_9;PAS_9;HD_5	139-250	-----------------------DQYKSIVDSSA-IVSKTDTKGVITFVNDKFCEIS-GYSREELIGKPHSI-VRHRDM----PSSAFEELWQTIES-KK-SWSGKVKNRKKNG-EA--YYVNT-IVNPIV-DE-N-DNIIEYIAL-RHDIT-------	S	H	W	N
Campylobacter ureolyticus	WP_304342033.1	PAS domain-containing sensor histidine kinase	PAS_3;HATPase_c	10-120	------------------------QYQNAIDASN-IVSKTDIYGYITFVNDEFCNIS-KYSRDELIGQNHNI-VRHPDV----SPEVFKRLWKTI-LAKK-VYKGIIKNLAKDG-SV--FYLNA-TIIPIL-DE-N-GNIEEFVAI-RHDVT-------	S	H	W	N
Campylobacter ureolyticus	WP_024962873.1	PAS domain-containing sensor histidine kinase	PAS_3;HATPase_c	10-120	------------------------QYQNAIDASN-IVSKTDIYGYITFVNDEFCNIS-KYSRDELIGQNHNI-VRHPDV----SPEVFKRLWKTI-LAKK-VYKGIIKNLAKDG-SV--FYLNA-TIIPIL-DE-N-GNIEEFVAI-RHDVT-------	S	H	W	N
Arcobacter arenosus	WP_138153892.1	GGDEF domain-containing phosphodiesterase	PAS_9;PAS_3;PAS_9;GGDEF;EAL	270-378	----------------------------AMDKSS-IVSKSDLTGKITYVNENLCKIS-GYTKEELIGKPHSI-IRHPDN----PKSIFKEMWTTI-KSKK-VWKKTLKNITKSG-DY--YWVDI-TIVPIL-DD-K-NEIIEYIGI-RHDVTKT-----	S	H	W	N
Sulfurimonas sp. HSL3-7	WP_345978278.1	HD domain-containing phosphohydrolase	PAS_3;HD	138-248	------------------------EYKEAVDRSA-IVSKTDPHGVITFVNKKFCEIS-GYSEGELIGQPHNI-IRHPDM----PAAVFNEMWRTISE-KK-PWSGIVKNRTKSG-GT--YYVDT-VINPII-DC-K-GNIVEYIGI-RHDIT-------	S	H	W	N
Halarcobacter sp.	WP_321315596.1	PAS domain S-box protein	PAS_3;HisKA;HATPase_c	5-114	-------------------------YQEAIENSN-IVSKTDTDGIITFVNDEFCKIS-GYSKDELLGSDHNI-VRHPDV----PKENFTILWETI-LSKK-PYKATVKNICKDG-ST--VYLNT-TITPIL-DK-N-DNIKEFIAI-RYDVT-------	S	H	W	N
Hydrogenimonas sp.	WP_300364398.1	ATP-binding protein	PAS_3;HATPase_c	4-114	------------------------QYKEAIESSN-IVSKTDIDGFITFVNDEFCKIS-GYSRDELIGQNHNI-VRHPDV----PKSTFKKLWDTI-LAKK-TFKSTVKNRAKDG-ST--FYVNT-TIIPIL-DE-K-GEIEEFIAI-RYDVT-------	S	H	W	N
Psychromonas sp. MB-3u-54	WP_101038775.1	EAL domain-containing protein	FIST;FIST_C;PAS_9;GGDEF;EAL	399-510	-----------------------NQYKQLLDKSS-IVSKADTQGNIIYVNDNFCKIS-GYSREELIGKNHSI-VRHPGN----SNSIFKNMWTTI-TAKR-VWKGTLKNRAKDG-ST--YYVKT-LIMPIL-DD-Y-GQIVSYIAS-RTDVT-------	S	H	W	N
Campylobacter fetus	WP_346009520.1	PAS domain S-box protein	PAS	10-120	------------------------QYQAAIDTSN-IVSKTDIEGYITFVNDEFCKIS-GYTRDELVGKPHNI-VRHPDV----PSENFKILWETI-LAKK-VHRAIVKNKAKDG-SA--FYLNT-TIIPIL-DE-R-GNIEEFVAI-RHNVT-------	S	H	W	N
Campylobacter ureolyticus	WP_269489691.1	PAS domain-containing sensor histidine kinase	PAS_3;HATPase_c	10-120	------------------------QYQNAIDASN-IVSKTDICGYITFVNDEFCNIS-KYSRDELIGQNHNI-VRHPDV----SPEVFKRLWKTI-LAKK-VYKGIIKNLAKDG-SV--FYLNA-TIIPIL-DE-N-GNIEEFVAI-RHDVT-------	S	H	W	N
Campylobacter ureolyticus	WP_316362698.1	PAS domain-containing sensor histidine kinase	PAS_3;HATPase_c	10-120	------------------------QYQNAIDASN-IVSKTDICGYITFVNDEFCNIS-KYSRDELIGQNHNI-VRHPDV----SPEVFKRLWKTI-LAKK-VYKGIIKNLAKDG-SV--FYLNA-TIIPIL-DE-N-GNIEEFVAI-RHDVT-------	S	H	W	N
Campylobacter ureolyticus	WP_269484768.1	PAS domain-containing sensor histidine kinase	PAS_3;HATPase_c	10-120	------------------------QYQNAIDASN-IVSKTDICGYITFVNDEFCNIS-KYSRDELIGQNHNI-VRHPDV----SPEVFKRLWKTI-LAKK-VYKGIIKNLAKDG-SV--FYLNA-TIIPIL-DE-N-GNIEEFVAI-RHDVT-------	S	H	W	N
Campylobacter ureolyticus	WP_244078467.1	HAMP domain-containing sensor histidine kinase	PAS_3;HATPase_c	10-120	------------------------QYQNAIDASN-IVSKTDICGYITFVNDEFCNIS-KYSRDELIGQNHNI-VRHPDV----SPEVFKRLWKTI-LAKK-VYKGIIKNLAKDG-SV--FYLNA-TIIPIL-DE-N-GNIEEFVAI-RHDVT-------	S	H	W	N
Campylobacter sp. RM16192	WP_172127265.1	PAS domain-containing sensor histidine kinase	PAS;HATPase_c	10-121	------------------------QYQDAIEASN-IVSKTDINGIITFVNDEFCKIS-GFSREELIGANHNI-VRHPDV----PKKTFKILWDTI-LAKK-VHKSIVRNLTKDG-KD--IYLNT-TIIPIL-DP-N-GEIEEFVAI-RHNVTD------	S	H	W	N
Nitratifractor sp.	WP_292654684.1	PAS domain S-box protein	PAS;HATPase_c	4-114	------------------------QYVEAVESSN-IVSRTDINGIITFANDEFCKIS-GYSREELIGKNHNI-VRHPDV----PAENFRRLWETI-LAKK-TYKATVKNRAKDG-ST--FYVNT-TVVPIL-DE-T-GAIKEFVAI-RYDVT-------	S	H	W	N
Sulfurimonas sp.	WP_295058679.1	PAS domain S-box protein	PAS_9;HATPase_c	4-114	------------------------QYKEAIEKSN-IISKTDVNGVITFVNDEFCSIS-GYTRDELIGKNHNI-VRHPDV----PKEKFALLWRII-KDKR-IYKDTVKNLAKDG-TA--FYVNT-TIIPIL-DE-S-QNIVEYIAI-RYDVT-------	S	H	W	N
Campylobacter	WP_169766783.1	MULTISPECIES: PAS domain S-box protein	PAS;HATPase_c	10-120	------------------------QYQNAIEESN-IVSKTDVNGIITFVNDEFCKIS-GYTKNELIGANHNI-VRHPDE----PAQRFKELWDTI-LDKK-VYKTIAKNLTKDG-RV--IYLNT-TIIPIL-NL-K-GEIEEFLAI-RHDVT-------	S	H	W	N
Nitrosophilus alvini	WP_234697127.1	PAS domain S-box protein	Response_reg;PAS_3;HATPase_c	142-258	--------------------FLLHQYKQAIDSSN-IVSKTDINGIITYVNDEFCKIS-GYSREELIGKNHNI-VRHPDI----PKEVYEKFWNTI-LSKK-IWKGTVKNRAKDG-ST--FYVNT-TVVPIV-DS-N-GKIVEFVAI-RYDVTES-----	S	H	W	N
Sulfurimonas hongkongensis	WP_021288405.1	PAS domain-containing sensor histidine kinase	PAS_3;HATPase_c	4-114	------------------------QYKNAIEKSN-IISKTNIEGIITFVNDEFCKIS-GYTKEELIGKSHNI-VRHPEV----ESQKFKTLWDTI-KSKK-VYKGTVKNRAKDG-SC--FYVNT-TVIPIL-GV-D-DEIVEFIAI-RYDVT-------	S	H	W	N
Campylobacter curvus	WP_169755201.1	PAS domain S-box protein	PAS;HATPase_c	10-120	------------------------QYQNAIEESN-IVSKTDVNGIITFVNDEFCKIS-GYTKNELIGANHNI-VRHPDE----PAQRFKELWDTI-LDKK-VYKTIAKNLTKDG-RV--IYLNT-TIIPIL-NL-K-GEIEEFLAI-RHDVT-------	S	H	W	N
Campylobacter fetus	WP_127349601.1	PAS domain-containing sensor histidine kinase	PAS;HATPase_c	10-120	------------------------QYQAAIDTSN-IVSKTDIEGYITFVNDEFCKIS-GYTREELIGKPHSI-VRHPDV----PSENFKILWETI-LAKK-VHRAIVKNKAKDG-SA--FYLNT-TIIPIL-DE-K-GNIEEFVAI-RHNVT-------	S	H	W	N
Nitrosophilus kaiyonis	WP_281951568.1	PAS domain S-box protein	Response_reg;PAS_3;HATPase_c	153-269	--------------------FMLHQYKNAIDSSN-IVSKTDINGIITYVNEEFCKIS-GYTKDELIGQNHNI-VRHPDV----PKETFERFWKTI-LAKK-IWKGTVKNRAKNG-KT--FYVNT-TVIPIV-DW-N-GKIVEFVAI-RYDVTKS-----	S	H	W	N
Campylobacter fetus	WP_038452862.1	PAS domain-containing sensor histidine kinase	PAS;HATPase_c	10-120	------------------------QYQAAIDTSN-IVSKTDIEGYITFVNDEFCKIS-GYTREELIGKPHSI-VRHPDV----PSENFKILWETI-LAKK-VHRAIVKNKAKDG-SA--FYLNT-TIIPIL-DE-K-GNIEEFVAI-RHNVT-------	S	H	W	N
Campylobacter	WP_011731792.1	MULTISPECIES: PAS domain-containing sensor histidine kinase	PAS;HATPase_c	10-120	------------------------QYQAAIDTSN-IVSKTDIEGYITFVNDEFCKIS-GYTREELIGKPHSI-VRHPDV----PSENFKILWETI-LAKK-VHRAIVKNKAKDG-SA--FYLNT-TIIPIL-DE-K-GNIEEFVAI-RHNVT-------	S	H	W	N
Arcobacter caeni	WP_108560107.1	PAS domain S-box protein	PAS;HATPase_c	1-114	---------------------MNNTYQEAIENSN-IVSKTDINGIITFVNDEFCKIS-GYSYDELIGQNHNI-VRHPDV----PTSNFKNLWETV-LNKK-SYKATVKNLTKDG-RT--VYLNT-TITPIL-DN-K-SNIIEFIAI-RYDVT-------	S	H	W	N
Campylobacter fetus	WP_065844560.1	PAS domain-containing sensor histidine kinase	PAS;HATPase_c	10-120	------------------------QYQAAIDTSN-IVSKTDIEGYITFVNDEFCKIS-GYTREELIGKPHSI-VRHPDV----PSENFKILWETI-LAKK-VHRAIVKNKAKDG-SA--FYLNT-TIIPIL-DE-K-GNIEEFVAI-RHNVT-------	S	H	W	N
Campylobacter fetus	WP_198802947.1	PAS domain-containing sensor histidine kinase	PAS;HATPase_c	10-120	------------------------QYQAAIDTSN-IVSKTDIEGYITFVNDEFCKIS-GYTREELIGKPHSI-VRHPDV----PSENFKILWETI-LAKK-VHRAIVKNKAKDG-SA--FYLNT-TIIPIL-DE-K-GNIEEFVAI-RHNVT-------	S	H	W	N
Campylobacter curvus	WP_169777931.1	PAS domain S-box protein	PAS;HATPase_c	10-120	------------------------QYQNAIEESN-IVSKTDVNGIITFVNDEFCKIS-GYNKNELIGANHNI-VRHPDE----PAQRFKELWDTI-LDKK-VYKTIAKNLTKDG-RV--IYLNT-TIIPIL-NL-K-GEIEEFLAI-RHDVT-------	S	H	W	N
Campylobacter curvus	WP_011991802.1	PAS domain S-box protein	PAS;HATPase_c	10-120	------------------------QYQNAIEESN-IVSKTDVNGIITFVNDEFCKIS-GYNKNELIGANHNI-VRHPDE----PAQRFKELWDTI-LDKK-VYKTIAKNLTKDG-RV--IYLNT-TIIPIL-NL-K-GEIEEFLAI-RHDVT-------	S	H	W	N
Campylobacter curvus	WP_169779762.1	PAS domain S-box protein	PAS;HATPase_c	10-120	------------------------QYQNAIEESN-IVSKTDVNGIITFVNDEFCKIS-GYTKNELVGANHNI-VRHPDE----PAQRFKELWDTI-LDKK-VYKTIAKNLTKDG-RV--IYLNT-TIIPIL-NL-K-GEIEEFLAI-RHDVT-------	S	H	W	N
Arcobacter sp. F2176	WP_129099238.1	PAS domain-containing sensor histidine kinase	PAS_3;HATPase_c	7-114	---------------------------EAIENSN-IVSKTDINGIITFVNDEFCKIS-GYKYEELIGSNHNI-VRHPDI----PKSNFTLLWDTI-LNKK-PYKATVKNLTKDG-KT--VYLNT-TITPIL-DE-N-DKIKEFIAI-RYDVT-------	S	H	W	N
Campylobacter curvus	WP_169784931.1	PAS domain S-box protein	PAS;HATPase_c	10-120	------------------------QYQNAIEESN-IVSKTDVNGIITFVNDEFCKIS-GYTKNELVGANHNI-VRHPDE----PAQRFKELWDTI-LDKK-VYKTIAKNLTKDG-RV--IYLNT-TIIPIL-NL-K-GEIEEFLAI-RHDVT-------	S	H	W	N
Sulfurimonas sp.	WP_295021027.1	ATP-binding protein	PAS_9;HATPase_c	4-114	------------------------QFIRAIEKSN-IISKTDIDGIITFVNDEFCAIS-GYAKDELIGKNHNI-IKDPYA----NPAKFKLLWDTI-NAKN-IYKDTVKNLAKDG-SV--FYLNT-TIIPIL-DE-C-DEIVEFVAI-RYDVT-------	S	H	W	N
Arcobacter sp. s6	WP_368028677.1	response regulator	DUF3365;PAS_3;HisKA;HATPase_c;Response_reg;Hpt	268-378	------------------------EYKKAVDSSA-IVSKSDLKGNIIYVNDTFCEIS-GYKREELLSKPHNI-VRHPDM----PKEFFQELWQTI-KAKK-IFKGILKNRNKNG-QA--YYVAS-TIVPIL-DD-N-GDIIEYLSL-RYDIT-------	S	H	W	N
Nitrosophilus labii	WP_187647414.1	PAS domain S-box protein	Response_reg;PAS_3;HATPase_c	153-270	--------------------FMLHQYKNAIDSSN-IVSKTDINGIITYVNEEFCNIS-GYSKEELIGQNHNI-VRHPDV----PKEVFERFWKTI-LSKK-IWKGTVKNRAKNG-ST--FYVNT-TVIPIV-DW-N-GKIVEFVAI-RYDVTKSI----	S	H	W	N
Psychromonas ingrahamii	WP_011769598.1	EAL domain-containing protein	FIST;FIST_C;PAS_3;GGDEF;EAL	399-510	-----------------------NQYKELLDKSS-IVSKADTRGDIIYVNDEFCTIS-GYSREELLGNNHSI-VRHPDN----SNAIFKNMWTTI-TAKK-VWKGTLKNRAKDG-ST--YYVKT-LIMPIL-DD-S-GQIISYIAA-RTDVT-------	S	H	W	N
Sulfurimonas sp.	WP_320342137.1	PAS domain S-box protein	PAS_9;HATPase_c	4-114	------------------------QYKEAIEKSN-IISKTDVNGIITFVNDEFCAIS-GYSKDELIGRNHNI-VRHPDV----PKEKFALLWETI-KNKN-IYKDTVKNLAKDG-TA--FYVNT-TIIPIL-DE-S-QNIAEYIAI-RYDVT-------	S	H	W	N
Arcobacter sp. F155	WP_129085138.1	EAL domain-containing protein	PAS_9;PAS_3;GGDEF;EAL	166-283	--------------------FLLEEFRKALDESS-IVSKTNKKGIITYVNDNFCKIS-GYSREELIGQSHNI-IRHPNT----KKEFFQTLWRKI-MNKE-VFKGVIENRKKNG-DS--YFVDT-TLVPIL-DK-N-DEIVEFIGI-RNDLTEVF----	S	H	W	N
Campylobacter sp. RM16187	WP_260951729.1	PAS domain-containing sensor histidine kinase	PAS;HATPase_c	10-121	------------------------QYQDAIEASN-IVSKTDINGIITFVNDEFCKIS-GFSREELIGANHNI-VRHPDV----PKKTFKILWDTI-LAKK-VHKSIVRNLTKDG-KD--IYLNT-TIIPIL-DP-N-GDIEEFVAI-RHNVTD------	S	H	W	N
Campylobacter sp. RM16190	WP_170020511.1	PAS domain-containing sensor histidine kinase	PAS;HATPase_c	10-121	------------------------QYQDAIEASN-IVSKTDINGIITFVNDEFCKIS-GFSREELIGANHNI-VRHPDV----PKKTFKILWDTI-LAKK-VHKSIVRNLTKDG-KD--IYLNT-TIIPIL-DP-N-GDIEEFVAI-RHNVTD------	S	H	W	N
Aliarcobacter skirrowii	WP_319083107.1	ATP-binding protein	DUF3365;PAS_3;HisKA;HATPase_c;Response_reg;Hpt	273-380	---------------------------KAVDASA-IVSKADLDGNITYVNSTFCEIS-GYSKEELIGKPHNI-VRHPDS----PKELFEELWKTI-KNKK-VFQANIKNRKKDG-SE--YFVSS-TIVPIL-DN-N-GDIIEYLSL-RYDIS-------	S	H	W	N
Nitratiruptor tergarcus	WP_084274744.1	PAS domain S-box protein	Response_reg;PAS_3;HATPase_c	128-244	--------------------FMLHQYKNAIDSSN-IVSKTDINGIITYVNDEFCKIS-GYTKEELLGKNHNI-VRHPDV----PKENFKRFWDTI-LSKK-IWKGTVKNRAKDG-TT--FYVNT-TVIPIL-DW-N-GDITEFVAI-RYDVTNS-----	S	H	W	N
Aliarcobacter lanthieri	WP_202267260.1	EAL domain-containing protein	PAS_3;GGDEF;EAL	37-148	-----------------------NQYKRALDESS-IVSKTDIKGIITYTNNNFCEIS-GYTKEELIGKHHNI-IRHPDM----SEEVFEELWKVI-LKKE-VFKGIIKNKRKDG-RA--YYVDT-TIIPIL-DN-E-DNIIEFMAI-RFDIT-------	S	H	W	N
Arcobacter sp. CECT 9188	WP_113871516.1	EAL domain-containing protein	PAS_3;GGDEF;EAL	37-148	-----------------------NQYKRALDESS-IVSKTDIKGIITYTNNNFCEIS-GYTKEELIGKHHNI-IRHPDM----SEEVFEELWKVI-LKKE-VFKGIIKNKRKDG-RA--YYVDT-TIIPIL-DN-E-DNIIEFMAI-RFDIT-------	S	H	W	N
Arcobacter lacus	WP_261244512.1	ATP-binding protein	DUF3365;PAS_3;HisKA;HATPase_c;Response_reg	273-380	---------------------------KAVDASA-IVSKADLDGNITYVNSTFCEIS-GYSKEELIGKPHNI-VRHPDS----PKELFEELWKTI-KNKK-VFQANIKNRKKDG-SE--YFVSS-TIVPIL-DN-N-GDIIEYLSL-RYDIS-------	S	H	W	N
Aliarcobacter butzleri	WP_301383367.1	GGDEF domain-containing phosphodiesterase	PAS_9;GGDEF;EAL	30-143	------------------------EYKNAIDKSS-IVSKTNHKGVITFANDKFCKIS-GYSKEELIGKNHNI-LRHPNM----PNEFFRKMWKTI-LNKK-VFRGIITNKSKKG-KT--YYVDS-TIIPII-DN-D-NNIIEFIGI-RHDITEIF----	S	H	W	N
Sulfuricurvum kujiense	WP_013459608.1	PAS domain S-box protein	PAS	270-377	---------------------------KAIDKST-IVSKADLKGIITYVNDKFCEIS-GYTREELVGKNHNI-VRSPNV----PKEVFKELWETI-SHKN-TWRGVVENRAKNG-ES--YFVQA-TIMPIL-DE-N-DEIVEYIGI-RQDIT-------	S	H	W	N
Aliarcobacter butzleri	WP_237965461.1	GGDEF domain-containing phosphodiesterase	PAS_9;GGDEF;EAL	30-143	------------------------EYKNAIDKSS-IVSKTNHKGVITFANDKFCKIS-GYSKEELIGKNHNI-LRHPNM----PNEFFRKMWKTI-LNKK-VFRGIITNKSKKG-KT--YYVDS-TIIPII-DN-D-NNIIEFIGI-RHDITEIF----	S	H	W	N
unclassified Campylobacter	WP_169975772.1	MULTISPECIES: PAS domain-containing sensor histidine kinase	PAS;HATPase_c	10-121	------------------------QYQDAIEASN-IVSKTDINGIITFVNDEFCKIS-GFSREELIGANHNI-VRHPDV----PKKTFKILWDTI-LAKK-VHKSIVRNLTKDG-KD--IYLNT-TIIPIL-DP-N-GDIEEFVAI-RHNVTD------	S	H	W	N
Aliarcobacter butzleri	WP_257475969.1	GGDEF domain-containing phosphodiesterase	PAS_9;GGDEF;EAL	30-143	------------------------EYKNAIDKSS-IVSKTNHKGVITFANDKFCKIS-GYSKEELIGKNHNI-LRHPNM----PNEFFRKMWKTI-LNKK-VFRGIITNKSKKG-KT--YYVDS-TIIPII-DN-D-NNIIEFIGI-RHDITEIF----	S	H	W	N
unclassified Nitratiruptor	WP_201337589.1	MULTISPECIES: PAS domain S-box protein	Response_reg;PAS_3;HATPase_c	128-244	--------------------FMLHQYKNAIDSSN-IVSKTDINGIITYVNDEFCKIS-GYTKEELLGKNHNI-VRHPDV----PKENFKRFWDTI-LSKK-IWKGTVKNRAKDG-TT--FYVNT-TVIPIL-DW-N-GDITEFVAI-RYDVTNS-----	S	H	W	N
Aliarcobacter butzleri	WP_237946514.1	GGDEF domain-containing phosphodiesterase	PAS_9;GGDEF;EAL	30-143	------------------------EYKNAIDKSS-IVSKTNHKGVITFANDKFCKIS-GYSKEELIGKNHNI-LRHPNM----PNEFFRKMWKTI-LNKK-VFRGIITNKSKKG-KT--YYVDS-TIIPII-DN-D-NNIIEFIGI-RHDITEIF----	S	H	W	N
Aliarcobacter butzleri	WP_301376517.1	GGDEF domain-containing phosphodiesterase	PAS_9;GGDEF;EAL	30-143	------------------------EYKNAIDKSS-IVSKTNHKGVITFANDKFCKIS-GYSKEELIGKNHNI-LRHPNM----PNEFFRKMWKTI-LNKK-VFRGIITNKSKKG-KT--YYVDS-TIIPII-DN-D-NNIIEFIGI-RHDITEIF----	S	H	W	N
Malaciobacter halophilus	WP_101185207.1	PAS domain-containing sensor histidine kinase	PAS_3;HisKA;HATPase_c	3-116	----------------------KSTYQEAIENSN-IVSKTDIDGIITFVNDEFCKIS-GYSKEELLGKNHNI-VRHPDI----PSEHFKNLWETIKHNKK-TYKSTVKNLTKDG-RS--VYLNT-TITPIL-DK-D-GNIKEFIAI-RYDVT-------	S	H	W	N
Campylobacter mucosalis	WP_169777642.1	PAS domain S-box protein	PAS;HATPase_c	10-120	------------------------QYQHAIEESN-IVSKTDIKGIITFVNDEFCKIC-GYTKDELIGKNHNI-VRHPDV----PSKNFKLLWGTI-LDKK-VYKGIAKNMTKDG-KT--VYLNT-TISPIL-NS-K-GEIEEFVAI-RHDVT-------	S	H	W	N
Campylobacter mucosalis	WP_171993645.1	PAS domain S-box protein	PAS;HATPase_c	10-120	------------------------QYQHAIEESN-IVSKTDIKGIITFVNDEFCKIC-GYTKDELIGKNHNI-VRHPDV----PSKNFKLLWGTI-LDKK-VYKGIAKNMTKDG-KT--VYLNT-TISPIL-NS-K-GEIEEFVAI-RHDVT-------	S	H	W	N
Campylobacter mucosalis	WP_169753186.1	PAS domain S-box protein	PAS;HATPase_c	10-120	------------------------QYQHAIEESN-IVSKTDIKGIITFVNDEFCKIC-GYTKDELIGKNHNI-VRHPDV----PSKNFKLLWGTI-LDKK-VYKGIAKNMTKDG-KT--VYLNT-TISPIL-NS-K-GEIEEFVAI-RHDVT-------	S	H	W	N
Sulfurimonas sp.	WP_297484069.1	PAS domain-containing sensor histidine kinase	PAS_3;HATPase_c	4-114	------------------------QYQEAIENSN-IVSKTDINGVITFVNDEFCKIS-GYKKEELLGKNHNI-VRHPDV----ASSTFKLLWKTI-KAKN-IYKGTVKNLAKDG-ST--FYVNT-TVTPIL-DE-D-GNIKEYIAI-RYDVT-------	S	H	W	N
Campylobacter mucosalis	WP_169764540.1	PAS domain S-box protein	PAS;HATPase_c	10-120	------------------------QYQHAIEESN-IVSKTDIKGIITFVNDEFCKIC-GYTKDELIGKNHNI-VRHPDV----PSKNFKLLWGTI-LDKK-VYKGIAKNMTKDG-KT--VYLNT-TISPIL-NS-K-GEIEEFVAI-RHDVT-------	S	H	W	N
Arcobacter sp. CECT 8989	WP_129089882.1	EAL domain-containing protein	PAS_9;PAS_3;GGDEF;EAL	166-283	--------------------FLLEEFRKALDESS-IVSKTNKKGIITYVNDNFCKIS-GYSREELIGQSHNI-IRHPNT----KKEFFQTLWRKI-MNKE-VFKGVIENKKKNG-DS--YFVDT-TLVPIL-DK-N-DEIVEFIGI-RNDLTEVF----	S	H	W	N
Campylobacter gastrosuis	WP_284937494.1	PAS domain-containing sensor histidine kinase	PAS;HATPase_c	10-121	------------------------QYQHAIEESN-IVSKTDINGIITFVNDEFCKIC-GYTKDELIGKNHNI-VRHPDV----PASNFKVLWGTI-LAKR-VYKGIAKNLTKDG-KT--VYLNT-TISPIL-NS-K-GEIEEFVAI-RYDITN------	S	H	W	N
Rivihabitans pingtungensis	WP_277060047.1	PAS domain-containing protein, partial	PAS_9	27-137	------------------------QYQSAVDESS-IVSKTNARGMITFVNDRFCEIC-GYAREELIGTPHNI-VRHPSV----DKKVFEDLWATI-RYGR-VWRGIIRNKKKNG-DS--YYVDS-TVIPIF-GT-D-GAIVEYIAI-RHDVT-------	S	H	W	N
Campylobacter hominis	WP_281530013.1	PAS domain-containing sensor histidine kinase	PAS_3;HATPase_c	7-117	------------------------QYQNAIDESN-IVSKTDINGVITFANDEFCKIS-GYSRKELIGSSHNI-VRHPDV----SKSVFKKLWDTI-LAKK-VYKGIIKNRAKDG-SA--FYLKA-TIIPIL-YP-N-GDIEEFVAI-RQDVS-------	S	H	W	N
Sulfurimonas sp.	WP_297434673.1	PAS domain-containing sensor histidine kinase	PAS_3;HATPase_c	4-114	------------------------QYQEAIENSN-IVSKTDINGVITFVNDEFCKIS-GYKKEELLGKNHNI-VRHPDV----ASSTFKLLWKTI-KAKN-IYKGTVKNLAKDG-ST--FYVNT-TVTPIL-DE-D-GNIKEYIAI-RYDVT-------	S	H	W	N
Hydrogenimonas sp. SS33	WP_353663082.1	ATP-binding protein	PAS;HATPase_c	4-114	------------------------QYKEAIESSN-IVSKTDINGIITFVNDEFCKIS-GYSRDELIGQNHNI-VRHPDV----PKENFKRLWDTI-LAKK-TFKSTVKNLAKDG-RT--FYVNT-TIIPIL-DE-A-GEIEEFIAI-RYDVT-------	S	H	W	N
Aliarcobacter lanthieri	WP_051488745.1	EAL domain-containing protein	PAS_3;GGDEF;EAL	37-148	-----------------------NQYKRALDESS-IVSKTDIKGIITYTNNNFCEIS-GYTKEELIGKHHNI-IRHPDM----SKEVFEELWKVI-SKKE-IFKGIIKNKRKDG-SA--YYVDT-TIIPIL-DN-E-DNIIEFMAI-RFDIT-------	S	H	W	N
Aliarcobacter cryaerophilus	WP_260911565.1	ATP-binding protein	DUF3365;PAS_3;HisKA;HATPase_c;Response_reg;Hpt	273-380	---------------------------KAVDASA-IVSKADLNGNITYVNNTFCEVS-GYTKEELIGKPHSI-VRHPDS----PKELFEELWKTI-QNKK-VFKANIKNRKKDG-SE--YFVSS-TIVPIL-DN-N-GDIIEYLSL-RYDIS-------	S	H	W	N
Sulfurimonas sp.	WP_295007963.1	PAS domain-containing sensor histidine kinase	PAS_3;HATPase_c	4-114	------------------------QYKDAIEKSN-IISKTDVNGIITFVNEEFCNIS-GYTKSELIGQNHNI-VRHPDV----SKEKFSLLWDTI-KNKN-IYKSTVKNRAKDG-ST--FYVNT-TIIPIL-DE-N-ENIEEYVAI-RYDVT-------	S	H	W	N
Aliarcobacter cryaerophilus	WP_260934269.1	ATP-binding protein	DUF3365;PAS_3;HisKA;HATPase_c;Response_reg;Hpt	273-380	---------------------------KAVDASA-IVSKADLNGNITYVNSTFCEIS-GYSKEELIGKPHNM-VRHPDS----PKELFEELWKTI-KNKK-VFQANIKNRKKDG-SE--YFVSS-TIVPIL-DN-N-GDIIEYLSL-RYDIS-------	S	H	W	N
Campylobacter pinnipediorum	WP_069637783.1	PAS domain-containing sensor histidine kinase	PAS;HATPase_c	4-120	------------------IKDKFEQYQYAIEASN-IVSKTDINGIITFVNDEFCEMS-GYTKQELIGKNHNI-VRHPDV----SQYVFKNLWDTI-LSKK-VYKGITKNLTKDK-KT--IYLHT-TISPIL-NS-K-GDIEEFVAI-RHDTT-------	S	H	W	N
Campylobacter sp. MG1	WP_267525323.1	PAS domain-containing sensor histidine kinase	PAS_3;HATPase_c	5-119	-----------------------NEYKNAIENTN-IVSKTDINGIITFVNDEFCTLC-GYSKDELIGKNHNI-IRHPDT----PQSAFKILWDTI-LAGR-VHKGIVKNLKKNG-DF--FYAQT-TIIPIF-DE-N-NQIFEFIAI-RHDVTQMF----	S	H	W	N
Arcobacter lacus	WP_261217714.1	EAL domain-containing protein	PAS_9;GGDEF;EAL	166-283	--------------------FLLNEYKNAIDESS-IVSKANNKGIITFVNDRFCEIS-GYEKEELIGKSHNI-IRHPSM----TKEFFKNMWKTL-LNKE-VFRGVITNKRKNG-EP--YYVDT-TIIPIM-DN-N-NNILEYIAI-RHDITQLF----	S	H	W	N
Malaciobacter canalis	WP_099335155.1	PAS domain-containing sensor histidine kinase	PAS_3;HATPase_c	3-116	----------------------KNTYQEAIENSN-IVSKTDIDGIITFVNDEFCNIF-GYSKKELLGKNHNI-VRHPDI----PSEHFKNLWETIKFNKK-TYKSTVKNLTKEG-RS--VYLNT-TITPIL-DK-D-GNIKEFIAI-RYDVT-------	S	H	W	N
Aliarcobacter butzleri	WP_260920452.1	PAS domain-containing protein	PAS_9;PAS_9	166-283	--------------------FLLNEYKNAIDESS-IVSKANNKGIITFVNDRFCEIS-GYEKEELIGKSHNI-IRHPSM----TKEFFKNMWKTL-LNKE-VFRGVITNKRKNG-EP--YYVNT-TIIPIM-DN-N-NNISEYIAI-RHDITQLF----	S	H	W	N
Campylobacter pinnipediorum	WP_069633328.1	PAS domain-containing sensor histidine kinase	PAS_3;HATPase_c	4-120	------------------IKDKFEQYQYAIEASN-IVSKTDINGIITFVNDEFCEMS-GYTKQELIGKNHNI-VRHPDV----HKDVFKNLWDTI-LAKK-VYKGIVKNLTKDK-KT--IYLST-TISPIL-NS-N-GDIEEFVAI-RYDTT-------	S	H	W	N
unclassified Sulfurimonas	WP_294885647.1	MULTISPECIES: PAS domain S-box protein	PAS_3;PAS_3;HD	157-269	-------------------------YQNAIDQSN-ILSRTDINGNITYVNQQFCDIS-GYTKDELIGQSHSI-IKHLDSL--KAKRLYKELWQTI-SSKK-TWKGQFENISKDG-KI--YYVDS-TIVPIL-DK-D-ENIVEYLAI-RRDVTN------	S	H	W	N
unclassified Sulfurimonas	WP_294885647.1	MULTISPECIES: PAS domain S-box protein	PAS_3;PAS_3;HD	17-127	------------------------EYKDAVDISS-IVSKTDSKGVITFVNKKFCDIS-GYCAQELIGNPHSI-VRHPDM----PSEAFKEMWETIQS-KK-PWSGKVKNKKKNG-EA--YYVNT-VINPII-DC-D-GNIIEYIGI-RTDVT-------	S	H	W	N
Malaciobacter marinus	WP_079579162.1	PAS domain-containing sensor histidine kinase	PAS_3;HATPase_c	3-116	----------------------KNTYQEAIENSN-IVSKTDIDGIITFVNDEFCNIF-GYSKKELLGKNHNI-VRHPDI----PSEHFKNLWETIKFNKK-TYKSTVKNLTKEG-RS--VYLNT-TITPIL-DK-D-GNIKEFIAI-RYDVT-------	S	H	W	N
Malaciobacter marinus	WP_099310157.1	PAS domain-containing sensor histidine kinase	PAS_3;HATPase_c	3-116	----------------------KNTYQEAIENSN-IVSKTDIDGIITFVNDEFCNIF-GYSKKELLGKNHNI-VRHPDI----PSEHFKNLWETIKFNKK-TYKSTVKNLTKEG-RS--VYLNT-TITPIL-DK-D-GNIKEFIAI-RYDVT-------	S	H	W	N
Campylobacter mucosalis	WP_034969487.1	PAS domain S-box protein	PAS;HATPase_c	10-120	------------------------QYQHAIEESN-IVSKTDIKGIITFVNDEFCKIF-GYTKDELIGKNHNI-VRHPDV----PSKNFKLLWGTI-LDKK-VYKGIAKNMTKDG-KT--VYLNT-TISPIL-NS-K-GEIEEFVAI-RHDVT-------	S	H	W	N
Halarcobacter mediterraneus	WP_164970984.1	EAL domain-containing protein	PAS_3;GGDEF;EAL	166-283	--------------------FLLEEFRKALDESS-IVSKTDKKGIITYVNDNFCKIS-GYKKEELIGQSHNI-IRHPNT----KKEFFKNLWQTV-LKKK-TFKGVIENRNKDG-ES--YFVDT-TIVPIL-DK-N-DEIVEFIGI-RNDLTPVF----	S	H	W	N
Halarcobacter bivalviorum	WP_129107672.1	PAS domain-containing sensor histidine kinase	PAS_3;HATPase_c	5-114	-------------------------YQEAIENSN-IVSKTDINGIITFVNDEFCKIS-GFTKEELLGSNHNI-VRHPDV----PKENFTLLWSTI-LSKK-PYKTTVKNLCKNG-QT--VYLNT-TITPIL-DE-N-EKIKEFIAI-RYDVT-------	S	H	W	N
Aliarcobacter butzleri	WP_313956798.1	ATP-binding protein	DUF3365;PAS_3;HisKA;HATPase_c;Response_reg;Hpt	213-320	---------------------------KAVDASA-IVSKADLNGNITYVNSTFCEIS-GYSKEELIGKPHNI-VRHPDS----PKELFEELWKTI-KNKK-VFKANIKNRKKDG-SE--YFVSS-TIVPIL-DN-N-GDIIEYLSL-RYDIS-------	S	H	W	N
unclassified Campylobacter	WP_170015212.1	MULTISPECIES: PAS domain-containing sensor histidine kinase	PAS;HATPase_c	10-120	------------------------QYQNAVEESN-IVSKTDINGIITFVNDEFCKIS-EYTREELIGKNHNI-VRHPDV----PKESFRRLWSTI-LDKK-VYKTIAKNLTKSG-KV--VYLNT-TIIPIL-NL-K-GDIEEFLAI-RHDVT-------	S	H	W	N
Halarcobacter bivalviorum	WP_114838970.1	EAL domain-containing protein	PAS_8;PAS_3;GGDEF;EAL	168-285	--------------------FLLEEFRKALDESS-IVSKTDKRGIITYVNDNFCEIS-GYRREELIGQSHNI-IRHPNT----KKEFFKTLWRKV-MNKE-VFKGVIENKKKNG-DS--YFVDT-TIVPIL-DK-N-DEIVEFIGI-RNDLTEVF----	S	H	W	N
Aliarcobacter cibarius	WP_138108732.1	EAL domain-containing protein	PAS;GGDEF;EAL	172-286	--------------------FLLNEYKNAIDESS-IVSKSDKQGKITFVNNKFCEIS-GYNKEELIGKNHNI-VRHPSM----GKDFFKNLWKTI-LNKN-IFRGVIVNKKKDG-NP--YYVDT-TIVPIV-DK-Y-NEIIEFIAV-RHDIT-------	S	H	W	N
Aliarcobacter cibarius	WP_138154179.1	EAL domain-containing protein	PAS;GGDEF;EAL	172-286	--------------------FLLNEYKNAIDESS-IVSKSDKQGKITFVNNKFCEIS-GYNKEELIGKNHNI-VRHPSM----GKDFFKNLWKTI-LNKN-IFRGVIVNKKKDG-NP--YYVDT-TIVPIV-DK-Y-NEIIEFIAV-RHDIT-------	S	H	W	N
Aliarcobacter butzleri	WP_151943088.1	ATP-binding protein	DUF3365;PAS_3;HisKA;HATPase_c;Response_reg;Hpt	273-380	---------------------------KAVDASA-IVSKADLNGNITYVNSTFCEIS-GYSKEELIGKPHNI-VRHPDS----PKELFEELWKTI-KNKK-VFKANIKNRKKDG-SE--YFVSS-TIVPIL-DN-N-GDIIEYLSL-RYDIS-------	S	H	W	N
Aliarcobacter cryaerophilus	WP_066218144.1	ATP-binding protein	DUF3365;PAS_3;HisKA;HATPase_c;Response_reg;Hpt	273-380	---------------------------KAVDASA-IVSKADLNGNITYVNNTFCEIS-GYSKEELIGKPHSI-VRHPES----PKELFEELWKTI-QNKK-IFKANIKNRKKDG-SD--YFVSS-TIVPIL-DN-N-GDIIEYLSL-RYDIS-------	S	H	W	N
unclassified Campylobacter	WP_169937621.1	MULTISPECIES: PAS domain-containing sensor histidine kinase	PAS;HATPase_c	10-120	------------------------QYQNAVEESN-IVSKTDINGIITFVNDEFCKIS-EYTREELIGKNHNI-VRHPDV----PKESFRRLWSTI-LDKK-VYKTIAKNLTKSG-KV--VYLNT-TIIPIL-NL-K-GDIEEFLAI-RHDVT-------	S	H	W	N
Poseidonibacter	WP_216058453.1	MULTISPECIES: PAS domain-containing sensor histidine kinase	PAS_3;HATPase_c	1-117	---------------------MSNTYQEAIENSN-IVSKTDINGIITFVNDEFCKIS-GYSRDELMGQNHNI-VRHPDA----LSSNFKTLWETI-LSKK-SYKATVKNLSKNG-HT--VYLNT-TITPIL-ED-N-GDIKEFIAI-RYDVTKEF----	S	H	W	N
Campylobacter sp. RM12916	WP_169971933.1	PAS domain-containing sensor histidine kinase	PAS;HATPase_c	10-120	------------------------QYQNAVEESN-IVSKTDINGIITFVNDEFCKIS-EYTREELIGKNHNI-VRHPDV----PKESFRRLWSTI-LDKK-VYKTIAKNLTKSG-KV--VYLNT-TIIPIL-NL-K-GDIEEFLAI-RHDVT-------	S	H	W	N
Aliarcobacter cibarius	WP_024775382.1	EAL domain-containing protein	PAS;GGDEF;EAL	172-286	--------------------FLLNEYKNAIDESS-IVSKSDKQGKITFVNNKFCEIS-GYNKEELIGKNHNI-VRHPSM----GKDFFKNLWKTI-LNKN-IFRGVIVNKKKDG-NP--YYVDT-TIVPIV-DK-Y-NEIIEFIAV-RHDIT-------	S	H	W	N
Campylobacter fetus	WP_023384437.1	PAS domain-containing sensor histidine kinase	PAS;HATPase_c	10-120	------------------------QYQAAIDTSN-IVSKTDIEGYITFVNDEFCKIS-GYTRDELVGKPHNI-VRHPDV----PSENFKILWETI-LAKK-VHRAIVKNKAKDG-SA--FYLNT-TIIPIL-DE-R-GNIEEFVAI-RHNVT-------	S	H	W	N
Halarcobacter bivalviorum	WP_129107566.1	EAL domain-containing protein	PAS_8;PAS_3;GGDEF;EAL	168-285	--------------------FLLEEFRKALDESS-IVSKTDKRGIITYVNDNFCEIS-GYRREELIGQSHNI-IRHPNT----KKEFFKTLWRKV-MNKE-VFKGVIENKKKNG-DS--YFVDT-TIVPIL-DK-N-DEIVEFIGI-RNDLTEVF----	S	H	W	N
Halarcobacter bivalviorum	WP_114839122.1	PAS domain-containing sensor histidine kinase	PAS_3;HATPase_c	5-114	-------------------------YQEAIENSN-IVSKTDINGIITFVNDEFCKIS-GFTKEELLGSNHNI-VRHPDV----PKENFTLLWSTI-LSKK-PYKTTVKNLCKNG-QT--VYLNT-TITPIL-DE-N-EKIKEFIAI-RYDVT-------	S	H	W	N
Campylobacter fetus	WP_162165777.1	PAS domain-containing sensor histidine kinase	PAS;HATPase_c	10-120	------------------------QYQAAIDTSN-IVSKTDIEGYITFVNDEFCKIS-GYTRDELVGKPHNI-VRHPDV----PSENFKILWETI-LAKK-VHRAIVKNKAKDG-SA--FYLNT-TIIPIL-DE-R-GNIEEFVAI-RHNVT-------	S	H	W	N
Poseidonibacter lekithochrous	WP_108061519.1	bifunctional diguanylate cyclase/phosphodiesterase	PAS_9;PAS_3;GGDEF;EAL	175-288	------------------------QYKNALDESA-IVSKTNLDGEITYVNDNFCSIS-GYEEDELIGKMHSI-IRHPEV----PDEVFRDLWETVR-KKE-IFRAIICNRRKDG-TS--YYVNT-TIIPIL-DK-N-SEITEFIGI-RHDVSSLY----	S	H	W	N
Aliarcobacter lanthieri	WP_051583594.1	EAL domain-containing protein	PAS_3;GGDEF;EAL	37-148	-----------------------NQYKRALDESS-IVSKTDIKGIITYTNNNFCEIS-GYTKEELIGKHHNI-IRHPDM----SKEVFEELWKVI-AKKE-IFKGIIKNKRKDG-SA--YYVDT-TIIPIL-DN-E-DNIIEFMAI-RFDIT-------	S	H	W	N
Poseidonibacter lekithochrous	WP_071625983.1	bifunctional diguanylate cyclase/phosphodiesterase	PAS_9;PAS_3;GGDEF;EAL	175-288	------------------------QYKNALDESA-IVSKTNLDGEITYVNDNFCSIS-GYEEDELIGKMHSI-IRHPEV----PDEVFRDLWETVR-KKE-IFRAIICNRRKDG-TS--YYVNT-TIIPIL-DK-N-SEITEFIGI-RHDVSSLY----	S	H	W	N
Campylobacter fetus	WP_065843086.1	PAS domain-containing sensor histidine kinase	PAS;HATPase_c	10-120	------------------------QYQAAIDTSN-IVSKTDIEGYITFVNDEFCKIS-GYTRDELVGKPHNI-VRHPDV----PSENFKILWETI-LAKK-VHRAIVKNKAKDG-SA--FYLNT-TIIPIL-DE-R-GNIEEFVAI-RHNVT-------	S	H	W	N
Arcobacter sp. CECT 8983	WP_129007488.1	EAL domain-containing protein	PAS_9;PAS_3;GGDEF;EAL	166-283	--------------------FLLEEFRKALDESS-IVSKTDKKGIITYVNDNFCKIS-GYQREELLGQSHNI-IRHPNT----KKEFFKNLWEKI-TNKE-VFKGIIENKKKNG-DS--YFVDT-TIVPIL-DK-N-DEIVEFIGI-RNDLTQVF----	S	H	W	N
unclassified Sinorhizobium	WP_283962737.1	MULTISPECIES: PAS domain-containing protein	PAS_3	1-113	-----------------MENEFNAKVLKALDKVM-VISTTDLQGNITYVNDLFCELT-GYTRDELIGKPHNI-VRHPDV----PKSVYKELWQTI-KDGK-TWSGAFPNVGKGG-GL--YVVDT-TVQPVL-DH-D-GKIVEYISI-------------	S	H	W	N
Sulfurimonas crateris	WP_137014303.1	EAL domain-containing protein	FIST;FIST_C;PAS_9;GGDEF;EAL	405-516	-----------------------NQYKRALDASS-IVSKTDAKGVIIYVNDAFCRIS-GYSRAELIGKKHNI-IKHDEN----DLSLFKDMWRTI-TNKQ-IWRGTIKNISKQG-NA--YYVKT-VIMPIL-GD-D-GELVEYIAA-RTDVT-------	S	H	W	N
Sulfurospirillum tamanense	WP_240332160.1	HD domain-containing phosphohydrolase	PAS_9;HD_5	37-147	------------------------EYKEAIDRSA-IVSKTDPKGTITYVNDAFCTIS-QYSAQELLGKPHNI-IRHPDM----PALAFEEMWHTI-TSKR-PWGGVVKNRKKDG-TA--YYVKS-LINPIL-NE-H-GEIEEFIAI-RHDVT-------	S	H	W	N
Sulfuricurvum sp.	WP_373020544.1	EAL domain-containing protein	PAS_9;PAS_9;GGDEF;EAL	170-276	----------------------------ALDANS-IVSISDSDGKIIYVNDRFCTVS-GYTANEVFGKQHSI-LRHPDT----TDATFKELWDTI-TAKK-VWKGILKNRNKRG-EA--YIVDI-AILPIL-DE-K-GEIIEYIAI-RHEIT-------	S	H	W	N
Aliarcobacter skirrowii	WP_125296852.1	ATP-binding protein	DUF3365;PAS_3;HisKA;HATPase_c;Response_reg;Hpt	273-380	---------------------------KAVDASA-IVSKADLDGNITYVNSTFCEIS-GYSKEELIGKPHNI-VRHPDS----PKELFEELWKTI-KNKK-VFKANIKNRKKDG-SE--YFVSS-TIVPIL-DS-N-GDIIEYLSL-RYDIS-------	S	H	W	N
Aliarcobacter cryaerophilus	WP_187471952.1	ATP-binding protein	DUF3365;PAS_3;HisKA;HATPase_c;Response_reg	273-380	---------------------------KAVDASA-IVSKADLNGNITYVNNTFCEIS-GYSKEELIGKPQNI-VRHPDS----PKELFEELWKTI-KNKK-VFQANIKNRKKDG-SE--YFVSS-TIVPIL-DN-N-GDIIEYLSL-RYDIS-------	S	Q	W	N
Campylobacter hominis	WP_012109215.1	PAS domain-containing sensor histidine kinase	PAS_3;HATPase_c	7-117	------------------------QYQNAIDESN-IVSKTDINGVITFANDEFCKIS-GYSREELIGSSHNI-VRHPDV----SKSVFKKLWDTI-LAKK-VYKGIIKNRAKDG-SA--FYLKA-TIIPIL-YP-N-GDIEEFVAI-RQDVS-------	S	H	W	N
Campylobacter canadensis	WP_172230406.1	PAS domain-containing sensor histidine kinase	PAS_9;HisKA;HATPase_c	3-116	-----------------------DEYKKAIENTN-IVSKTDINGIITFVNDEFCKLC-GYTKEELIGKNHNI-IRHPDT----PQSDFKKLWDTI-LSKK-VHKGIVKNKAKNG-KA--FWAQT-TIIPII-FN-D--EIMEFIAI-RHDVTELF----	S	H	W	N
Sulfurimonas sp. hsl 1-7	WP_304545391.1	GGDEF domain-containing phosphodiesterase	PAS_3;PAS_3;PAS_9;GGDEF;EAL	279-385	----------------------------AMDESS-IVSKSDRTGNITYVNDNFCRIT-GYTRTEVLGRPHNI-LRHPDN----PKSLFRDLWKTI-EAKK-VWKQTLKNKDKFG-ED--YWVDI-VILPIL-DE-E-DNIIEYIAV-RHDVT-------	S	H	W	N
Sulfurimonas sp.	WP_373072676.1	PAS domain-containing protein	PAS_9	17-124	---------------------------EAVDISS-IVTKTDLKGRITYANDKFCEIS-GYSKDELIGQPHNI-VRHPKQ----DSEAFKDMWETI-QAKK-TWQGIIKNKHKNG-TS--YYVHA-TVVPFL-DK-N-NEIVEYISI-RHDIT-------	T	H	W	N
Aliarcobacter cryaerophilus	WP_260944214.1	PAS domain S-box protein	PAS_9	2-115	-----------------------NNYQKAIENSN-IVSKTDINGIITFVNDEFCNLF-GFTKDELIGKNHNI-IRHPDT----PKENFELLWNTI-LDKK-VYKSTVKNISKNG-ED--IYLNT-TIIPIL-DE-KEENIVEFVAI-RYDITN------	S	H	W	N
Sulfurimonas sp. SWIR-19	WP_226066536.1	bifunctional diguanylate cyclase/phosphodiesterase	PAS_3;GGDEF;EAL	14-125	------------------------QYKMILDHNS-IVSKTDVNGIITYVNDKFCEAS-GYSKEELIGKNHRI-IKHPDN----PEHIYQHMWDTL-KNKK-IWQGTLKNRKKSG-EA--YYVKS-TIAPIL-NS-Q-NEIIEYIAA-RIDVTD------	S	H	W	N
Aliarcobacter cryaerophilus	WP_260960150.1	ATP-binding protein	DUF3365;PAS_3;HisKA;HATPase_c;Response_reg;Hpt	273-380	---------------------------KAVDASA-IVSKADLNGNITYVNNTFCEVS-GYTKEELIGKPHSI-VRHPDS----PKELFEELWKTI-QNKK-IFKANIKNRKKDG-SD--YFVSS-TIVPIL-DS-N-GDIMEYLSL-RYDIS-------	S	H	W	N
Candidatus Sulfurimonas marisnigri	WP_194365584.1	PAS domain-containing sensor histidine kinase	PAS_3;HATPase_c	4-114	------------------------QYKEAIEKSN-IISKTDIDGIITFVNEEFCKIS-GYSKDELIGKNHNI-IRHPDA----DASKFKILWETI-KAKG-IYKDTVKNLAKDG-SI--FYVNT-TIVPIL-EE-N-GNIDEFIAI-RYDVT-------	S	H	W	N
Aliarcobacter cryaerophilus	WP_260888566.1	ATP-binding protein	DUF3365;PAS_3;HisKA;HATPase_c;Response_reg;Hpt	273-380	---------------------------KAVDASA-IVSKADLNGNITYVNNTFCEVS-GYTKEELIGKPHSI-VRHPDS----PKELFEELWKTI-QNKK-IFKANIKNRKKDG-SD--YFVSS-TIVPIL-DS-N-GDIMEYLSL-RYDIS-------	S	H	W	N
Aliarcobacter cryaerophilus	WP_260922289.1	ATP-binding protein	DUF3365;PAS_3;HisKA;HATPase_c;Response_reg;Hpt	273-380	---------------------------KAVDASA-IVSKADLNGNITYVNNTFCEVS-GYTKEELIGKPHSI-VRHPDS----PKELFEELWKTI-QNKK-IFKANIKNRKKDG-SD--YFVSS-TIVPIL-DS-N-GDIMEYLSL-RYDIS-------	S	H	W	N
Arcobacter venerupis	WP_128358444.1	PAS domain S-box protein	PAS_3;HATPase_c	1-114	---------------------MSNTYQEAIENSN-IVSKTDINGIITFVNDEFCKIS-GYSYDELIGQNHNI-VRHPEV----PTSNFETLWETI-LEKK-SYKATVKNLTKNK-ET--VYLNT-TITPIL-DL-N-GNIIEFIAI-RYDVT-------	S	H	W	N
Aliarcobacter cryaerophilus	WP_187474698.1	ATP-binding protein	DUF3365;PAS_3;HisKA;HATPase_c;Response_reg;Hpt	273-380	---------------------------KAVDASA-IVSKADLNGNITYVNSTFCEIS-GYSKEELIGKPHNI-VRHPDS----PKELFEELWKTI-KNRK-VFKANIKNRKKDG-SD--YFVSS-TIVPIL-DN-N-GDIIEYLSL-RYDIS-------	S	H	W	N
Aliarcobacter cryaerophilus	WP_260908955.1	ATP-binding protein	DUF3365;PAS_3;HisKA;HATPase_c;Response_reg;Hpt	273-380	---------------------------KAVDASA-IVSKADLNGNITYVNNTFCEVS-GYTKEELIGKPHNI-VRHPDS----PKELFEELWKTI-QNKK-IFKANIKNRKKDG-SD--YFVSS-TIVPIL-DN-N-GDIIEYLSL-RYDIS-------	S	H	W	N
Aliarcobacter cryaerophilus	WP_260969367.1	ATP-binding protein	DUF3365;PAS_3;HisKA;HATPase_c;Response_reg;Hpt	273-380	---------------------------KAVDASA-IVSKADLDGNITYVNSTFCEIS-GYSEEELIGKPHNM-VRHPDS----PKELFEELWKTI-KNKK-VFQANIKNRKKDG-SE--YFVSS-TIVPIL-DN-N-GDIIEYLSL-RYDIS-------	S	H	W	N
Mycoplana sp. MJR14	WP_275783001.1	PAS domain-containing protein	PAS_3	1-119	-----------------MEDGLNAKVLEALDKVM-VISTTDLQGNITYVNDLFCELT-GYSREELIGKPHNI-VRHPDV----PKSVYKDLWQTI-KEGK-TWSGAFPNVGKGG-AL--YVVDT-TIQPVR-DR-D-GKIVEYISI-RRVIND------	S	H	W	N
Aliarcobacter butzleri	WP_175531381.1	ATP-binding protein	DUF3365;PAS_3;HisKA;HATPase_c;Response_reg	273-380	---------------------------KAVDASA-IVSKSDLNGNITYVNSTFCEIS-GYSKEELIGKPHNI-VRHPDS----PKELFEELWKTI-QNKK-VFKANIKNRKKDG-SD--YFVSS-TIVPIL-DS-N-GDIIEYLSL-RYDIS-------	S	H	W	N
Psychromonas arctica	WP_028868851.1	EAL domain-containing protein	FIST;FIST_C;PAS_3;GGDEF;EAL	402-516	---------------------FLTQYKSALDESS-IVSKTDIKGTIIYANDKFCEIS-GYSQQELMGKNHNI-IRHPTT----PHSVFKSMWTTI-KRGE-IWRGTYQNLSKSG-NT--YYVKT-VISPIL-DD-N-GHVIEYIAI-RIDITD------	S	H	W	N
Aliarcobacter butzleri	WP_260764774.1	ATP-binding protein	DUF3365;PAS_3;HisKA;HATPase_c;Response_reg	273-380	---------------------------KAVDASA-IVSKSDLNGNITYVNSTFCEIS-GYSKEELIGKPHNI-VRHPDS----PKELFEELWKTI-QNKK-VFKANIKNRKKDG-SD--YFVSS-TIVPIL-DS-N-GDIIEYLSL-RYDIS-------	S	H	W	N
Aliarcobacter butzleri	WP_284112929.1	ATP-binding protein	DUF3365;PAS_3;HisKA;HATPase_c;Response_reg	273-380	---------------------------KAVDASA-IVSKSDLNGNITYVNSTFCEIS-GYSKEELIGKPHNI-VRHPDS----PKELFEELWKTI-QNKK-VFKANIKNRKKDG-SD--YFVSS-TIVPIL-DS-N-GDIIEYLSL-RYDIS-------	S	H	W	N
Sulfurospirillum sp. UCH001	WP_067173323.1	EAL domain-containing protein	CHASE4;PAS_3;GGDEF;EAL	311-425	-----------------------EHYKEAIDENT-IVSKTDTKGIITYANDQFVAIS-GYSKEELLGKPHNI-VRHPDN----PQSFFKEMWATL-KEGK-PWKGVVKNRRKDG-SS--YYVKS-VIMPLL-DE-Q-NTIQEYIAI-RYDVSELF----	S	H	W	N
Sulfurimonas sp. HSL-1716	WP_345991537.1	EAL domain-containing protein	FIST;FIST_C;PAS_9;GGDEF;EAL	405-517	-----------------------NQYKEILDNSA-IVSKTDERGIITYVNDEFCRVS-GYSREELLGQKHNI-VKHPET----EKSVFTQMWKDI-THKK-VWHGTIKNLTKNG-ET--YYVKS-VIMPIL-DE-E-GNITEYIAA-RTDVTD------	S	H	W	N
Sulfurimonas sp.	WP_373026630.1	ATP-binding protein	DUF3365;PAS_9;HisKA;HATPase_c;Response_reg;Hpt	268-378	------------------------EYKKAVDASA-IVSKSDLFGNIIYVNDAFCKIS-GFSRDELIGQPHNI-VRSPDV----EKSFYKEMWKTI-KSKK-IFKGIIKNRAKNG-DS--YYVAA-TIIPIL-DE-D-GEILEYLSL-RYEIT-------	S	H	W	N
Aliarcobacter butzleri	WP_305863707.1	ATP-binding protein	DUF3365;PAS_3;HisKA;HATPase_c;Response_reg	273-380	---------------------------KAVDASA-IVSKSDLNGNITYVNSTFCEIS-GYSKEELIGKPHNI-VRHPDS----PKELFEELWKTI-QNKK-VFKANIKNRKKDG-SD--YFVSS-TIVPIL-DN-N-GDIIEYLSL-RYDIS-------	S	H	W	N
Campylobacter corcagiensis	WP_025802780.1	HAMP domain-containing sensor histidine kinase	PAS_3;HATPase_c	10-120	------------------------QYQDAIDASN-IVSKTDINGTITFVNDEFCNIS-KYTRDELLGQPHNI-VRHPDV----SPKVFENLWSTI-LSKK-VYKGIVKNRAKDG-ST--FYLNA-TIIPIL-DE-S-GDIEEFVAL-RYDIT-------	S	H	W	N
Aliarcobacter butzleri	WP_323591414.1	ATP-binding protein	DUF3365;PAS_3;HisKA;HATPase_c;Response_reg;Hpt	273-380	---------------------------KAVDASA-IVSKADLNGNITYVNSTFCEVS-GYTKEELIGKPHSI-VRHPDS----PKELFEELWKTI-KNKK-IFKANIKNRKKDG-SE--YFVSS-TIVPIL-DS-N-GDIMEYLSL-RYDIS-------	S	H	W	N
Aliarcobacter butzleri	WP_260897843.1	ATP-binding protein	DUF3365;PAS_3;HisKA;HATPase_c;Response_reg;Hpt	273-380	---------------------------KAVDASA-IVSKADLNGNITYVNSTFCEVS-GYTKEELIGKPHSI-VRHPDS----PKELFEELWKTI-KNKK-IFKANIKNRKKDG-SE--YFVSS-TIVPIL-DS-N-GDIMEYLSL-RYDIS-------	S	H	W	N
Poseidonibacter lekithochrous	WP_108060457.1	ATP-binding protein	PAS_3;HATPase_c	8-114	----------------------------AIENSN-IVSKTDINGIITFVNDEFCKIS-GYSYDELIGQNHNI-VRHPDV----SPTNFTMLWDTI-LSKK-PYKATVKNLSKNG-NT--VYLNT-TITPIL-NI-H-GDIKEFIAI-RYDVT-------	S	H	W	N
uncultured Campylobacter sp.	WP_298791342.1	PAS domain-containing protein, partial	PAS	10-121	------------------------QYQEAIETSN-IVSKTDTNGTITFVNDEFCKMS-GFTREELIGANHNI-VRHPEV----PKEVFARLWDTI-LAKK-VHKGTIRNRTKDG-RD--VYLNT-TIIPIL-DL-S-GQIEEFLAI-RHDVTD------	S	H	W	N
Aliarcobacter butzleri	WP_301370274.1	PAS domain-containing protein	PAS_9;GGDEF;EAL	166-283	--------------------FLLNEYKNAIDESS-IVSKANNKGIITFVNDRFCEIS-GYEKEELIGKSHNI-IRHPSM----TKEFFKNMWKTL-LNKE-VFRGVITNKRKNG-EP--YYVNT-TIIPIM-DN-N-NNISEYIAI-RHDITQLF----	S	H	W	N
Aliarcobacter cryaerophilus	WP_260892755.1	ATP-binding protein	DUF3365;PAS_3;HisKA;HATPase_c;Response_reg;Hpt	273-380	---------------------------KAVDASA-IVSKADLNGNITYVNNTFCEVS-GYTKEELIGKPHSI-VRHPDS----PKELFEELWKTI-QNKK-IFKANIKNRKKDG-SE--YFVSS-TIVPII-DS-N-GDIMEYLSL-RYDIS-------	S	H	W	N
Poseidonibacter lekithochrous	WP_071625484.1	ATP-binding protein	PAS_3;HATPase_c	8-114	----------------------------AIENSN-IVSKTDINGIITFVNDEFCKIS-GYSYDELIGQNHNI-VRHPDV----SPTNFTMLWDTI-LSKK-PYKATVKNLSKNG-NT--VYLNT-TITPIL-NI-H-GDIKEFIAI-RYDVT-------	S	H	W	N
Aliarcobacter butzleri	WP_020847786.1	EAL domain-containing protein	PAS_9;GGDEF;EAL	166-283	--------------------FLLNEYKNAIDESS-IVSKANNKGIITFVNDRFCEIS-GYEKEELIGKSHNI-IRHPSM----TKEFFKNMWKTL-LNKE-VFRGVITNKRKNG-EP--YYVNT-TIIPIM-DN-N-NNISEYIAI-RHDITQLF----	S	H	W	N
Aliarcobacter butzleri	WP_237937591.1	EAL domain-containing protein	PAS_9;GGDEF;EAL	166-283	--------------------FLLNEYKNAIDESS-IVSKANNKGIITFVNDRFCEIS-GYEKEELIGKSHNI-IRHPSM----TKEFFKNMWKTL-LNKE-VFRGVITNKRKNG-EP--YYVNT-TIIPIM-DN-N-NNISEYIAI-RHDITQLF----	S	H	W	N
Aliarcobacter cryaerophilus	WP_260886221.1	ATP-binding protein	DUF3365;PAS_3;HisKA;HATPase_c;Response_reg;Hpt	273-380	---------------------------KAVDASA-IVSKADLNGNITYVNSTFCEIS-GYSKEELIGKPHNI-LRHPDS----PKELFKELWKTI-QNKK-IFKANIKNRKKDG-SE--YFVSS-TIVPIL-DS-N-GDIIEYLSL-RYDIS-------	S	H	W	N
Sulfurimonas gotlandica	WP_008336859.1	response regulator	Response_reg;Response_reg;PAS_3;PAS_9;HD	413-524	------------------------EYQRAIDESN-ILSRADTKGKITYANNKFCEIS-GYSKEELIGQSHSL-VKHPDN----PKELYLDLWKTI-TDGK-VWHGQLKNRAKDG-ST--YNVES-TIIPII-DN-N-ENITEYLAI-RHDVTD------	S	H	W	N
Sulfurimonas gotlandica	WP_008336859.1	response regulator	Response_reg;Response_reg;PAS_3;PAS_9;HD	278-384	----------------------------AVDRSS-IVSKTNTKGIITFVNDKFCDIS-GYKIEELVGKNHNM-VRHPDM----PKSTFEEMWKTIED-KK-PWFGKVKNKTKDG-GY--YWVNT-VINPIV-DY-D-GNIVEYIGI-RTDIT-------	S	H	W	N
Aliarcobacter butzleri	WP_052943093.1	EAL domain-containing protein	PAS_9;GGDEF;EAL	166-283	--------------------FLLNEYKNAIDESS-IVSKANNKGIITFVNDRFCEIS-GYEKEELIGKSHNI-IRHPSM----TKEFFKNMWKTL-LNKE-VFRGVITNKRKNG-EP--YYVNT-TIIPIM-DN-N-NNISEYIAI-RHDITQLF----	S	H	W	N
Aliarcobacter butzleri	WP_301380752.1	EAL domain-containing protein	PAS_9;GGDEF;EAL	166-283	--------------------FLLNEYKNAIDESS-IVSKANNKGIITFVNDRFCEIS-GYEKEELIGKSHNI-IRHPSM----TKEFFKNMWKTL-LNKE-VFRGVITNKRKNG-EP--YYVNT-TIIPIM-DN-N-NNISEYIAI-RHDITQLF----	S	H	W	N
Aliarcobacter cryaerophilus	WP_260891198.1	ATP-binding protein	DUF3365;PAS_3;HisKA;HATPase_c;Response_reg;Hpt	273-380	---------------------------KAVDASA-IVSKADLDGNITYVNSTFCEIS-GYSEEELIGKPHNI-VRHPDS----PKELFEELWKTI-KNKK-VFKANIKNRKKDG-SE--YFVSS-TIVPIL-DN-N-GDIIEYLSL-RYDIS-------	S	H	W	N
Psychromonas ingrahamii	WP_011769599.1	EAL domain-containing protein	FIST;FIST_C;PAS_9;GGDEF;EAL	399-510	-----------------------NQYKQLLDKSS-IVSKTDIRGVIIYVNDKFCEVS-GYAREELIGKKHSI-VRDPDS----SRAIFKNMWKTI-AAKK-VWKGTLKNRAKDR-ST--YYVKT-FIMPIL-DD-D-GQIISYIAS-RTDVT-------	S	H	W	N
Aliarcobacter cryaerophilus	WP_260965868.1	ATP-binding protein	DUF3365;PAS_3;HisKA;HATPase_c;Response_reg;Hpt	273-380	---------------------------KAVDASA-IVSKADLNGNITYINSTFCEIS-GYSEEELIGKPHNI-LRHPDS----PKELFEELWKTI-KNKK-VFKANIKNRKKDG-SE--YFVSS-TIVPIL-DN-N-GDIIEYLSL-RYDIS-------	S	H	W	N
Idiomarina aquatica	WP_126819601.1	EAL domain-containing protein	PAS_3;GGDEF;EAL	32-143	------------------------HFLRALDYSA-IVSITDRDGVITYVNEQFVRIS-GYERSELIGQKHNV-VRHPDM----SQRVFEQLWQTI-SNRK-PWRGLIKNLRKDG-SA--YYVKS-VILPVL-DD-N-GEITQFLSI-RNDVTD------	S	H	W	N
Pseudidiomarina terrestris	WP_301773790.1	EAL domain-containing protein	FIST;FIST_C;PAS_3;GGDEF;EAL	399-513	---------------------FLEQQQKALNYNS-IVSITDTQGKITYVNEKFEEVS-GYSREELIGNTHAL-VRHPDT----PDKVFANLWRSI-NSGK-PWKGLIKNRRKNG-RS--YYVQT-AIVPII-GE-N-NLIQEFLSI-RNDVSN------	S	H	W	N
Arcobacter vandammei	WP_198305801.1	PAS domain S-box protein	PAS_9;HATPase_c	2-114	-----------------------NNYQKAIENSN-IVSKTDIKGNITFVNEEFIKLF-EYSNDELIGQNHNI-IRHPDT----PKENFKELWNTI-LNKR-VHKATVKNLSKSG-KT--IYLNT-TIIPIL-DE-N-EDIFEFIAI-RYDITN------	S	H	W	N
Malaciobacter mytili	WP_162919500.1	HD domain-containing phosphohydrolase	Response_reg;PAS_9;PAS_9;HD	284-394	------------------------EFEKAIDVST-SFSRTDTKGVITYVNDKFCQVS-GFSKEELLGSTFKC-VRDEEV----SSVVYKKMWSEL-KNKN-IWRGILKNRNKAG-KN--YYMDT-TIIPIV-DI-N-NEIIEYISI-KHDVS-------	S	F	W	N
Malaciobacter mytili	WP_162919500.1	HD domain-containing phosphohydrolase	Response_reg;PAS_9;PAS_9;HD	148-255	----------------------------AVDNST-ILSKADKKGRIIYANEQFCKIS-QYTLPELLGKQHNI-LRHEEM----PKEIFKEMWTTIKDKKE-VWKGIVKNKAKDG-SV--YIVDA-TIIPVL-NQ-N-NEVIEYLGI-RHDIT-------	S	H	W	N
Campylobacter pinnipediorum	WP_078422939.1	PAS domain-containing sensor histidine kinase	PAS_3;HATPase_c	4-120	------------------IKDKFEQYQYAIEASN-IVSKTDMNGIITFVNDEFCQMS-GYTKQELIGKNHNI-VRHPDA----SQDVFKNLWDTI-LSKK-VYKGIIKNLTKGK-KT--IYLHT-TISPIL-NS-K-GDIEEFVAI-RYDTT-------	S	H	W	N
Malaciobacter mytili	WP_114841869.1	PAS domain-containing sensor histidine kinase	PAS_3;HATPase_c	3-116	----------------------KNTYQEAIENSN-IVSKTDIDGIITFVNDEFCKIS-GYSKEELLGKNHNI-VRHPDI----PCEHFKNLWDIIKNKKQ-TYKSTVKNLTKDG-RS--VYLNT-TITPIL-DE-N-GQIKEFIAI-RYDVT-------	S	H	W	N
Sulfuricurvum sp.	WP_373021816.1	EAL domain-containing protein	FIST;FIST_C;PAS_3;GGDEF;EAL	407-518	-----------------------DQYKVALDESS-IVSKTDAKGFITYVNDAFCEIS-GFSRDELIGKMHNV-IRHPDT----PKELFKDLWSTI-TAGH-IWKETFKNLSKSG-ET--YYVKT-VIVPIL-ND-Q-GEIVEYIAS-RVDVT-------	S	H	W	N
Malaciobacter mytili	WP_129097167.1	PAS domain-containing sensor histidine kinase	PAS_3;HATPase_c	3-116	----------------------KNTYQEAIENSN-IVSKTDIDGIITFVNDEFCKIS-GYSKEELLGKNHNI-VRHPDI----PCEHFKNLWDIIKNKKQ-TYKSTVKNLTKDG-RS--VYLNT-TITPIL-DE-N-GQIKEFIAI-RYDVT-------	S	H	W	N
Malaciobacter mytili	WP_164968779.1	HD domain-containing phosphohydrolase	Response_reg;PAS_9;PAS_9;HD	284-394	------------------------EFEKAIDVST-SFSRTDTKGVITYVNDKFCQVS-GFSKEELLGSTFKC-VRDEEV----SSVVYKKMWSEL-KNKN-IWRGILKNRNKAG-KN--YYMDT-TIIPIV-DI-N-NEIIEYISI-KHDVS-------	S	F	W	N
Malaciobacter mytili	WP_164968779.1	HD domain-containing phosphohydrolase	Response_reg;PAS_9;PAS_9;HD	148-255	----------------------------AVDNST-ILSKADKKGRIIYANEQFCKIS-QYTLPELLGKQHNI-LRHEDM----PKEIFKEMWTTIKDKKE-VWKGIVKNKAKDG-SV--YIVDA-TIIPVL-NQ-N-NEVIEYLGI-RHDIT-------	S	H	W	N
Aliarcobacter cryaerophilus	WP_187472601.1	ATP-binding protein	DUF3365;PAS_3;HisKA;HATPase_c;Response_reg;Hpt	273-380	---------------------------KAVDASA-IVSKADLNGNITYVNNTFCEVS-GYTKEELIGKPHNI-VRHPDS----PKELFEELWKTI-QNKK-IFKANIKNRKKDG-SD--YFVSS-TIVPIL-DS-N-GDIMEYLSL-RYDIS-------	S	H	W	N
Aliarcobacter cryaerophilus	WP_120987208.1	ATP-binding protein	DUF3365;PAS_3;HisKA;HATPase_c;Response_reg;Hpt	273-380	---------------------------KAVDASA-IVSKADLNGNITYVNNTFCEVS-GYTKEELIGKPHNI-VRHPDS----PKELFEELWKTI-QNKK-IFKANIKNRKKDG-SD--YFVSS-TIVPIL-DS-N-GDIMEYLSL-RYDIS-------	S	H	W	N
Aliarcobacter cryaerophilus	WP_187471449.1	ATP-binding protein	DUF3365;PAS_3;HisKA;HATPase_c;Response_reg;Hpt	273-380	---------------------------KAVDASA-IVSKADLDGNITYVNSTFCEIS-GYSKEELIGKPHNI-VRHPDS----PKELFKELWSTI-KNKK-VFQANIKNRKKDG-SE--YFVSS-TIVPIL-DS-N-GDIIEYLSL-RYDIS-------	S	H	W	N
Campylobacter pinnipediorum	WP_078405842.1	PAS domain-containing sensor histidine kinase	PAS_3;HATPase_c	4-120	------------------IKDKFEQYQYAIEASN-IVSKTDINGIITFVNDEFCQMS-GYTKQELIGKNHNT-VRHPDV----SQDVFKNLWDTI-LSKK-VYKGIIKNLTKDK-KT--IYLHT-TISPIL-NS-K-GDIEEFVAI-RYDTT-------	S	H	W	N
Aliarcobacter cryaerophilus	WP_141053894.1	ATP-binding protein	DUF3365;PAS_3;HisKA;HATPase_c;Response_reg;Hpt	273-380	---------------------------KAVDASA-IVSKADLNGNITYVNSTFCEIS-GYSKEELIGKPHNI-VRHPDS----PKELFKELWKTI-KNKK-VFKANIKNRKKDG-SE--YFVSS-TIVPIL-DN-N-GDIIEYLSL-RYDIS-------	S	H	W	N
Aliarcobacter skirrowii	WP_260882678.1	ATP-binding protein	DUF3365;PAS_3;HisKA;HATPase_c;Response_reg;Hpt	273-380	---------------------------KAVDASA-IVSKADLNGNITYINSTFCEIS-GYSEEELIGKPHNI-VRHPDS----PKELFEELWKTI-KNKK-VFKANIKNRKKDG-SE--YFVSS-TIVPIL-DS-N-GDIIEYLSL-RYDIS-------	S	H	W	N
Aliarcobacter cryaerophilus	WP_141047659.1	ATP-binding protein	DUF3365;PAS_3;HisKA;HATPase_c;Response_reg;Hpt	273-380	---------------------------KAVDASA-IVSKADLNGNITYVNNTFCEVS-GYTKEELIGKPHNI-VRHPDS----PKELFEELWKTI-QNKK-IFKANIKNRKKDG-SD--YFVSS-TIVPIL-DS-N-GDIMEYLSL-RYDIS-------	S	H	W	N
Aliarcobacter cryaerophilus	WP_260930108.1	ATP-binding protein	DUF3365;PAS_3;HisKA;HATPase_c;Response_reg;Hpt	273-380	---------------------------KAVDASA-IVSKADLNGNITYVNNTFCEVS-GYTKEELIGKPHNI-VRHPDS----PKELFEELWKTI-QNKK-IFKANIKNRKKDG-SD--YFVSS-TIVPIL-DS-N-GDIMEYLSL-RYDIS-------	S	H	W	N
Aliarcobacter cryaerophilus	WP_260945724.1	ATP-binding protein	DUF3365;PAS_3;HisKA;HATPase_c;Response_reg;Hpt	273-380	---------------------------KAVDASA-IVSKADLNGNITYINSTFCEIS-GYSEEELIGKPHNI-VRHPDS----PKELFEELWKTI-KNKK-VFKANIKNRKKDG-SE--YFVSS-TIVPIL-DN-N-GDIIEYLSL-RYDIS-------	S	H	W	N
Sulfurospirillum arcachonense	WP_024954117.1	PAS domain-containing sensor histidine kinase	PAS_9;HATPase_c	5-118	------------------------KYQEAIEQSN-IVSKTDLDGIITFVNDEFCKIS-GYKREELIGENHNI-IRHPDV----PKDVFEKLWNTI-KEKK-AYISTVKNKAKNG-ST--FYVNT-TVIPML-NE-K-GTIEEFIAI-RYDVTDSI----	S	H	W	N
Aliarcobacter cryaerophilus	WP_260967046.1	ATP-binding protein	DUF3365;PAS_3;HisKA;HATPase_c;Response_reg;Hpt	273-380	---------------------------KAVDASA-IVSKADLNGNITYVNSTFCKIS-GYSKEELIGKPHNI-VRHPDS----PKELFEKLWKTI-QNKK-IFKANIKNRKKDG-SE--YFVSS-TIVPIL-DN-N-GDIIEYLSL-RYDIS-------	S	H	W	N
Arcobacter sp. CECT 8985	WP_129104659.1	GGDEF domain-containing phosphodiesterase	PAS_9;GGDEF;EAL	27-139	-----------------------NEYKKAVDVSA-IVSKTDSKGIITFANEKFCKIS-GYSRKELLGAKHNL-VKHPDT----KEDIYKELWKTI-LSKK-VWKGVLKNRAKDG-SA--YYVKS-TIVPIV-DV-N-GEINEFIAI-RYDITD------	S	H	W	N
Malaciobacter halophilus	WP_119184485.1	GGDEF domain-containing phosphodiesterase, partial	PAS;GGDEF;EAL	73-185	-----------------------NEYKKAVDASA-IVSKTDKNGVITFANEKFCKIS-GFSKEELIGSKHSL-VKHPDT----KTEVYQELWKTI-LNKR-VWKGVLKNRTKEG-KT--YYVKS-TIVPIL-DL-H-SNIKEFIAI-RYDISD------	S	H	W	N
Sulfurospirillum sp. 'SP'	WP_316721652.1	EAL domain-containing protein	CHASE4;PAS_3;GGDEF;EAL	311-425	-----------------------EHYKEAIDENT-IVSKTDTKGIITYANDQFVAIS-GYSKEELLGKPHNI-VRHPDN----PQSFFKEMWAIL-KEGK-PWKGVVKNRRKDG-SS--YYVKS-VIMPLL-DE-Q-NTIQEYIAI-RYDVSELF----	S	H	W	N
Aliarcobacter butzleri	WP_260937054.1	ATP-binding protein	DUF3365;PAS_3;HisKA;HATPase_c;Response_reg;Hpt	273-380	---------------------------KAVDASA-IVSKADLNGNITYVNSTFCEIS-GYSKEELIGKPHNI-VRHPDS----PKELFEKLWKTI-KNKK-VFKANIKNRKKDG-SE--YFVSN-TIVPIL-DN-N-GDIIEYLSL-RYDIS-------	S	H	W	N
Aliarcobacter cryaerophilus	WP_260945146.1	ATP-binding protein	DUF3365;PAS_3;HisKA;HATPase_c;Response_reg;Hpt	273-380	---------------------------KAVDASA-IVSKADLNGNVTYINSTFCEIS-GYSEEELIGKPHNI-VRHPDS----PKELFEELWKTI-KNKK-VFKANIKNRKKDG-SE--YFVSS-TIVPIL-DN-N-GDIIEYLSL-RYDIS-------	S	H	W	N
Malaciobacter halophilus	WP_114815568.1	cache domain-containing protein	dCache_2;PAS;GGDEF;EAL	438-550	-----------------------NEYKKAVDASA-IVSKTDKNGVITFANEKFCKIS-GFSKEELIGSKHSL-VKHPDT----KTEVYQELWKTI-LNKR-VWKGVLKNRTKEG-KT--YYVKS-TIVPIL-DL-H-SNIKEFIAI-RYDISD------	S	H	W	N
Pseudidiomarina terrestris	WP_301720048.1	EAL domain-containing protein	FIST;FIST_C;PAS_3;GGDEF;EAL	399-513	---------------------FLEQQQKALNYNS-IVSITDTQGKITYVNEKFEEVS-GYSRDELIGNTHAL-VRHPDT----PDKVFANLWRSI-NSGK-PWKGLIKNRRKNG-RS--YYVQT-AIVPII-GE-N-NLIQEFLSI-RNDVSN------	S	H	W	N
Aliarcobacter butzleri	WP_237937088.1	ATP-binding protein	DUF3365;PAS_3;HisKA;HATPase_c;Response_reg	273-380	---------------------------KAVDASA-IVSKSDLNGNITYVNSTFCEIS-GYSKEELIGKPHNI-VRHPDS----PKELFEDLWKTI-QNKK-VFKANIKNRKKDG-SD--YFVSS-TIVPIL-DN-N-GDIIEYLSL-RYDIS-------	S	H	W	N
Aliarcobacter cryaerophilus	WP_260950513.1	ATP-binding protein	DUF3365;PAS_3;HisKA;HATPase_c;Response_reg;Hpt	273-380	---------------------------KAVDASA-IVSKADLNGNITYVNNTFCEVS-GYTKEELIGKPHSI-VRHPDS----PKELFKELWKTI-QNKK-IFKANIKNRKKDG-SD--YFVSS-TIVPIL-DS-N-GDIMEYLSL-RYDIS-------	S	H	W	N
Pseudidiomarina terrestris	WP_323124965.1	EAL domain-containing protein	FIST;FIST_C;PAS_3;GGDEF;EAL	399-513	---------------------FLEQQQKALNYNS-IVSITDTQGKITYVNEKFEEVS-GYSRDELIGNTHAL-VRHPDT----PDKVFANLWRSI-NSGK-PWKGLIKNRRKNG-RS--YYVQT-AIVPII-GE-N-NLIQEFLSI-RNDVSN------	S	H	W	N
Aliarcobacter cryaerophilus	WP_141048673.1	PAS domain-containing sensor histidine kinase	PAS_9;HATPase_c	2-115	-----------------------NNYQKAIENSN-IVSKTDINGIITFVNDEFCNLF-GFTKDELIGKNHNI-IRHPDT----PKENFELLWNTI-LDKK-VYKSTVKNISKNG-ED--IYLNT-TIIPIL-DK-KEENIVEFVAI-RYDITN------	S	H	W	N
Sulfurimonas sp. NWX367	WP_346389292.1	FIST N-terminal domain-containing protein	FIST;FIST_C;PAS_3;HisKA;HATPase_c;Response_reg;Hpt	418-530	-----------------------DEFLKALDSVV-IISRTDTLGNITYVNERFEEVS-GYKKEELIGQSHSI-VRDPDV----PDEVFAEMWREI-KKGN-IWQGEFANRAKDG-SS--YYVKS-SIIPIH-DE-N-NEIIEYMAI-REDVTS------	S	H	W	N
Arcobacter sp. F155	WP_129085008.1	PAS domain S-box protein	PAS_3;HATPase_c	5-114	-------------------------YQEAIENSN-IVSKTDINGIITFVNEEFCKIS-GFSKEELLGSNHNI-VRHPDV----PKENFTLLWNTI-LSKK-PYKTTVKNLCKDG-ST--VYLNT-TITPIL-DD-N-ENIKEFIAI-RYDVT-------	S	H	W	N
Sulfurimonas hydrogeniphila	WP_151901085.1	FIST N-terminal domain-containing protein	FIST;FIST_C;PAS_3;HisKA;HATPase_c;Response_reg;Hpt	418-530	-----------------------DEFLKALDSVV-IISRTDTLGNITYVNERFEEVS-GYKKEELIGQAHSI-VRDPDV----PDEVFAEMWREI-KKGN-IWQGEFANRAKDG-SS--YYVKS-SIIPIH-DE-N-NEIIEYMAI-REDVTS------	S	H	W	N
Aliarcobacter cryaerophilus	WP_260933503.1	ATP-binding protein	DUF3365;PAS;HisKA;HATPase_c;Response_reg;Hpt	273-380	---------------------------KAVDASA-IVSKADLNGNITYVNSTFCKIS-GYSKEELIGKPHNI-VRHPDS----PKELFEKLWKTI-QNKK-IFKANLKNRKKDG-SE--YFVSN-TIVPIL-DN-N-GDIIEYLSL-RYDIS-------	S	H	W	N
Arcobacter sp. CECT 8989	WP_129090397.1	PAS domain-containing sensor histidine kinase	PAS_3;HATPase_c	5-114	-------------------------YQEAIENSN-IVSKTDINGIITFVNEEFCKIS-GFSKEELLGSNHNI-VRHPDV----PKENFTLLWNTI-LSKK-PYKTTVKNLCKDG-ST--VYLNT-TITPIL-DD-N-ENIKEFIAI-RYDVT-------	S	H	W	N
Campylobacter pinnipediorum	WP_078387395.1	PAS domain-containing sensor histidine kinase	PAS_3;HATPase_c	4-120	------------------IKDKFEQYQYAIEASN-IVSKTDINGIITFVNDEFCQMS-GYTKQELIGKNHNT-VRHPDV----SQDVFKNLWDTI-LSKK-VYKGIIKNLTKDK-RT--IYLHT-TISPIL-NS-K-GDIEEFVAI-RYDTT-------	S	H	W	N
Pseudidiomarina terrestris	WP_301898602.1	EAL domain-containing protein	FIST;FIST_C;PAS_3;GGDEF;EAL	399-513	---------------------FLEQQQKALNYNS-IVSITDTQGKITYVNEKFEEVS-GYSRDELIGNTHAL-VRHPDT----PDKVFANLWRSI-NSGK-PWKGLIKNKRKNG-RS--YYVQT-AIVPII-GE-N-NLIQEFLSI-RNDVSN------	S	H	W	N
Aliarcobacter cryaerophilus	WP_141052259.1	ATP-binding protein	DUF3365;PAS_3;HisKA;HATPase_c;Response_reg;Hpt	273-381	---------------------------KAVDASA-IVSKADLNGNITYVNNTFCEIS-GYSKEELIGKPHNI-VRHPDS----PKELFKELWSTI-KNKK-VFKANIKNRKKDG-SE--YFVSS-TIVPIL-DS-N-GDIIEYLSL-RYDISD------	S	H	W	N
Sulfurospirillum halorespirans	WP_238585290.1	EAL domain-containing protein	Response_reg;PAS_3;EAL	159-262	--------------------------------SS-IISKSDPKGVITFVNDKFCQIS-GYTKEELVGKPHNI-IRHPDM----PKTAFRDLWKTIKDEKK-TWQGIVKNRAKNG-DT--YYVKT-TIQPIL-NP-N-GEVEEYISL-RHDIT-------	S	H	W	N
Aliarcobacter cryaerophilus	WP_186984361.1	ATP-binding protein	DUF3365;PAS_3;HisKA;HATPase_c;Response_reg;Hpt	273-380	---------------------------KAVDASA-IVSKADLNGNITYVNSTFCEVS-GYTKEELIGKPHNI-VRHPDS----PKELFEELWKTI-QNKK-IFKANIKNRKKDG-SD--YFVSS-TIVPIL-DS-N-GDIMEYLSL-RYDIS-------	S	H	W	N
Aliarcobacter butzleri	WP_004509428.1	PAS domain-containing protein	PAS	2-114	-----------------------NNYQKAIESSN-IVSKTDINGIITFVNDEFCHLF-GFTKDELIGKNHNI-VRHPDT----PKENFQTLWSTI-LDKK-VYKATVKNLTKDK-KN--VYLNT-TIIPIL-DE-F-ENIIEFIAI-RYDITN------	S	H	W	N
Wolinella succinogenes	WP_273063686.1	PAS domain S-box protein, partial	PAS_9	11-121	------------------------EYKKALDESN-IVSITDLEGRIVYANEKFCEIS-GYSQEELLGKPHNI-IRHPDT----PKETFRELWNTI-QAGK-TWQGLIKNRTKDG-RD--YLVHS-TIIPIF-DQ-E-GKIIHYMGV-RHDLT-------	S	H	W	N
Arcobacter sp. CECT 8983	WP_129008774.1	PAS domain-containing sensor histidine kinase	PAS_3;HATPase_c	5-114	-------------------------YQEAIENSN-IVSRTDINGIITFVNEEFCKIS-GFTKEELLGSNHNI-VRHPEV----PKENFTLLWNTI-LSKK-PYKTTVKNLCKDG-ST--VYLNT-TITPIL-DE-N-ENIKEFIAI-RYDVT-------	S	H	W	N
Arcobacter sp. L	WP_014473921.1	EAL domain-containing protein	PAS_8;PAS_9;GGDEF;EAL	166-283	--------------------FLLNEYKNAIDESS-IVSKANNKGIITFVNDRFCEIS-GYKKEELIGKSHNI-IRHPSM----TKEFFKDMWNTL-LNKE-IFRGIITNKRKDG-EP--YYVDT-TIIPIM-DN-N-HNILEYIAI-RHDITQLF----	S	H	W	N
Arcobacter defluvii	WP_164968500.1	EAL domain-containing protein	PAS_8;PAS_9;GGDEF;EAL	166-283	--------------------FLLNEYKNAIDESS-IVSKANNKGIITFVNDRFCEIS-GYKKEELIGKSHNI-IRHPSM----TKEFFKDMWNTL-LNKE-IFRGIITNKRKDG-EP--YYVDT-TIIPIM-DN-N-HNILEYIAI-RHDITQLF----	S	H	W	N
Aliarcobacter vitoriensis	WP_113892521.1	PAS domain-containing sensor histidine kinase	PAS_9;HisKA;HATPase_c	2-114	-----------------------NNYQKAIENSN-IVSKTDINGIITFVNDEFCNLF-GFTKNELIGKNHNI-VRHPDT----PKENFQTLWNTI-LEKK-VYKATVKNLSKNK-KD--LYLNT-TIIPIL-DK-F-ENIIEFIAI-RYDITN------	S	H	W	N
Sulfurimonas aquatica	WP_207561917.1	diguanylate cyclase	Response_reg;PAS_9;PAS_3;GGDEF	137-247	------------------------EYKRIVDVSS-LISKADIDGNITYVNDKFSQLS-GYTKEELIGKPHSI-VHHPEM----PGIFFKEIWETI-LNKQ-IWQGIIKNRAKNG-ES--YYVDT-TIAPIL-NT-K-NEITEFISL-REDVT-------	S	H	W	N
Rhizobium altiplani	WP_062368684.1	PAS domain-containing protein	PAS_3	1-119	-----------------MENAFNAKILEALDKVM-VISTTDLQGNITYVNDLFCELT-GYTREELIGKPHNV-VRHPDV----PKSVYKELWQTI-KEGK-IWSGAFPNVGNGG-GL--YVVDT-TIQPVL-DE-A-GKIVEYISI-RRVIND------	S	H	W	N
Aliarcobacter cibarius	WP_024774945.1	ATP-binding protein	PAS_9;HATPase_c	2-114	-----------------------NNYQKAIENSN-IVSKTDINGIITFVNDEFVKLF-EYSKEELLGKNHNI-IRHPDT----PKENFKTLWETI-LNKK-VHKATVKNLSKSG-KT--IYLNT-TIIPIL-DE-N-EDIFEFIAI-RYDITN------	S	H	W	N
Aliarcobacter cibarius	WP_151029054.1	ATP-binding protein	PAS_9;HATPase_c	2-114	-----------------------NNYQKAIENSN-IVSKTDINGIITFVNDEFVKLF-EYSKEELLGKNHNI-IRHPDT----PKENFKTLWETI-LNKK-VHKATVKNLSKSG-KT--IYLNT-TIIPIL-DE-N-EDIFEFIAI-RYDITN------	S	H	W	N
Aliarcobacter butzleri	WP_130529303.1	GGDEF domain-containing phosphodiesterase	PAS_9;GGDEF;EAL	58-175	--------------------FLLNEYKNAIDESS-IVSKANNKGIITFVNDRFCEIS-GYKKEELIGKSHNI-IRHPSM----TKEFFKDMWNTL-LNKE-IFRGIITNKRKDG-EP--YYVDT-TIIPII-DN-D-NNIIEFIGI-RHDITEIF----	S	H	W	N
Arcobacter ellisii	WP_118917737.1	GGDEF domain-containing phosphodiesterase	PAS_9;GGDEF;EAL	38-149	-----------------------NQYKQAVEESN-IVSKADLKGNITYVNDKFCEVT-LYSREEILGKPHNL-LKG-ES----SKEVFKDLWKTI-SSKK-TWQGVLRNRRKDG-EY--YYVNI-TIMPIL-DE-D-NEIIEYIAI-RHEITD------	S	H	W	N
Arcobacter sp. CECT 8985	WP_129102763.1	PAS domain S-box protein	PAS_3;HATPase_c	5-117	-----------------------NTYQQAIENSN-IVSKTDINGIITFVNDEFCKIS-GYSKEELLGKNHNI-VRHPDV----PKEHFKNLWETIKQKRQ-TYKSTVKNLTKDG-KS--VYLNT-TITPIL-DD-F-DDIEEFIAI-RYDVT-------	S	H	W	N
Arcobacter roscoffensis	WP_254577120.1	EAL domain-containing protein	Response_reg;PAS_3;EAL	151-262	------------------------QYQEITNKSS-IISKTDASGVITFVNENFCEIS-GYSKEELIGNNHNV-VRHPDN----PKELFKELWHTIKIKKE-PWSGIIKNLAKDG-KS--YFVKS-TIKPLL-DQ-N-NEVIEYMAL-RNDVT-------	S	H	W	N
Arcobacter sp.	WP_320653424.1	EAL domain-containing protein	PAS_8;PAS_9;GGDEF;EAL	166-283	--------------------FLLNEYKNAIDESS-IVSKANNKGIITFVNDRFCEIS-GYKKEELIGKSHNI-IRHPSM----TKEFFKDMWNTL-LNKE-IFRGIITNKRKDG-EP--YYVDT-TIIPII-DN-N-HNILEYIAI-RHDITQLF----	S	H	W	N
Aliarcobacter butzleri	WP_151944785.1	PAS domain-containing sensor histidine kinase, partial	PAS_3;HisKA;HATPase_c	86-193	---------------------------KAVDASA-IVSKADLNGNITYVNSTFCEIS-GYSKEELIGKPHSI-VRHPDS----PKELFKELWSTI-KNKQ-VFKANIKNRKKDG-SD--YFVSS-TIVPIL-DN-N-GDIIEYLSL-RYDIS-------	S	H	W	N
Halarcobacter anaerophilus	WP_084593165.1	PAS domain S-box protein	PAS_3	7-114	---------------------------EAIENSN-IVSKTDVDGVITFVNDEFCKIS-GFTKEELIGSNHNI-VRHPDV----PKENFTLLWDTI-LSKK-PYKTTVKNKCKDG-ST--VYLNT-TITPIL-DE-E-ENVKEFIAI-RYDVT-------	S	H	W	N
Aliarcobacter butzleri	WP_284093162.1	ATP-binding protein	DUF3365;PAS_3;HisKA;HATPase_c;Response_reg;Hpt	273-380	---------------------------KAVDASA-IVSKADLNGNITYVNSTFCEIS-GYSKEELIGKPHSI-VRHPDS----PKELFKELWSTI-KNKQ-VFKANIKNRKKDG-SD--YFVSS-TIVPIL-DN-N-GDIIEYLSL-RYDIS-------	S	H	W	N
Aliarcobacter trophiarum	WP_115428642.1	PAS domain S-box protein	PAS_9;HATPase_c	2-115	-----------------------NSYQKAIENSN-IVSKTDINGVITFVNDEFCKLF-GFTKDELIGKNHNI-IRHPDT----PKENFQTLWDTI-LNKE-VHKATVKNLSKNG-KD--IYLNT-TIIPIL-DE-NEENIVEFVAI-RYDITN------	S	H	W	N
Tepidiphilus margaritifer	WP_028874515.1	EAL domain-containing protein	FIST;FIST_C;PAS_3;GGDEF;EAL	405-518	--------------------F-LEQYRYALDQSA-IVSRTDLQGRITYVNALFERVS-GYRADELIGHTHRL-LHHPDM----PRAVYEELWRTI-TDKQ-IWRGIIQNRSKEG-RT--YYLKA-TIIPLL-DE-N-GEIVEYIGI-AEDVT-------	S	H	W	N
Arcobacter acticola	WP_172124924.1	response regulator	DUF3365;PAS_3;HisKA;HATPase_c;Response_reg;Hpt	268-378	------------------------EYKKAVDASA-IVSKSDLRGTITYVNDTFCEIS-GYTKEELISKPHNI-VRHPDM----PKEFFKNLWDTI-KAKK-VFKGILKNKNRNG-ES--YYVAS-TIVPIL-DD-N-GDIIEYLSL-RYDIT-------	S	H	W	N
Aliarcobacter cryaerophilus	WP_141046932.1	ATP-binding protein	DUF3365;PAS_3;HisKA;HATPase_c;Response_reg	273-380	---------------------------KAVDASA-IVSKTDLNGNITYVNSTFCEIS-GYSKEELIGKPHNI-VRHPDS----PKELFKELWKTI-QNKK-VFKANIKNRKKDG-SE--YFVSS-TIVPIL-DN-N-GDIIEYLSL-RYDIS-------	S	H	W	N
Aliarcobacter butzleri	WP_353955828.1	PAS domain S-box protein	PAS	2-114	-----------------------NNYQKAIESSN-IVSKTDINGIITFVNDEFCHLF-GFTKDELIGKNHNI-VRHPDT----PKENFQTLWSTI-LDKK-VYKATVKNLTKDK-KN--VYLNT-TIIPIL-DE-F-ENIIEFIAI-RYDITN------	S	H	W	N
Campylobacter pinnipediorum	WP_069637033.1	PAS domain-containing sensor histidine kinase	PAS_3;HATPase_c	4-120	------------------IKDKFEQYQYAIEASN-IVSKTDINGIITFVNDEFCEMS-GYTKQELIGKNHNT-VRHPDV----SQDVFKNLWDTI-LSKK-VYKGIIKNLTKDK-KT--IYLHT-TISPIL-NS-K-GDIEEFVAI-RYDTT-------	S	H	W	N
Aliarcobacter cryaerophilus	WP_148625154.1	PAS domain-containing sensor histidine kinase	PAS_9;HATPase_c	2-115	-----------------------NNYQKAIENSN-IVSKTDINGIITFVNDEFCNLF-GFTKDELIGKNHNI-IRHPDT----PKENFELLWNTI-LDKK-VYKSTVKNISKNG-ED--IYLNT-TIIPIL-DE-TEENIVEFVAI-RYDITN------	S	H	W	N
uncultured Campylobacter sp.	WP_298058430.1	PAS domain-containing protein, partial	PAS	10-121	------------------------QYQEAIETSN-IVSKTDTNGTITFVNDEFCKMS-GFTREELIGANHNI-VRHPEV----PKEVFARLWDTI-LAKK-VHKGTIRNRTKDG-RD--VYLNT-TIIPIL-DL-S-GQIEEFLAI-RYDVTD------	S	H	W	N
Idiomarina sp. OT37-5b	WP_105305722.1	EAL domain-containing protein	PAS_3;GGDEF;EAL	32-143	------------------------HFLRALDYSA-IVSITDRDGVITYVNEQFVRIS-GYERSELIGQKHNV-VRHPDM----SLRVFEQLWQTI-SNRK-PWRGLIKNLRKDG-SA--YYVKS-VILPVL-DD-N-GEITQFLSI-RNDVTD------	S	H	W	N
Aliarcobacter cryaerophilus	WP_105916669.1	PAS domain-containing sensor histidine kinase	PAS_9;HATPase_c	2-115	-----------------------NNYQKAIENSN-IVSKTDINGIITFVNDEFCNLF-GFKKDELIGKNHNI-IRHPDT----PKENFETLWNTI-LDKK-VYKSTVKNISKNG-QD--IYLNT-TIIPIL-DE-KEENIVEFVAI-RYDITN------	S	H	W	N
Aliarcobacter lanthieri	WP_026807788.1	PAS domain-containing sensor histidine kinase	PAS;HATPase_c	5-117	-----------------------NNYQKAIENSN-IVSKTDINGVITFVNDEFCNLF-GFTKDELIGKNHNI-VRHPDT----PKEKFEALWSSI-LNKQ-VYKTTVKNLSKNR-KD--LYLNT-TIIPIL-DE-F-ENIIEFVAI-RYDITN------	S	H	W	N
unclassified Sulfurospirillum	WP_294875517.1	MULTISPECIES: EAL domain-containing protein	Response_reg;PAS_3;EAL	159-262	--------------------------------SS-IISKTDPKGIITFVNDKFCQIS-GYTKEELLGKSHNI-IRHPDM----PKTAFRDLWKTIKDEKK-TWQGIVKNRAKNG-DT--YYVKT-TIQPIL-NP-N-GEVEEYISL-RHDIT-------	S	H	W	N
Arcobacter sp. LA11	WP_083568539.1	cache domain-containing protein	dCache_2;PAS_3;GGDEF;EAL	441-552	------------------------EYKKAVDAGT-IVSKTDKNGVITYVNDEFCNIS-GYSRDELLGTNHRI-VRHPDV----KPPIYKNMWEKI-LSKN-IWKGVIKNRAKDG-TS--YYVKT-TIVPIL-DI-N-SEIKEFIAI-RYDVTN------	S	H	W	N
Arcobacter sp. CECT 8986	WP_128991924.1	response regulator	Response_reg;Response_reg;PAS_3;PAS_9;HD	258-370	-----------------------NQYKETVDLTN-IVSKADINGNITYVNKKFEEIS-GYKKEELVGKPHSI-VRHPDM----GKEFFKDLWKTIKENKK-PWVGKLKNKTKKG-ST--YYVDT-VINPIL-DK-N-GNIIEFIGI-RRDIT-------	S	H	W	N
Sulfurimonas sp.	WP_297686208.1	ATP-binding protein	PAS_3;HisKA;HATPase_c;Response_reg	213-324	-----------------------EQFISALNESN-IISKTDISGRITYANQKFCELS-GYSQEELLGKPHNI-VRHPDM----PAEVFKSLWDTI-KSKK-IFRALIKNLAKNG-EE--YYIDS-TIIPIL-NV-D-NEIQEYIGV-RYDVT-------	S	H	W	N
Sulfuricurvum sp.	WP_299932991.1	EAL domain-containing protein	FIST;FIST_C;PAS_3;GGDEF;EAL	406-517	-----------------------DQYKMVLDESS-IVSKTDVEGVITYVNDAFCKIS-GYTRDELIGQKHNI-IRHPDN----DAELFKNLWKTI-KEGR-IWKDTFKNLSKNG-EE--YYVKT-VIAPIF-DD-R-GDVVEFIAA-RADVT-------	S	H	W	N
unclassified Sulfurimonas	WP_294885282.1	MULTISPECIES: ATP-binding protein	PAS_3;HisKA;HATPase_c;Response_reg;Hpt	92-202	------------------------QYKEAIDTSL-IVSTTDTHGIIRYVNDNFVQIS-GYSQEELIGRPHNI-VRHPDT----PELIFEDMWKTI-LDKK-VWQGIIQNKKKNG-ST--YYVNA-VVVPLL-NR-N-GDIVEFMAL-REDIT-------	S	H	W	N
Aliarcobacter cryaerophilus	WP_105915486.1	ATP-binding protein	DUF3365;PAS_3;HisKA;HATPase_c;Response_reg	273-381	---------------------------KAVDASA-IVSKADLDGNITYVNSTFCEIS-GYSKEELIGKPHSI-VRHPDN----PKELFKELWSTI-KNKQ-VFKANIKNRKKDG-SD--YFVSS-TIVPIL-DS-N-GDIIEYLSL-RYDISD------	S	H	W	N
Arcobacter venerupis	WP_128359904.1	GGDEF and EAL domain-containing protein	PAS_3;GGDEF;EAL	172-282	---------------------------KALDESS-IVSKTDLKGIITYVNDNFCEIS-GYKKEELIGANHNI-IRHPDT----QKDFFKHLWQTI-NNKK-VFKGIIKNKKKNN-QA--YYVNS-TIIPLL-DK-N-NEITEYIAI-RNDITSLF----	S	H	W	N
Aliarcobacter cryaerophilus	WP_260946973.1	PAS domain-containing sensor histidine kinase	PAS_9;HATPase_c	2-115	-----------------------NNYQKAIENSN-IVSKTDINGIITFVNDEFCNLF-GFTKDELIGKNHNI-IRHPDT----PKENFELLWNTI-LDKK-VYKSTVKNISKNG-ED--IYLNT-TIIPIL-DE-KEENIVEFVAI-RYDITN------	S	H	W	N
Arcobacter arenosus	WP_138153830.1	PAS domain-containing protein	PAS;PAS_3	6-120	--------------------EAYYKLLEVYGENV-IASKTDLKGNIVYVSDAFCKIS-GYSRKELMGQPHNI-VRHPDT----PSSVFKELWDAI-KNSK-TFKTQIKNRKKDG-SF--YWVDM-TVSPIL-DE-F-NNIVGYTAI-RHDIT-------	S	H	W	N
Arcobacter arenosus	WP_138153830.1	PAS domain-containing protein	PAS;PAS_3	129-244	-------------------NFEHQKLIESFSKNV-IASKTDLKGNITYVSDAFCEIS-GYSKNELLGKAHNI-IRHPDM----SKTFYKNMWEII-KKGK-EFKGEIKNKKKNG-EA--YWVDV-TISCDY-DK-D-KKHIGFTSI-RKEIT-------	S	H	W	N
Arcobacter sp. CECT 9188	WP_113871748.1	PAS domain-containing sensor histidine kinase	PAS;HATPase_c	2-114	-----------------------NNYQKAIENSN-IVSKTDINGVITFVNDEFCNLF-GFTKDELIGKNHNI-VRHPDT----PKEKFEALWSSI-LNKQ-VYKTTVKNLSKNR-KD--LYLNT-TIIPIL-DE-F-ENIIEFVAI-RYDITN------	S	H	W	N
Aliarcobacter lanthieri	WP_026804362.1	PAS domain-containing sensor histidine kinase	PAS;HATPase_c	2-114	-----------------------NNYQKAIENSN-IVSKTDINGVITFVNDEFCNLF-GFTKDELIGKNHNI-VRHPDT----PKEKFEALWSSI-LNKQ-VYKTTVKNLSKNR-KD--LYLNT-TIIPIL-DE-F-ENIIEFVAI-RYDITN------	S	H	W	N
Aliarcobacter cryaerophilus	WP_105925163.1	PAS domain-containing sensor histidine kinase	PAS_9;HATPase_c	2-115	-----------------------NNYQKAIENSN-IVSKTDINGIITFVNDEFCNLF-GFTKDELIGKNHNI-IRHPDT----PKENFELLWNTI-LDKK-VYKSTVKNISKNG-ED--IYLNT-TIIPIL-DE-KEENIVEFVAI-RYDITN------	S	H	W	N
Sulfurospirillum diekertiae	WP_228448593.1	response regulator	Response_reg;PAS_3	159-262	--------------------------------SS-IISKTDPKGVITFVNDKFCQIS-GYSKEELLGKSHNV-IRHPDM----PKAAFRDLWKTIKDEKQ-TWQGIVKNCAKNG-DT--YYVKT-TVQPIL-NP-E-GEVEEYISL-RHDIT-------	S	H	W	N
Aliarcobacter lanthieri	WP_202268764.1	PAS domain-containing sensor histidine kinase	PAS;HATPase_c	2-114	-----------------------NNYQKAIENSN-IVSKTDINGVITFVNDEFCNLF-GFTKDELIGKNHNI-VRHPDT----PKEKFEALWSSI-LNKQ-VYKTTVKNLSKNR-KD--LYLNT-TIIPIL-DE-F-ENIIEFVAI-RYDITN------	S	H	W	N
Aliarcobacter cryaerophilus	WP_260879961.1	PAS domain S-box protein	PAS_9;HATPase_c	2-115	-----------------------NNYQKAIENSN-IVSKTDINGIITFVNDEFCNLF-GFTKDELIGKNHNI-IRHPDT----PKENFELLWNTI-LDKK-VYKSTVKNISKNG-ED--IYLNT-TIIPIL-DE-KEENIVEFVAI-RYDITN------	S	H	W	N
Aliarcobacter cryaerophilus	WP_260913584.1	PAS domain S-box protein	PAS_9;HATPase_c	2-115	-----------------------NNYQKAIENSN-IVSKTDINGIITFVNDEFCNLF-GFTKDELIGKNHNI-IRHPDT----PKENFELLWNTI-LDKK-VYKSTVKNISKNG-ED--IYLNT-TIIPIL-DE-KEENIVEFVAI-RYDITN------	S	H	W	N
Aliarcobacter cryaerophilus	WP_141052285.1	PAS domain-containing sensor histidine kinase	PAS_9;HATPase_c	2-115	-----------------------NNYQKAIENSN-IVSKTDINGIITFVNDEFCNLF-GFTKDELIGKNHNI-IRHPDT----PKENFELLWNTI-LDKK-VYKSTVKNISKNG-ED--IYLNT-TIIPIL-DE-KEENIVEFVAI-RYDITN------	S	H	W	N
Sulfuricurvum sp.	WP_295068695.1	EAL domain-containing protein	PAS_9;PAS_3;GGDEF;EAL	160-266	----------------------------AMDANS-IVSISDVTGKIIYVNENFCQVS-GYSADEVMGKQHNI-LRHPDT----PDTLFKEMWNTI-RAKK-IWKGVLKNRKKNG-DY--YSIDS-AILPIL-DD-Q-GEIVEYIAI-RHEIT-------	S	H	W	N
Aliarcobacter cryaerophilus	WP_260877838.1	PAS domain-containing sensor histidine kinase	PAS_9;HATPase_c	2-115	-----------------------NNYQKAIENSN-IVSKTDINGIITFVNDEFCNLF-GFTKDELIGKNHNI-IRHPDT----PKENFELLWNTI-LDKK-VYKSTVKNISKNG-ED--IYLNT-TIIPIL-DE-KEENIVEFVAI-RYDITN------	S	H	W	N
Aliarcobacter cryaerophilus	WP_260932400.1	PAS domain-containing sensor histidine kinase	PAS_9;HATPase_c	2-115	-----------------------NNYQKAIENSN-IVSKTDINGIITFVNDEFCNLF-GFTKDELIGKNHNI-IRHPDT----PKENFELLWNTI-LDKK-VYKSTVKNISKNG-ED--IYLNT-TIIPIL-DE-KEENIVEFVAI-RYDITN------	S	H	W	N
Aliarcobacter cryaerophilus	WP_081560671.1	PAS domain-containing sensor histidine kinase	PAS_9;HATPase_c	2-115	-----------------------NNYQKAIENSN-IVSKTDINGIITFVNDEFCNLF-GFTKDELIGKNHNI-IRHPDT----PKENFELLWNTI-LDKK-VYKSTVKNISKNG-ED--IYLNT-TIIPIL-DE-KEENIVEFVAI-RYDITN------	S	H	W	N
Aliarcobacter cryaerophilus	WP_066359365.1	PAS domain-containing sensor histidine kinase	PAS_9;HATPase_c	2-115	-----------------------NNYQKAIENSN-IVSKTDINGIITFVNDEFCNLF-GFTKDELIGKNHNI-IRHPDT----PKENFELLWNTI-LDKK-VYKSTVKNISKNG-ED--IYLNT-TIIPIL-DE-KEENIVEFVAI-RYDITN------	S	H	W	N
Aliarcobacter cryaerophilus	WP_141054863.1	PAS domain S-box protein	PAS_9;HATPase_c	2-115	-----------------------NNYQKAIENSN-IVSKTDINGIITFVNDEFCNLF-GFTKDELIGKNHNI-IRHPDT----PKENFELLWNTI-LDKK-VYKSTVKNISKNG-ED--IYLNT-TIIPIL-DE-KEENIVEFVAI-RYDITN------	S	H	W	N
Aliarcobacter butzleri	WP_284076487.1	ATP-binding protein	DUF3365;PAS_3;HisKA;HATPase_c;Response_reg	273-380	---------------------------KAVDASA-IVSKSDLNGNITYVNSTFCEIS-GYSKEELIGKPHNI-VRHPDS----PKELFKELWKTI-KNKQ-VFKANLKNRKKDG-SE--YFVSS-TIVPIL-DS-N-GDIIEYLSL-RYDIS-------	S	H	W	N
Aliarcobacter cryaerophilus	WP_066166892.1	PAS domain S-box protein	PAS_9;HATPase_c	2-115	-----------------------NNYQKAIENSN-IVSKTDINGIITFVNDEFCNLF-GFTKDELIGKNHNI-IRHPDT----PKENFELLWNTI-LDKK-VYKSTVKNISKNG-ED--IYLNT-TIIPIL-DE-KEENIVEFVAI-RYDITN------	S	H	W	N
Aliarcobacter cryaerophilus	WP_066346242.1	PAS domain-containing sensor histidine kinase	PAS_9;HATPase_c	2-115	-----------------------NNYQKAIENSN-IVSKTDINGIITFVNDEFCNLF-GFTKDELIGKNHNI-IRHPDT----PKENFELLWNTI-LDKK-VYKSTVKNISKNG-ED--IYLNT-TIIPIL-DE-KEENIVEFVAI-RYDITN------	S	H	W	N
Aliarcobacter cryaerophilus	WP_066155701.1	PAS domain S-box protein	PAS_9;HATPase_c	2-115	-----------------------NNYQKAIENSN-IVSKTDINGIITFVNDEFCNLF-GFTKDELIGKNHNI-IRHPDT----PKENFELLWNTI-LDKK-VYKSTVKNISKNG-ED--IYLNT-TIIPIL-DE-KEENIVEFVAI-RYDITN------	S	H	W	N
Aliarcobacter cryaerophilus	WP_260935294.1	PAS domain S-box protein	PAS_9;HATPase_c	2-115	-----------------------NNYQKAIENSN-IVSKTDINGIITFVNDEFCNLF-GFTKDELIGKNHNI-IRHPDT----PKENFELLWNTI-LDKK-VYKSTVKNISKNG-ED--IYLNT-TIIPIL-DE-KEENIVEFVAI-RYDITN------	S	H	W	N
Aliarcobacter cryaerophilus	WP_187472220.1	PAS domain S-box protein	PAS_9;HATPase_c	2-115	-----------------------NNYQKAIENSN-IVSKTDINGIITFVNDEFCNLF-GFTKDELIGKNHNI-IRHPDT----PKENFELLWNTI-LDKK-VYKSTVKNISKNG-ED--IYLNT-TIIPIL-DE-KEENIVEFVAI-RYDITN------	S	H	W	N
Aliarcobacter cryaerophilus	WP_260925502.1	PAS domain S-box protein	PAS_9;HATPase_c	2-115	-----------------------NNYQKAIENSN-IVSKTDINGIITFVNDEFCNLF-GFTKDELIGKNHNI-IRHPDT----PKENFELLWNTI-LDKK-VYKSTVKNISKNG-ED--IYLNT-TIIPIL-DE-KEENIVEFVAI-RYDITN------	S	H	W	N
Aliarcobacter cryaerophilus	WP_066221413.1	PAS domain S-box protein	PAS_9;HATPase_c	2-115	-----------------------NNYQKAIENSN-IVSKTDINGIITFVNDEFCNLF-GFTKDELIGKNHNI-IRHPDT----PKENFELLWNTI-LDKK-VYKSTVKNISKNG-ED--IYLNT-TIIPIL-DE-KEENIVEFVAI-RYDITN------	S	H	W	N
Aliarcobacter cryaerophilus	WP_260966694.1	PAS domain-containing sensor histidine kinase	PAS_9;HATPase_c	2-115	-----------------------NNYQKAIENSN-IVSKTDINGIITFVNDEFCNLF-GFTKDELIGKNHNI-IRHPDT----PKENFELLWNTI-LDKK-VYKSTVKNISKNG-ED--IYLNT-TIIPIL-DE-KEENIVEFVAI-RYDITN------	S	H	W	N
Aliarcobacter cryaerophilus	WP_342837944.1	PAS domain S-box protein	PAS_9;HATPase_c	2-115	-----------------------NNYQKAIENSN-IVSKTDINGIITFVNDEFCNLF-GFTKDELIGKNHNI-IRHPDT----PKENFELLWNTI-LDKK-VYKSTVKNISKNG-ED--IYLNT-TIIPIL-DE-KEENIVEFVAI-RYDITN------	S	H	W	N
Aliarcobacter cryaerophilus	WP_260953439.1	PAS domain S-box protein	PAS_9;HATPase_c	2-115	-----------------------NNYQKAIENSN-IVSKTDINGIITFVNDEFCNLF-GFTKDELIGKNHNI-IRHPDT----PKENFELLWNTI-LDKK-VYKSTVKNISKNG-ED--IYLNT-TIIPIL-DE-KEENIVEFVAI-RYDITN------	S	H	W	N
Aliarcobacter cryaerophilus	WP_260889406.1	PAS domain-containing sensor histidine kinase	PAS_9;HATPase_c	2-115	-----------------------NNYQKAIENSN-IVSKTDINGIITFVNDEFCNLF-GFTKDELIGKNHNI-IRHPDT----PKENFELLWNTI-LDKK-VYKSTVKNISKNG-ED--IYLNT-TIIPIL-DE-KEENIVEFVAI-RYDITN------	S	H	W	N
Aliarcobacter cryaerophilus	WP_260964032.1	PAS domain S-box protein	PAS_9;HATPase_c	2-115	-----------------------NNYQKAIENSN-IVSKTDINGIITFVNDEFCNLF-GFTKDELIGKNHNI-IRHPDT----PKENFELLWNTI-LDKK-VYKSTVKNISKNG-ED--IYLNT-TIIPIL-DE-KEENIVEFVAI-RYDITN------	S	H	W	N
Aliarcobacter cryaerophilus	WP_066405530.1	PAS domain-containing sensor histidine kinase	PAS_9;HATPase_c	2-115	-----------------------NNYQKAIENSN-IVSKTDINGIITFVNDEFCNLF-GFTKDELIGKNHNI-IRHPDT----PKENFELLWNTI-LDKK-VYKSTVKNISKNG-ED--IYLNT-TIIPIL-DE-KEENIVEFVAI-RYDITN------	S	H	W	N
Sulfuricurvum sp.	WP_295011407.1	ATP-binding protein	PAS_3;HisKA;HATPase_c	468-578	------------------------QYQKMIDKSA-IVSKSDLRGVITYINQHFCDVS-GYKPEELLGKPHSI-VRHPDT----PPEVFKELWETI-QAKK-IFKARIKNRKKNG-ET--YYVDS-TIVPIL-DE-N-NDIVQYISM-RYDVT-------	S	H	W	N
Aliarcobacter cryaerophilus	WP_164469343.1	PAS domain-containing sensor histidine kinase	PAS_9;HATPase_c	2-115	-----------------------NNYQKAIENSN-IVSKTDINGIITFVNDEFCNLF-GFTKDELIGKNHNI-IRHPDT----PKENFELLWNTI-LDKK-VYKSTVKNISKNG-ED--IYLNT-TIIPIL-DE-KEENIVEFVAI-RYDITN------	S	H	W	N
Aliarcobacter cryaerophilus	WP_105911259.1	PAS domain-containing sensor histidine kinase	PAS_9;HATPase_c	2-115	-----------------------NNYQKAIENSN-IVSKTDINGIITFVNDEFCNLF-GFTKDELIGKNHNI-IRHPDT----PKENFELLWNTI-LDKK-VYKSTVKNISKNG-ED--IYLNT-TIIPIL-DE-KEENIVEFVAI-RYDITN------	S	H	W	N
Aliarcobacter butzleri	WP_260911536.1	ATP-binding protein	DUF3365;PAS_3;HisKA;HATPase_c;Response_reg;Hpt	273-380	---------------------------KAVDASA-IVSKADLDGNITYVNSTFCEIS-GYSKEELIGKPHSI-VRHPDS----PKELFKELWSTI-KNKQ-VFKANIKNRKKDG-SE--YFVSN-TIVPIL-DN-N-GDIIEYLSL-RYDIS-------	S	H	W	N
Sulfurospirillum deleyianum	WP_223295840.1	EAL domain-containing protein	Response_reg;PAS_9;EAL	145-262	------------------KTLLLEQYKQVTNASS-IISKTDAKGRIIYVNEQFCRIS-GYEEKELLGKSHNI-IRHPDM----PRSTFEELWHTIKTEKK-IWQGIVKNRSKNG-KS--YYVKT-TIQPLL-NA-H-GEVEEYISL-RHDIT-------	S	H	W	N
Aliarcobacter cryaerophilus	WP_260898867.1	PAS domain-containing sensor histidine kinase	PAS_9;HATPase_c	2-115	-----------------------NNYQKAIENSN-IVSKTDINGIITFVNDEFCNLF-GFTKDELIGKNHNI-IRHPDT----PKENFELLWNTI-LDKK-VYKSTVKNISKNG-ED--IYLNT-TIIPIL-DE-KEENIVEFVAI-RYDITN------	S	H	W	N
Sulfuricurvum sp.	WP_329658339.1	sensor domain-containing diguanylate cyclase	PAS_9;GGDEF	154-264	------------------------EYKKAVDLSN-IVSKTNPKGVITYVNDKFCEIS-GYTREELVGKPHNI-IRHPDM----AREAFKELWDTI-KAKK-SWNGIVTNMKKDG-SQ--YIVDT-TVIPIL-DV-D-GDVVEYIAI-RHDIT-------	S	H	W	N
Campylobacter pinnipediorum	WP_078398114.1	PAS domain-containing sensor histidine kinase	PAS_3;HATPase_c	4-120	------------------IKDKFEQYQYAIEASN-IVSKTDINGIITFVNDEFCEMS-GYTKQELIGKNHNT-VRHPDV----SQDVFKNLWDTI-LSKK-VYKGIIKNLTKDK-RT--IYLHT-TISPIL-NS-K-GDIEEFVAI-RYDTT-------	S	H	W	N
Aliarcobacter cryaerophilus	WP_260944005.1	ATP-binding protein	DUF3365;PAS_3;HisKA;HATPase_c;Response_reg;Hpt	273-380	---------------------------KAVDASA-IVSKADLNGNITYVNSTFCKIS-GYSKEELIGKPHNI-VRHPDS----PKELFEKLWKTI-QNKK-IFKANIKNRKKDG-SE--YFVSS-TIVPIL-NT-N-GDIIEYLSL-RYDIS-------	S	H	W	N
Aliarcobacter cryaerophilus	WP_141049914.1	PAS domain-containing sensor histidine kinase	PAS_9;HATPase_c	2-115	-----------------------NNYQKAIENSN-IVSKTDINGIITFVNDEFCNLF-GFTKDELIGKNHNI-IRHPDT----PKENFELLWNTI-LDKK-VYKSTVKNISKNG-ED--IYLNT-TIIPIL-DE-KEENIVEFVAI-RYDITN------	S	H	W	N
Aliarcobacter cryaerophilus	WP_260945447.1	PAS domain-containing sensor histidine kinase	PAS_9;HATPase_c	2-115	-----------------------NNYQKAIENSN-IVSKTDINGIITFVNDEFCNLF-GFTKDELIGKNHNI-IRHPDT----PKENFELLWNTI-LDKK-VYKSTVKNISKNG-ED--IYLNT-TIIPIL-DE-KEENIVEFVAI-RYDITN------	S	H	W	N
Sulfurimonas sp.	WP_373071796.1	diguanylate cyclase	PAS_9;GGDEF	154-265	-----------------------NEYKKAVDLSN-IVSKSNTKGIITYANDKFCEIS-GYSKAELIGKPHSI-VRHPMM----PSSVFKELWDTI-KSKR-AWHGVVTNMRKDG-RK--YVVDS-TIIPIL-DV-D-GDIVEYIAI-RHDVT-------	S	H	W	N
Campylobacter pinnipediorum	WP_078440454.1	PAS domain-containing sensor histidine kinase	PAS_3;HATPase_c	4-120	------------------IKDKFEQYQYAIEASN-IVSKTDINGIITFVNDEFCEMS-GYTKQELIGKNHNT-VRHPDV----SQDVFKNLWDTI-LSKK-VYKGIIKNLTKDK-RT--IYLHT-TISPIL-NS-K-GDIEEFVAI-RYDTT-------	S	H	W	N
Aliarcobacter cryaerophilus	WP_260878394.1	ATP-binding protein	DUF3365;PAS_3;HisKA;HATPase_c;Response_reg;Hpt	273-380	---------------------------KAVDASA-IVSKADLNGNITYVNSTFCEIS-GYSKEELIGKPHNI-LRHPDS----PKELFKELWSTI-KNKQ-VFKANIKNRKKDG-SE--YFVSS-TIVPIL-DS-N-GDIIEYLSL-RYDIS-------	S	H	W	N
Aliarcobacter cryaerophilus	WP_260887177.1	ATP-binding protein	DUF3365;PAS_3;HisKA;HATPase_c;Response_reg;Hpt	273-380	---------------------------KAVDASA-IVSKADLNGNITYVNSTFCEIS-GYSKEELIGKPHNI-LRHPDS----PKELFKELWSTI-KNKQ-VFKANIKNRKKDG-SE--YFVSS-TIVPIL-DS-N-GDIIEYLSL-RYDIS-------	S	H	W	N
Sulfurimonas sp. SWIR-19	WP_226067811.1	FIST N-terminal domain-containing protein	FIST;FIST_C;PAS_3;HisKA;HATPase_c;Response_reg;Hpt	418-530	-----------------------DEFLKALDSVV-IISRTDTLGNITYVNERFEEVS-GYKKEELIGQSHSI-VRDPNV----PDEVFAEMWREI-KKGN-IWQGEFANRAKDG-SS--YYVKS-SIIPIH-DE-N-NEIIEYMAI-REDVTS------	S	H	W	N
Sulfurimonas sp. RIFOXYB12_FULL_35_9	WP_294878032.1	ATP-binding protein	DUF3365;PAS;HisKA;HATPase_c;Response_reg;Hpt	268-378	------------------------EYKKAVDASA-IVSKSDLFGNIIYVNDAFCKIS-GFSRDELMGQPHNI-VRSPDV----EKSFYKEVWKTI-KSKN-IFKGIIKNRTKNG-DS--YYVAA-TIIPIL-DE-D-GEILEYLSL-RYEIT-------	S	H	W	N
Sulfurospirillum multivorans	WP_223809771.1	EAL domain-containing protein	Response_reg;PAS_3;EAL	159-262	--------------------------------SS-IISKSDPKGVITFVNDKFCQIS-GYTKEELIGRSHNI-IRHPDM----PKTAFRDLWKTIKDEKK-TWQGIVKNRAKNG-DT--YYVKT-TIQPIL-NP-D-GEVEEYISL-RHDIT-------	S	H	W	N
Arcobacter ellisii	WP_118916791.1	GGDEF domain-containing protein	PAS_9;GGDEF	154-264	------------------------EYKKAVDLSN-IVSKTNPKGIITYVNDKFCEIS-GYKKEELIGKPHNI-VRHPTM----SSSAFQELWDTI-KNKK-PWQGLITNLKKDG-RS--YIVHS-TIVPIL-DI-D-GDIVEYIAI-RNDVT-------	S	H	W	N
Chrysiogenes arsenatis	WP_027389191.1	GGDEF domain-containing phosphodiesterase	PAS_3;GGDEF;EAL	106-222	---------------------FTNKYTQAIDDNF-IVSKADPQGVITYANDQFCKRS-GYSREELVGQPHRI-VRHPDT----PSHVFSAMWKKL-KNGE-TWSGVTKNRAKSG-EA--YYVKS-LIIPIT-DE-H-NQLVEYTSI-RSDVTDLF----	S	H	W	N
Sulfuricurvum sp.	WP_295066453.1	response regulator	PAS_3;HisKA;HATPase_c;Response_reg;Hpt	268-378	------------------------QLKAMIDSSS-IVSKADPKGIITYVNERFCTIS-GYTKEELIGRPHSI-IRHPDT----DPMIFRQMWETI-QNKQ-IFNGMIMNRRKDG-ST--YYIDS-TIAPVL-DN-N-NTIIEFISI-RHDIT-------	S	H	W	N
Aliarcobacter butzleri	WP_301347848.1	PAS domain S-box protein, partial	PAS	2-114	-----------------------NNYQKAIESSN-IVSKTDINGIITFVNDEFCHLF-GFTKDELIGKNHNI-VRHPDT----PKENFQTLWSTI-LDKK-VYKATVKNLTKDK-KN--VYLNT-TIIPIL-DE-F-ENIIEFIAI-RYDITN------	S	H	W	N
Sulfurimonas sp.	WP_373069692.1	response regulator	Response_reg;Response_reg;PAS_3;PAS_3;HD	411-522	------------------------EYERAIDSSN-ILSRTDISGKITYVNDKFIEIS-GYSEDELLGNTHRI-LKHPDN----SAQIYKELWKTI-SSGK-VWNGQLMNRTKDG-KT--YYVDS-SIIPIF-DE-A-ENIIEYLAI-RHDVTD------	S	H	W	N
Sulfurimonas sp.	WP_373069692.1	response regulator	Response_reg;Response_reg;PAS_3;PAS_3;HD	271-382	-----------------------NEYKDAVDRSS-IVSKTDLKGIITFVNDKFVEIS-GYSKDELIGKPHNM-VRHQDM----PKEAFKDMWETIQN-KK-PWYGKVKNRKKDG-GH--YWVNT-VINPIV-DY-D-GKVVEYIGI-RSDIT-------	S	H	W	N
Arcobacter sp.	WP_287792022.1	diguanylate cyclase	PAS_9;GGDEF	154-264	------------------------EYKKAVDLSN-IVSKTNPKGIITYVNDKFCEIS-GYKKEELIGKPHNI-VRHPTM----SSSAFQELWDTI-KNKK-PWQGLITNLKKDG-RS--YIVHS-TIVPIL-DI-D-GDIVEYIAI-RNDVT-------	S	H	W	N
Halarcobacter anaerophilus	WP_129081625.1	HAMP domain-containing sensor histidine kinase	PAS_3;HATPase_c	7-114	---------------------------EAIENSN-IVSKTDVDGVITFVNDEFCKIS-GFTKEELIGSNHNI-VRHPDV----PKENFTLLWDTI-LSKK-PYKTTVKNKCKDG-ST--VYLNT-TITPIL-DE-E-ENVKEFIAI-RYDVT-------	S	H	W	N
Sulfurimonas sediminis	WP_193151163.1	FIST N-terminal domain-containing protein	FIST;FIST_C;PAS_3;HisKA;HATPase_c;Response_reg;Hpt	418-530	-----------------------DEFLKALDSVV-IISRTDTLGNITYVNERFEEVS-GYKKEELIGQSHSI-VRDPNV----PDEVFAEMWRAI-KKGN-IWQGEFANRAKNG-SS--YYVKS-SIIPIH-DE-N-NEIIEYMAI-REDVTS------	S	H	W	N
Sulfuricurvum kujiense	WP_245535155.1	GGDEF domain-containing protein	PAS_9;GGDEF	129-239	------------------------EYKKAVDLSN-IVSKTNPKGIITYVNDKFCEIS-GYSRDELIGKPHNI-IRHPDM----PREAFKELWDTI-KAKK-SWSGVVTNMKKDG-GQ--YIVDT-TVIPIL-DV-D-GDVVEYIAI-RHDIT-------	S	H	W	N
Aliarcobacter cryaerophilus	WP_260875609.1	ATP-binding protein	DUF3365;PAS_3;HisKA;HATPase_c;Response_reg;Hpt	273-380	---------------------------KAVDASA-IVSKADLDGNITYVNSTFCEIS-GYSKEELIGKPHNI-LRHPDS----PKELFKELWSTI-KNKQ-VFKANIKNRKKDG-SE--YFVSS-TIVPIL-DS-N-GDIIEYLSL-RYDIS-------	S	H	W	N
Sulfurimonas sp. MAG313	WP_275855997.1	HD domain-containing phosphohydrolase	Response_reg;PAS_3;PAS_4;HD	141-252	-----------------------NQYKDAVDKNA-IVSKADKHGNITYVNAAFCKIS-GYTEKELIGKSHSI-IRHPDT----IQEIFKNLWSTI-LKKK-EWHGKIKNLAKNG-SF--YIVDS-TIIPVL-NA-E-NEIEEFISI-RHDIT-------	S	H	W	N
Sulfurimonas sp.	WP_299873942.1	ATP-binding protein	DUF3365;PAS;HisKA;HATPase_c;Response_reg;Hpt	268-378	------------------------EYKKAVDASA-IVSKSDLFGNIIYVNDAFCKIS-GFSRDELMGQPHNI-VRSPDV----EKSFYKEVWKTI-KSKN-IFKGIIKNRAKNG-DS--YYVAA-TIIPIL-DE-D-GEILEYLSL-RYEIT-------	S	H	W	N
Aliarcobacter cryaerophilus	WP_252970945.1	ATP-binding protein	DUF3365;PAS_3;HisKA;HATPase_c;Response_reg;Hpt	273-380	---------------------------KAVDASA-IVSKSDLNGNITYVNSTFCEIS-GYSKEELIGKPHSI-VRHPDS----PKELFKELWSTI-KNKQ-VFKANIKNRKKDG-SD--YFVSS-TIVPIL-DN-N-GDIIEYLSL-RYDIS-------	S	H	W	N
Candidatus Absconditicoccus praedator	WP_231178423.1	PAS domain S-box protein	PAS_3;Guanylate_cyc	16-127	------------------------QYFEAIQEGT-IVSKTDIDGNITYANEKFCEIS-GYTREELIGNSHNM-VRHPEM----SDEFFADMWDTIKNKKQ-PFWGTIKNQKKNG-GY--YWVKA-MVKPIL-DE-N-GNILEFISL-RQDIT-------	S	H	W	N
Sulfuricurvum sp. RIFOXYD12_FULL_44_77	WP_294893926.1	sensor domain-containing diguanylate cyclase	PAS_9;GGDEF	95-205	------------------------EYKKAVDLSN-IVSKTNPKGVITYVNDKFCEIS-GYTRDELIGKPHNI-IRHPDM----PRSAFKDLWDTI-KAKK-SWSGVVTNMKKDG-GQ--YIVDT-TVIPIL-DV-D-GDVVEYIAV-RHDIT-------	S	H	W	N
Aliarcobacter cryaerophilus	WP_148571486.1	ATP-binding protein	DUF3365;PAS_3;HisKA;HATPase_c;Response_reg;Hpt	273-380	---------------------------KAVDASA-IVSKSDLNGNITYVNSTFCEIS-GYSKEELIGKPHSI-VRHPDS----PKELFKELWSTI-KNKQ-VFKANIKNRKKDG-SD--YFVSS-TIVPIL-DN-N-GDIIEYLSL-RYDIS-------	S	H	W	N
Campylobacter jejuni	WP_201459909.1	butyrate sensor histidiine kinase-like phosphatase BumS, partial	HATPase_c	16438	------------------------------------------------------------------------------------------------------YQVIFKNIDKLG-KT--FYLET-LLIPIL-DK-N-NELIEIVAF-SHDVSNSF----	-	-	-	N
Aliarcobacter butzleri	WP_237919177.1	ATP-binding protein	DUF3365;PAS_3;HisKA;HATPase_c;Response_reg;Hpt	155-262	---------------------------KAVDASA-IVSKADLDGNITYVNSTFCEIS-GYSKEELIGKPHNI-VRHPDS----PKELFKELWSTI-KNKQ-VFKANIKNRKKDG-SE--YFVSS-TIVPIL-DS-N-GDIIEYLSL-RYDIS-------	S	H	W	N
Aliarcobacter butzleri	WP_237947351.1	ATP-binding protein	DUF3365;PAS_3;HisKA;HATPase_c;Response_reg	273-380	---------------------------KAVDASA-IVSKADLNGNITYVNSTFCEIS-GYSKEELIGKPHNI-VRHPDS----PKELFKELWSTI-KNKQ-VFKANIKNRKKDG-SE--YFVSS-TIVPIL-DN-N-GDIIEYLSL-RYDIS-------	S	H	W	N
Hydrogenovibrio marinus	WP_051623125.1	EAL domain-containing protein	dCache_3;PAS_9;GGDEF;EAL	378-490	----------------------QDEYLKAVYAGS-IVSKGDLEGNITFVNDELCKAT-GYSSEELIGQPHSI-LREPST----PKSTFRQMWQII-TTGH-IWHGLLKNKRKDG-SV--FYANT-TIVPIL-TQ-D-GEISEYIAL-RYDVS-------	S	H	W	N
Aliarcobacter butzleri	WP_301347823.1	ATP-binding protein	DUF3365;PAS_3;HisKA;HATPase_c;Response_reg	151-258	---------------------------KAVDASA-IVSKADLDGNITYVNSTFCEIS-GYSKEELIGKPHNI-VRHPDS----PKELFKELWSTI-KNKQ-VFKANIKNRKKDG-SE--YFVSS-TIVPIL-DS-N-GDIIEYLSL-RYDIS-------	S	H	W	N
Sulfurospirillum tamanense	WP_205457668.1	ATP-binding protein	PAS_9;HATPase_c	4-117	-----------------------EKYQEAIETSN-IVSKTNIEGIITFVNDEFCRIC-GYSKKELIGANHNI-VRHPDV----PKETFKKLWETI-LAKK-VYKSTVKNRAKNG-TT--FYVNT-TVIPMV-NT-Q-GVIEEFIAI-RYDVTDT-----	S	H	W	N
Aliarcobacter butzleri	WP_284075161.1	ATP-binding protein	DUF3365;PAS_3;HisKA;HATPase_c;Response_reg;Hpt	273-380	---------------------------KAVDASA-IVSKADLDGNITYVNSTFCEIS-GYSKEELIGKPHNI-VRHPDS----PKELFKELWSTI-KNKQ-VFKANIKNRKKDG-SE--YFVSS-TIVPIL-DS-N-GDIIEYLSL-RYDIS-------	S	H	W	N
Aliarcobacter butzleri	WP_284095133.1	ATP-binding protein	DUF3365;PAS_3;HisKA;HATPase_c;Response_reg	273-380	---------------------------KAVDASA-IVSKADLDGNITYVNSTFCEIS-GYSKEELIGKPHNI-VRHPDS----PKELFKELWSTI-KNKQ-VFKANIKNRKKDG-SE--YFVSS-TIVPIL-DS-N-GDIIEYLSL-RYDIS-------	S	H	W	N
Aliarcobacter butzleri	WP_323593536.1	ATP-binding protein	DUF3365;PAS_3;HisKA;HATPase_c;Response_reg	273-380	---------------------------KAVDASA-IVSKADLDGNITYVNSTFCEIS-GYSKEELIGKPHNI-VRHPDS----PKELFKELWSTI-KNKQ-VFKANIKNRKKDG-SE--YFVSS-TIVPIL-DS-N-GDIIEYLSL-RYDIS-------	S	H	W	N
Sulfuricurvum sp.	WP_295055824.1	PAS domain-containing sensor histidine kinase, partial	PAS_9;HisKA;HATPase_c	4-121	------------------DFFRNQQYFKALTESS-IVSKSNTKGTIIFVNDNFCKVT-GYTEQEMIGHSHNL-FRHPDN----PDSMYKEMWDTI-NAGK-IWRGRMINRNKDG-SD--FIAES-TIIPLV-DE-D-GKIHEYMAI-RNDITD------	S	H	W	N
Sulfurospirillum oryzae	WP_263832199.1	EAL domain-containing protein	CHASE4;PAS_3;GGDEF;EAL	311-425	-----------------------EHYKEAIDENT-IVSKTDTKGIITYANDQFIAIS-GYSRNELLGQPHNI-VRHPDN----PASLFKEMWEIL-KSGK-PWKGIIKNKRKDG-SS--YYVKS-VIVPLL-DT-N-GDIQEYIAI-RYDVSELF----	S	H	W	N
Sulfurimonas sp.	WP_294964919.1	PAS domain S-box protein	PAS_3;SpoIIE	16-133	-----------------IKQALENQYRHIVDATN-IVSKTDLQGVITYANSKFVEIS-GYSLEELIGKPHSI-IRHPDV----KSSVFRDLWDTI-KAKK-VWTGTVKNTHKSG-SS--YIVEA-SIFPIL-DV-D-GEIIEYIAI-RHDIT-------	S	H	W	N
Sulfurimonas lithotrophica	WP_152306519.1	EAL domain-containing protein	DUF3365;PAS;EAL	254-365	------------------------QFLEAVGQSE-ILSKTDSKGIITYVNDKFSEIS-GYSKEELIGQSHNV-LRHPDV----DDKVYKLMWSTI-THKK-VYRGILKNKRKDG-TS--YHVDC-TIVPIL-NE-N-SEIKEYIAM-RHYVED------	S	H	W	N
Aliarcobacter cryaerophilus	WP_187475069.1	PAS domain-containing sensor histidine kinase	PAS_9;HATPase_c	2-115	-----------------------NNYQKAIENSN-IVSKTDINGIITFVNDEFCNLF-GFKKDELIGKNHNI-IRHPDT----PKENFELLWNTI-LDKK-VYKSTVKNISKNG-ED--IYLNT-TIIPIL-DE-KEENIVEFVAI-RYDITN------	S	H	W	N
Arcobacter sp. LA11	WP_072679441.1	response regulator	Response_reg;Response_reg;PAS_9;PAS_3;HD	410-524	-----------------------NEYKKAMYSSN-IISRTDLDGKITFVNDQFCIIS-GYTREELIGEGHNI-VRHEDM----KVEIFQDLWRTI-KKDK-IWKGILKNKGKKG-NT--YWVDT-TIVPIK-DK-N-NNIIEYMSI-RNDLTELF----	S	H	W	N
Arcobacter sp. LA11	WP_072679441.1	response regulator	Response_reg;Response_reg;PAS_9;PAS_3;HD	270-384	-----------------------NQYKETVDRSS-IVYKTNPKGEIIYVNSEFCKVS-EYSEKELLGEKLSI-LRHKDM----KEEFFKKLWNTIKEKKK-PWKGKIKNRKKSG-KT--FWIST-IINPIL-DS-Q-NNVIEYIAI-SKDITQN-----	Y	L	W	N
Arcobacter sp. FWKO B	WP_200414038.1	EAL domain-containing protein	PAS_9;GGDEF;EAL	414-521	----------------------------ALDETS-IVSKSDLEGKITYVNTQLCVKT-GYTKEELIGKPHSI-FKHPDT----PKEEFVKLWRSV-TKGE-IYKGIIKNKTKDG-KG--YYVKT-TIVPIF-DN-N-NSIKEYIAV-RNDITD------	S	H	W	N
Aliarcobacter butzleri	WP_151947435.1	ATP-binding protein	DUF3365;PAS_3;HisKA;HATPase_c;Response_reg;Hpt	273-380	---------------------------KAVDASA-IVSKSDLNGNITYVNSTFCEIS-GYSKEELIGKPHNI-VRHPDS----PKELFKELWKTI-KNKQ-VFKANLKNRKKDG-SE--YFVSS-TIVPIL-DS-N-GDIMEYLSL-RYDIS-------	S	H	W	N
Sulfuricurvum sp.	WP_295064590.1	ATP-binding protein	PAS_3;HisKA;HATPase_c;Response_reg	263-373	------------------------QFFDALNASS-IVSKTDTRGVITFANDTFCAIS-GYSRQELIGQPHSI-VRHPDT----PPLVFSALWKSI-QSGT-LYKVTLKNRRKNG-TP--YYVDS-TIFPIK-NE-E-GVITEYLAV-RHDIT-------	S	H	W	N
Aliarcobacter cryaerophilus	WP_105914397.1	PAS domain-containing sensor histidine kinase	PAS_9;HATPase_c	2-115	-----------------------NNYQKAIENSN-IVSKTDINGIITFVNDEFCNLF-GFKKDELIGKNHNI-IRHPDT----PKENFELLWNTI-LDKK-VYKSTVKNISKNG-ED--IYLNT-TIIPIL-DE-KEENIVEFVAI-RYDITN------	S	H	W	N
Aliarcobacter cryaerophilus	WP_105912832.1	PAS domain-containing sensor histidine kinase	PAS_9;HATPase_c	2-115	-----------------------NNYQKAIENSN-IVSKTDINGIITFVNDEFCNLF-GFKKDELIGKNHNI-IRHPDT----PKENFELLWNTI-LDKK-VYKSTVKNISKNG-ED--IYLNT-TIIPIL-DE-KEENIVEFVAI-RYDITN------	S	H	W	N
Aliarcobacter cryaerophilus	WP_105926161.1	ATP-binding protein	DUF3365;PAS_3;HisKA;HATPase_c;Response_reg	273-381	---------------------------KAVDASA-IVSKADLDGNITYVNSTFCEIS-GYSKEELIGKPHSI-VRHPDS----PKELFKELWSTI-KNKQ-VFKANIKNRKKDG-SD--YFVSS-TIVPIL-NT-N-GDIIEYLSL-RYDISD------	S	H	W	N
Sulfurimonas sp.	WP_321779492.1	EAL domain-containing protein	PAS_3;PAS;GGDEF;EAL	153-265	-----------------------NEYKKAVDESA-IVTKTNVEGFITYVNDEFCRIS-GYSRKEVLGRSHNI-IRHPQN----PNKLFKNLWKTI-LDKR-IWKGVIKNRSKTN-KT--YYVKS-IIIPIL-DY-D-GEIKEFMAI-RHDVTD------	T	H	W	N
Sulfuricurvum sp.	WP_299992842.1	GGDEF domain-containing phosphodiesterase	PAS_9;PAS;GGDEF;EAL	157-263	----------------------------ALDAGN-IVSKSDLSGNITYVNDKFCEVS-GFNREELIGRAHSI-VRHSDT----ASSIFEVLWRTV-KSKK-MWHGIIKNRKKDG-GY--YWVDM-VIVPIM-NE-A-DEIVEYIAV-RHEIT-------	S	H	W	N
Hydrogenovibrio crunogenus	WP_189636879.1	ATP-binding protein	dCache_3;PAS_3;HisKA;HATPase_c;Response_reg	363-470	---------------------------KAIDQTL-IVSRTDPYGTILYVNDNFCRIS-GYSKEELVGQPHNI-VRHPEM----PKSTFEEVWATI-QSKK-IWSGEIKNLRKNG-ET--YYVMS-YIMPLL-DK-N-GNIKEFLSI-REDIT-------	S	H	W	N
Sulfuricurvum	WP_299803302.1	MULTISPECIES: sensor domain-containing diguanylate cyclase	PAS_9;GGDEF	129-239	------------------------EYKKAVDLSN-IVSKTNPKGVITYVNDKFCEIS-GYTRDELIGKPHNI-IRHPDM----PRSAFKDLWDTI-KAKK-SWSGVVTNMKKDG-GQ--YIVDT-TVIPIL-DV-D-GDVVEYIAV-RHDIT-------	S	H	W	N
Aliarcobacter butzleri	WP_323587789.1	PAS domain-containing sensor histidine kinase	PAS;HATPase_c	2-114	-----------------------NNYQKAIESSN-IVSKTDINGIITFVNDEFCHLF-GFTKDELIGKNHNI-VRHPDT----PKENFQTLWSTI-LNKK-VYKATVKNLTKDK-KN--VYLNT-TIIPIL-DE-F-ENIIEFIAI-RYDITN------	S	H	W	N
Aliarcobacter butzleri	WP_151946447.1	ATP-binding protein	PAS;HATPase_c	2-114	-----------------------NNYQKAIESSN-IVSKTDINGIITFVNDEFCHLF-GFTKDELIGKNHNI-VRHPDT----PKENFQTLWSTI-LNKK-VYKATVKNLTKDK-KN--VYLNT-TIIPIL-DE-F-ENIIEFIAI-RYDITN------	S	H	W	N
Wolinella succinogenes	WP_277641204.1	response regulator	Response_reg;PAS_3;HisKA;HATPase_c;Response_reg;Hpt	139-251	-----------------------EEYKKAVDASA-ILSISDLSGNIIFANDKLCEIT-GYTREELLGHPHSM-FRHPDT----PKEVFERLWSTI-LEGK-IWKGMLKNRKKSG-EP--YYVDA-TVVPLM-DE-N-NQITQFLGL-RYEITS------	S	H	W	N
Sulfurimonas gotlandica	WP_008337761.1	EAL domain-containing protein	PAS_9;GGDEF;EAL	272-385	---------------------FFESFQNVTNEGN-LVSKSDLHGNIIYVNDNFCKTT-GYTREEVIGKPHNI-IRHPDN----DSSIFKDLWDTI-QEKK-TWKATVKNRTKDG-GY--YWVDT-NISPIL-DN-D-GEIIEYVAI-RHDIT-------	S	H	W	N
Aliarcobacter butzleri	WP_310982050.1	ATP-binding protein	PAS;HATPase_c	2-114	-----------------------NNYQKAIESSN-IVSKTDINGIITFVNDEFCHLF-GFTKDELIGKNHNI-VRHPDT----PKENFQTLWSTI-LNKK-VYKATVKNLTKDK-KN--VYLNT-TIIPIL-DE-F-ENIIEFIAI-RYDITN------	S	H	W	N
Aliarcobacter cryaerophilus	WP_260924918.1	ATP-binding protein	DUF3365;PAS_3;HisKA;HATPase_c;Response_reg;Hpt	273-380	---------------------------KAVDASA-IVSKSDLNGNITYVNSTFCKIS-GYSKEELIGKPHNI-VRHPDS----PKELFEKLWKTI-QNKK-IFKANIKNRKKDG-SE--YFVSS-TIVPIL-NT-N-GDIIEYLSL-RYDIS-------	S	H	W	N
Sulfurospirillum arcachonense	WP_024953618.1	GGDEF domain-containing phosphodiesterase	PAS_9;GGDEF;EAL	361-475	--------------------FIFNEFNKAAEVNN-IISKSDLKGRITYVNDNFCIVS-GYTKEEVIGKPHSL-LRSPDS----SKETFKELWSTI-QSKN-IWTGILKNRKKNG-KF--YYVDI-AITPIL-DL-N-GKIVEYIAI-RHEIT-------	S	H	W	N
Sulfuricurvum sp.	WP_299990244.1	sensor domain-containing diguanylate cyclase	PAS_9;GGDEF	154-264	------------------------EYKKAVDLSN-IVSKTNSKGVITYVNDKFCEIS-GYSRDELVGKPHNI-IRHPDM----PREAFKDLWDTI-KAKK-SWNGIVTNMKKEG-GQ--YIVDT-TVIPIL-DV-D-GDVVEYIAI-RHDIT-------	S	H	W	N
Aliarcobacter butzleri	WP_151945589.1	ATP-binding protein	PAS;HATPase_c	2-114	-----------------------NNYQKAIESSN-IVSKTDINGIITFVNDEFCHLF-GFTKDELIGKNHNI-VRHPDT----PKENFQTLWSTI-LNKK-VYKATVKNLTKDK-KN--VYLNT-TIIPIL-DE-F-ENIIEFIAI-RYDITN------	S	H	W	N
Aliarcobacter butzleri	WP_195681038.1	ATP-binding protein	PAS;HATPase_c	2-114	-----------------------NNYQKAIESSN-IVSKTDINGIITFVNDEFCHLF-GFTKDELIGKNHNI-VRHPDT----PKENFQTLWSTI-LNKK-VYKATVKNLTKDK-KN--VYLNT-TIIPIL-DE-F-ENIIEFIAI-RYDITN------	S	H	W	N
Aliarcobacter cryaerophilus	WP_141050443.1	ATP-binding protein	DUF3365;PAS_3;HisKA;HATPase_c;Response_reg	273-380	---------------------------KAVDASA-IVSKSDLNGNITYVNSTFCEIS-GYSKEELIGKPHSI-VRHPDS----PKELFKELWSTI-KNKQ-VFKANIKNRKKDG-SE--YFVSN-TIVPIL-DS-N-GDIIEYLSL-RYDIS-------	S	H	W	N
Aliarcobacter butzleri	WP_152057473.1	ATP-binding protein	PAS;HATPase_c	2-114	-----------------------NNYQKAIESSN-IVSKTDINGIITFVNDEFCHLF-GFTKDELIGKNHNI-VRHPDT----PKENFQTLWSTI-LNKK-VYKATVKNLTKDK-KN--VYLNT-TIIPIL-DE-F-ENIIEFIAI-RYDITN------	S	H	W	N
Sulfurimonas gotlandica	WP_008339084.1	HD domain-containing phosphohydrolase	Response_reg;PAS_9;HD	144-255	-----------------------EQYKIAVDAAA-SVSKADLSGDITYVNDKFCALT-KYPREELIGKNHRI-FRSPDV----SNEIYKEMWETI-TNKK-TWNGLVKNIAKDG-SN--YYFES-TIIPIV-NY-N-NEIVEYISI-RTDIT-------	S	H	W	N
Malaciobacter canalis	WP_099333394.1	cache domain-containing protein	dCache_2;PAS_3;GGDEF;EAL	438-550	-----------------------NEYKKAVDASA-IVSKTNIEGVITFANKKFCKVS-GFTKDELIGAKHNL-VRHPDT----KKEIYKELWTTI-LNKR-VWKGVLKNKTKKG-KT--YYVKS-TIVPIL-DL-N-SNITEFIAI-RYDISD------	S	H	W	N
Aliarcobacter butzleri	WP_151951148.1	ATP-binding protein	PAS;HATPase_c	2-114	-----------------------NNYQKAIESSN-IVSKTDINGIITFVNDEFCHLF-GFTKDELIGKNHNI-VRHPDT----PKENFQTLWSTI-LNKK-VYKATVKNLTKDK-KN--VYLNT-TIIPIL-DE-F-ENIIEFIAI-RYDITN------	S	H	W	N
Sulfuricurvum sp.	WP_305531177.1	PAS domain-containing sensor histidine kinase	PAS_9;HisKA;HATPase_c	4-121	------------------DFFRNQQYFKALTESS-IVSKSNTKGTIIYVNDNFCKVT-GYTEQEMIGHSHNL-FRHPDN----PDSLYKEMWETI-NAGK-IWRGRMINRNKDG-SD--FIAES-TIIPLV-DE-D-GNIREYMAI-RNDITD------	S	H	W	N
Limisalsivibrio acetivorans	WP_022851118.1	bifunctional diguanylate cyclase/phosphodiesterase	PAS_9;PAS_9;PAS;GGDEF;EAL	276-387	-----------------------ESYMQAIDHSS-IVSRTDHNGRITYVNDIFCEVS-GYSKNEAVGNKHNI-NRHPDN----TDAFYNGLWSTI-NSKK-PWKGVMKNLAKDG-SD--YYMNL-VILPIQ-NS-R-GEILEFIGV-GSDIT-------	S	H	W	N
Sulfuricurvum sp. RIFCSPLOWO2_12_FULL_43_24	WP_294872552.1	sensor domain-containing diguanylate cyclase	PAS_9;GGDEF	70-180	------------------------EYKKAVDLSN-IVSKTNPKGVITYVNDKFCEIS-GYTRDELVGKPHNI-IRHPDM----PREAFKDLWDTI-KAKK-SWNGVVTNMKKDG-SQ--YIVDT-TVIPIL-DV-D-GDVIEYIAI-RHDIT-------	S	H	W	N
Aliarcobacter butzleri	WP_260777608.1	PAS domain-containing sensor histidine kinase	PAS;HATPase_c	2-114	-----------------------NNYQKAIESSN-IVSKTDINGIITFVNDEFCHLF-GFTKNELIGKNHNI-VRHPDT----PKENFQTLWSTI-LDKK-VYKATVKNLTKDK-KN--VYLNT-TIIPIL-DE-F-ENIIEFIAI-RYDITN------	S	H	W	N
Sulfuricurvum sp.	WP_305531790.1	PAS domain-containing sensor histidine kinase	PAS_9;HisKA;HATPase_c	4-121	------------------DFFRNQQYFKALTESS-IVSKSNTKGTIIYVNDNFCKVT-GYTEQEMIGHSHNL-FRHPDN----PDSLYKEMWETI-NAGK-IWRGRMINRNKDG-SD--FIAES-TIIPLV-DE-D-GNIREYMAI-RNDITD------	S	H	W	N
Arcobacter sp. CECT 8986	WP_128991507.1	PAS domain S-box protein	PAS_3;HATPase_c	6-118	-----------------------NTYQQAIENSN-IVSKTDINGIITFVNDEFCKIS-GYTKEELLGKNHNI-VRHPDV----PKEHFHILWETIKQKRQ-TYKSTVKNLTKDG-RS--VYLNT-TITPIL-DE-F-DDIEEFIAI-RYDVT-------	S	H	W	N
uncultured Sulfuricurvum sp.	WP_298693211.1	sensor domain-containing diguanylate cyclase	PAS_9;GGDEF	154-264	------------------------EYKKAVDLSN-IVSKTNPKGVITYVNDKFCEIS-GYTRDELVGKPHNI-IRHPDM----QRETFKNLWDTI-KAKK-SWNGIVTNMRKDG-GQ--YIVDT-TIIPIL-DV-D-GDVVEYIAI-RHDIT-------	S	H	W	N
Sulfurimonas sp.	WP_372998223.1	HD domain-containing phosphohydrolase	Response_reg;PAS_9;HD	144-255	-----------------------EQYKIAVDAAA-SVSKADLDGNITYVNDKFCALT-KYPREELIGKNHRI-FRSPDI----SNEIYKDMWETI-TNKK-TWNGLVKNIAKDG-SN--YYFES-TIIPIV-NY-N-NEIVEYISI-RTDIT-------	S	H	W	N
Sulfuricurvum sp.	WP_366141106.1	EAL domain-containing protein	FIST;FIST_C;PAS_3;GGDEF;EAL	407-518	-----------------------DQYKMVLDESS-IVSKTDANGLITYVNDTFCEVS-GYSREELIGRNHNI-VRHPDT----PSEIFKDLWDTI-MSGN-IWKKTFKNLSKYG-ET--YHVKT-VIAPIF-DD-N-GEIVEYIAA-RVNVT-------	S	H	W	N
Sulfuricurvum sp.	WP_299893058.1	sensor domain-containing diguanylate cyclase	PAS_9;GGDEF	154-264	------------------------EYKKAVDLSN-IVSKTNPKGVITYVNDKFCEIS-GYTRDELVGKPHNI-IRHPDM----QRETFKNLWDTI-KAKK-SWNGIVTNMRKDG-GQ--YIVDT-TIIPIL-DV-D-GDVVEYIAI-RHDIT-------	S	H	W	N
Sulfuricurvum sp.	WP_373013650.1	diguanylate cyclase	PAS_9;GGDEF	154-264	------------------------EYKKAVDLSN-IVSKTNPKGVITYVNDKFCEIS-GYTRDELVGKPHNI-IRHPDM----QRETFKNLWDTI-KAKK-SWNGIVTNMRKDG-GQ--YIVDT-TIIPIL-DV-D-GDVVEYIAI-RHDIT-------	S	H	W	N
Sulfuricurvum sp.	WP_310439484.1	sensor domain-containing diguanylate cyclase	PAS_9;GGDEF	76-186	------------------------EYKKAVDLSN-IVSKTNPKGVITYVNDKFCEIS-GYTRDELIGKPHNI-IRHPDM----PREAFKDLWDTI-KAKK-SWNGVVTNMKKDG-GQ--YIVDT-TVIPIL-DV-D-GDVVEYIAI-RHDIT-------	S	H	W	N
Sulfuricurvum sp.	WP_304742297.1	PAS domain-containing sensor histidine kinase	PAS_9;HisKA;HATPase_c	4-121	------------------DFFRNQQYFKALTESS-IVSKSNTKGTIIYVNDNFCKVT-GYTEQEMIGHSHNL-FRHPDN----PDSIYKEMWETI-NAGK-IWRGRMINRNKDG-SD--FIAES-TIIPLV-DE-D-GKIREYMAI-RNDITD------	S	H	W	N
Malaciobacter marinus	WP_104411597.1	cache domain-containing protein	dCache_2;PAS_3;GGDEF;EAL	438-550	-----------------------NEYKKAVDASA-IVSKTNIEGIITFANKKFCKVS-GFTKDELIGAKHNL-VRHPDT----KKEIYKELWTTI-LNKR-VWKGVLKNKTKKG-KT--YYVKS-TIVPIL-DL-N-SNITEFIAI-RYDISD------	S	H	W	N
Aliarcobacter cryaerophilus	WP_260914190.1	ATP-binding protein	DUF3365;PAS_3;HisKA;HATPase_c;Response_reg;Hpt	273-380	---------------------------KAVDASA-IVSKADLNGNITYVNSTFCEIS-GYSEEELIGKPHNI-LRHPDS----PKELFKELWSTI-KNKQ-VFKANIKNRKKDG-SE--YFVSS-TIVPIL-DS-N-GDIIEYLSL-RYDIS-------	S	H	W	N
Sulfuricurvum sp. IAE1	WP_132812738.1	diguanylate cyclase	PAS_9;GGDEF	154-264	------------------------EYKKAVDLSN-IVSKTNPKGVITYVNDKFCEIS-GYSREELIGKPHNI-IRHPEM----SREAFKNLWDTI-KAKQ-SWSGVVTNMKKDG-GT--YIVDT-TVIPIL-DV-D-GDIVEYIAI-RHDIT-------	S	H	W	N
Aliarcobacter cryaerophilus	WP_260963639.1	ATP-binding protein	DUF3365;PAS_3;HisKA;HATPase_c;Response_reg;Hpt	273-380	---------------------------KAVDASA-IVSKADLNGNITYVNSTFCEVS-GYTKEELIGKPHNI-LRHPDS----PKELFKELWSTI-KNKQ-VFKANIKNRKKDG-SE--YFVSS-TIVPIL-DS-N-GDIIEYLSL-RYDIS-------	S	H	W	N
Malaciobacter mytili	WP_129097761.1	EAL domain-containing protein, partial	FIST;FIST_C;PAS_3;EAL	369-480	-----------------------NQYKNAIDKQT-IVSKTTPQGIITEVNSKFCEIS-GYSKEELLGKPHNI-VRHPEF----PKENFFKMWETIK-NKE-VFQGIIKNMAKDG-KS--YFVDT-VIKPIL-DK-N-GNIVEYLGL-RHDIT-------	S	H	W	N
Aliarcobacter butzleri	WP_260907789.1	PAS domain S-box protein	PAS;HATPase_c	2-114	-----------------------NNYQKAIESSN-IVSKTDINGIITFVNDEFCHLF-GFTKDELIGKNHNI-VRHPDT----PKENFQTLWSTI-LDKK-VYKATVKNLTKDK-KN--VYLNT-TIIPIL-DE-F-QNIIEFIAI-RYDITN------	S	H	W	N
Malaciobacter mytili	WP_114841813.1	EAL domain-containing protein	FIST;FIST_C;PAS_3;EAL	407-518	-----------------------NQYKNAIDKQT-IVSKTTPQGIITEVNSKFCEIS-GYSKEELLGKPHNI-VRHPEF----PKENFFKMWETIK-NKE-VFQGIIKNMAKDG-KS--YFVDT-VIKPIL-DK-N-GNIVEYLGL-RHDIT-------	S	H	W	N
Aliarcobacter butzleri	WP_323591628.1	ATP-binding protein	DUF3365;PAS_3;HisKA;HATPase_c;Response_reg;Hpt	273-381	---------------------------KAVDASA-IVSKADLDGNITYVNSTFCEIS-GYSKEELIGKPQNI-VRHPDS----PKELFEELWSTI-KNKQ-VFKANIKNRKKDG-SD--YFVSS-TIVPIL-DS-N-GDIIEYLSL-RYDISD------	S	Q	W	N
Sulfurimonas gotlandica	WP_008335614.1	response regulator	Response_reg;Response_reg;PAS_3;PAS_3;HD	273-384	-----------------------NEYKDAVDRST-IVSKTDLKGSITYANDKFCELS-GYAREELIGKPHNI-IRHKDM----PSKIFKELWETIQK-KE-SWHGIIKNITKDG-QA--YYVDT-VVSPIV-DY-D-GNIVEYIGI-RSDIT-------	S	H	W	N
Sulfurimonas gotlandica	WP_008335614.1	response regulator	Response_reg;Response_reg;PAS_3;PAS_3;HD	413-523	------------------------EYEKAIDVSN-ILSRSDVDGTITYVNQAFCDVS-GYTKEELIGKSHVM-LRHPKN----SPSLYKNIWNTI-LNGD-SWNGEIRHIAKDG-SS--YYVNS-TIVPIM-DA-D-DNVIEHMSI-SHNMT-------	S	H	W	H
Sulfuricurvum sp.	WP_305529719.1	sensor domain-containing diguanylate cyclase	PAS_9;GGDEF	129-239	------------------------EYKKAVDLSN-IVSKTNPKGVITYVNDKFCEIS-GYTRNELIGKPHNI-IRHPDM----PRDAFKDLWDTI-KAKK-SWSGVVTNMKKDG-GQ--YIVDT-TVIPIL-DV-D-GDVVEYIAI-RHDIT-------	S	H	W	N
Sulfuricurvum sp.	WP_295011375.1	EAL domain-containing protein	Response_reg;Response_reg;PAS_3;GGDEF;EAL	262-373	-----------------------DEYNRALSVGS-YVTKGDDKGIITFVSEKFLDLT-GYTKEELLGKPHNI-FRHPNT----PKTMFKELWRTI-LNKE-IWSGVLKNSKKNG-DV--FYART-TIIPIL-NA-N-EEIVEFVAL-RDDVS-------	T	H	W	N
Aliarcobacter butzleri	WP_323597046.1	ATP-binding protein	PAS;HATPase_c	5-117	-----------------------NNYQKAIESSN-IVSKTDINGIITFVNDEFCHLF-GFTKDELIGKNHNI-VRHPDT----PKENFQTLWSTI-LDKK-VYKATVKNLTKDK-KN--VYLNT-TIIPIL-DE-F-ENIIEFIAI-RYDITN------	S	H	W	N
Aliarcobacter butzleri	WP_046998290.1	ATP-binding protein	PAS;HATPase_c	2-114	-----------------------NNYQKAIESSN-IVSKTDINGIITFVNDEFCHLF-GFTKDELIGKNHNI-VRHPDT----PKENFQTLWSTI-LDKK-VYKATVKNLTKDK-KN--VYLNT-TIIPIL-DE-F-ENIIEFIAI-RYDITN------	S	H	W	N
Aliarcobacter butzleri	WP_237918336.1	ATP-binding protein	PAS;HATPase_c	2-114	-----------------------NNYQKAIESSN-IVSKTDINGIITFVNDEFCHLF-GFTKDELIGKNHNI-VRHPDT----PKENFQTLWSTI-LDKK-VYKATVKNLTKDK-KN--VYLNT-TIIPIL-DE-F-ENIIEFIAI-RYDITN------	S	H	W	N
Aliarcobacter butzleri	WP_237950164.1	ATP-binding protein	PAS;HATPase_c	2-114	-----------------------NNYQKAIESSN-IVSKTDINGIITFVNDEFCHLF-GFTKDELIGKNHNI-VRHPDT----PKENFQTLWSTI-LDKK-VYKATVKNLTKDK-KN--VYLNT-TIIPIL-DE-F-ENIIEFIAI-RYDITN------	S	H	W	N
Sulfuricurvum sp.	WP_305531900.1	sensor domain-containing diguanylate cyclase	PAS_9;GGDEF	129-239	------------------------EYKKAVDLSN-IVSKTNPKGVITYVNDKFCEIS-GYTRNELIGKPHNI-IRHPDM----PRDAFKDLWDTI-KAKK-SWSGVVTNMKKDG-GQ--YIVDT-TVIPIL-DV-D-GDVVEYIAI-RHDIT-------	S	H	W	N
Aliarcobacter butzleri	WP_050071132.1	ATP-binding protein	PAS;HATPase_c	2-114	-----------------------NNYQKAIESSN-IVSKTDINGIITFVNDEFCHLF-GFTKDELIGKNHNI-VRHPDT----PKENFQTLWSTI-LDKK-VYKATVKNLTKDK-KN--VYLNT-TIIPIL-DE-F-ENIIEFIAI-RYDITN------	S	H	W	N
Aliarcobacter butzleri	WP_301350609.1	ATP-binding protein	PAS;HATPase_c	2-114	-----------------------NNYQKAIESSN-IVSKTDINGIITFVNDEFCHLF-GFTKDELIGKNHNI-VRHPDT----PKENFQTLWSTI-LDKK-VYKATVKNLTKDK-KN--VYLNT-TIIPIL-DE-F-ENIIEFIAI-RYDITN------	S	H	W	N
Sulfurospirillum sp. MES	WP_286683040.1	hybrid sensor histidine kinase/response regulator, partial	Response_reg;PAS_9	148-258	------------------------QYIDITNASS-IISKTDPNGFITFVNDKFCQIT-GYRPDELLGQQHNI-IRHPDM----PKSAFKDLWATIK-AKK-TWQGVVKNRAKNG-DP--YYVKT-TVQPIL-NA-N-GEIEEFISL-RHDIT-------	S	H	W	N
Aliarcobacter butzleri	WP_151943815.1	ATP-binding protein	PAS;HATPase_c	2-114	-----------------------NNYQKAIESSN-IVSKTDINGIITFVNDEFCHLF-GFTKDELIGKNHNI-VRHPDT----PKENFQTLWSTI-LDKK-VYKATVKNLTKDK-KN--VYLNT-TIIPIL-DE-F-ENIIEFIAI-RYDITN------	S	H	W	N
Aliarcobacter butzleri	WP_237922589.1	ATP-binding protein	PAS;HATPase_c	2-114	-----------------------NNYQKAIESSN-IVSKTDINGIITFVNDEFCHLF-GFTKDELIGKNHNI-VRHPDT----PKENFQTLWSTI-LDKK-VYKATVKNLTKDK-KN--VYLNT-TIIPIL-DE-F-ENIIEFIAI-RYDITN------	S	H	W	N
Aliarcobacter butzleri	WP_260883274.1	ATP-binding protein	PAS;HATPase_c	2-114	-----------------------NNYQKAIESSN-IVSKTDINGIITFVNDEFCHLF-GFTKDELIGKNHNI-VRHPDT----PKENFQTLWSTI-LDKK-VYKATVKNLTKDK-KN--VYLNT-TIIPIL-DE-F-ENIIEFIAI-RYDITN------	S	H	W	N
Aliarcobacter butzleri	WP_301367683.1	ATP-binding protein	PAS;HATPase_c	2-114	-----------------------NNYQKAIESSN-IVSKTDINGIITFVNDEFCHLF-GFTKDELIGKNHNI-VRHPDT----PKENFQTLWSTI-LDKK-VYKATVKNLTKDK-KN--VYLNT-TIIPIL-DE-F-ENIIEFIAI-RYDITN------	S	H	W	N
Aliarcobacter cryaerophilus	WP_260954983.1	ATP-binding protein	DUF3365;PAS_3;HisKA;HATPase_c;Response_reg;Hpt	273-381	---------------------------KAVDASA-IVSKADLDGNITYVNSTFCEIS-GYSEEELIGKPHNI-VRHPDS----PKELFKELWSTI-KNKQ-VFKANLKNRKKDG-SE--YFVSS-TIVPIL-DN-N-GDIIEYLSL-RYDISD------	S	H	W	N
Sulfurimonas sp.	WP_373034854.1	HD domain-containing phosphohydrolase	Response_reg;PAS_9;HD	144-255	-----------------------EQYKLAVDASA-SVSKADLDGNITYVNDRFCELS-KYSKEELLGKNHRI-FRSPEV----SDEFYKNMWETI-QSKK-TWNGLIKNIAKDG-SY--YYFEA-TIFPIL-NY-N-NDIVEYISI-RTDIT-------	S	H	W	N
Aliarcobacter cryaerophilus	WP_260968087.1	PAS domain S-box protein	PAS_9;HATPase_c	2-115	-----------------------NNYQKAIENSN-IVSKTDINGIITFVNNEFCNLF-GFTKDELIGKNHNI-IRHPDT----PKENFELLWNTI-LDKK-VYKSTVKNISKNG-ED--IYLNT-TIIPIL-DE-KEENIVEFVAI-RYDITN------	S	H	W	N
Aliarcobacter butzleri	WP_237931448.1	ATP-binding protein	PAS;HATPase_c	2-114	-----------------------NNYQKAIESSN-IVSKTDINGIITFVNDEFCHLF-GFTKDELIGKNHNI-VRHPDT----PKENFQTLWSTI-LDKK-VYKATVKNLTKDK-KN--VYLNT-TIIPIL-DE-F-ENIIEFIAI-RYDITN------	S	H	W	N
Aliarcobacter butzleri	WP_195679415.1	ATP-binding protein	PAS;HATPase_c	2-114	-----------------------NNYQKAIESSN-IVSKTDINGIITFVNDEFCHLF-GFTKDELIGKNHNI-VRHPDT----PKENFQTLWSTI-LDKK-VYKATVKNLTKDK-KN--VYLNT-TIIPIL-DE-F-ENIIEFIAI-RYDITN------	S	H	W	N
Sulfuricurvum sp.	WP_299925384.1	sensor domain-containing diguanylate cyclase	PAS_9;GGDEF	154-264	------------------------EYKKAVDLSN-IVSKTNPKGVITYVNDKFCEIS-GYSRDELVGKPHNI-IRHPDM----PREAFKDLWDTI-KAKK-SWNGVVTNMKKEG-GQ--YIVDT-TVIPIL-DV-D-GDIVEYIAI-RHDIT-------	S	H	W	N
Aliarcobacter butzleri	WP_260874168.1	ATP-binding protein	PAS;HATPase_c	2-114	-----------------------NNYQKAIESSN-IVSKTDINGIITFVNDEFCHLF-GFTKDELIGKNHNI-VRHPDT----PKENFQTLWSTI-LDKK-VYKATVKNLTKDK-KN--VYLNT-TIIPIL-DE-F-ENIIEFIAI-RYDITN------	S	H	W	N
Aliarcobacter butzleri	WP_301352440.1	ATP-binding protein	PAS;HATPase_c	2-114	-----------------------NNYQKAIESSN-IVSKTDINGIITFVNDEFCHLF-GFTKDELIGKNHNI-VRHPDT----PKENFQTLWSTI-LDKK-VYKATVKNLTKDK-KN--VYLNT-TIIPIL-DE-F-ENIIEFIAI-RYDITN------	S	H	W	N
Aliarcobacter butzleri	WP_301374832.1	ATP-binding protein	PAS;HATPase_c	2-114	-----------------------NNYQKAIESSN-IVSKTDINGIITFVNDEFCHLF-GFTKDELIGKNHNI-VRHPDT----PKENFQTLWSTI-LDKK-VYKATVKNLTKDK-KN--VYLNT-TIIPIL-DE-F-ENIIEFIAI-RYDITN------	S	H	W	N
Aliarcobacter butzleri	WP_301370080.1	ATP-binding protein	PAS;HATPase_c	2-114	-----------------------NNYQKAIESSN-IVSKTDINGIITFVNDEFCHLF-GFTKDELIGKNHNI-VRHPDT----PKENFQTLWSTI-LDKK-VYKATVKNLTKDK-KN--VYLNT-TIIPIL-DE-F-ENIIEFIAI-RYDITN------	S	H	W	N
Aliarcobacter butzleri	WP_130529614.1	PAS domain-containing sensor histidine kinase	PAS;HATPase_c	2-114	-----------------------NNYQKAIESSN-IVSKTDINGIITFVNDEFCHLF-GFTKDELIGKNHNI-VRHPDT----PKENFQTLWSTI-LDKK-VYKATVKNLTKDK-KN--VYLNT-TIIPIL-DE-F-ENIIEFIAI-RYDITN------	S	H	W	N
Aliarcobacter butzleri	WP_323591048.1	ATP-binding protein	PAS;HATPase_c	2-114	-----------------------NNYQKAIESSN-IVSKTDINGIITFVNDEFCHLF-GFTKDELIGKNHNI-VRHPDT----PKENFQTLWSTI-LDKK-VYKATVKNLTKDK-KN--VYLNT-TIIPIL-DE-F-ENIIEFIAI-RYDITN------	S	H	W	N
Sulfuricurvum sp.	WP_299937207.1	sensor domain-containing diguanylate cyclase	PAS_9;GGDEF	154-264	------------------------EYKKAVDLSN-IVSKTNPKGVITYVNDKFCEIS-GYSRDELVGKPHNI-IRHPDM----PREAFKDLWDTI-KAKK-SWNGVVTNMKKNG-SQ--YIVDT-TVIPIL-DV-D-GDVVEYIAI-RHDIT-------	S	H	W	N
Sulfuricurvum sp.	WP_305532460.1	response regulator	Response_reg;PAS_9;HD	147-257	------------------------QYKEIVDLSS-IVTKSDPSGRIIYANDNFCAIS-GYTHDELIGKSHNI-VRHPEV----PSSFYKEMWATI-QQKQ-PWRGIVKNITKEG-KI--YVVDA-VVSPIL-NS-K-DEIIEYISL-RKDIT-------	T	H	W	N
Aliarcobacter butzleri	WP_260881317.1	ATP-binding protein	PAS;HATPase_c	2-114	-----------------------NNYQKAIESSN-IVSKTDINGIITFVNDEFCHLF-GFTKDELIGKNHNI-VRHPDT----PKENFQTLWSTI-LDKK-VYKATVKNLTKDK-KN--VYLNT-TIIPIL-DE-F-ENIIEFIAI-RYDITN------	S	H	W	N
Aliarcobacter butzleri	WP_151944653.1	ATP-binding protein	PAS;HATPase_c	2-114	-----------------------NNYQKAIESSN-IVSKTDINGIITFVNDEFCHLF-GFTKDELIGKNHNI-VRHPDT----PKENFQTLWSTI-LDKK-VYKATVKNLTKDK-KN--VYLNT-TIIPIL-DE-F-ENIIEFIAI-RYDITN------	S	H	W	N
Aliarcobacter butzleri	WP_301342985.1	ATP-binding protein	PAS;HATPase_c	2-114	-----------------------NNYQKAIESSN-IVSKTDINGIITFVNDEFCHLF-GFTKDELIGKNHNI-VRHPDT----PKENFQTLWSTI-LDKK-VYKATVKNLTKDK-KN--VYLNT-TIIPIL-DE-F-ENIIEFIAI-RYDITN------	S	H	W	N
Aliarcobacter cryaerophilus	WP_260921263.1	PAS domain-containing sensor histidine kinase	PAS_9;HATPase_c	2-115	-----------------------NNYQKAIENSN-IVSKTDINGIITFVNDEFCNLF-GFTKDELIGKNHNI-IRHPDT----PKENFKLLWNTI-LDKK-VYKSTVKNISKNG-ED--IYLNT-TIIPIL-DE-KEENIVEFVAI-RYDITN------	S	H	W	N
Aliarcobacter butzleri	WP_323592989.1	ATP-binding protein	PAS;HATPase_c	2-114	-----------------------NNYQKAIESSN-IVSKTDINGIITFVNDEFCHLF-GFTKDELIGKNHNI-VRHPDT----PKENFQTLWSTI-LDKK-VYKATVKNLTKDK-KN--VYLNT-TIIPIL-DE-F-ENIIEFIAI-RYDITN------	S	H	W	N
Aliarcobacter butzleri	WP_260896923.1	ATP-binding protein	PAS;HATPase_c	2-114	-----------------------NNYQKAIESSN-IVSKTDINGIITFVNDEFCHLF-GFTKDELIGKNHNI-VRHPDT----PKENFQTLWSTI-LDKK-VYKATVKNLTKDK-KN--VYLNT-TIIPIL-DE-F-ENIIEFIAI-RYDITN------	S	H	W	N
Aliarcobacter butzleri	WP_012012918.1	ATP-binding protein	PAS;HATPase_c	2-114	-----------------------NNYQKAIESSN-IVSKTDINGIITFVNDEFCHLF-GFTKDELIGKNHNI-VRHPDT----PKENFQTLWSTI-LDKK-VYKATVKNLTKDK-KN--VYLNT-TIIPIL-DE-F-ENIIEFIAI-RYDITN------	S	H	W	N
Aliarcobacter butzleri	WP_237946351.1	ATP-binding protein	PAS;HATPase_c	2-114	-----------------------NNYQKAIESSN-IVSKTDINGIITFVNDEFCHLF-GFTKDELIGKNHNI-VRHPDT----PKENFQTLWSTI-LDKK-VYKATVKNLTKDK-KN--VYLNT-TIIPIL-DE-F-ENIIEFIAI-RYDITN------	S	H	W	N
Aliarcobacter butzleri	WP_260939963.1	ATP-binding protein	PAS;HATPase_c	2-114	-----------------------NNYQKAIESSN-IVSKTDINGIITFVNDEFCHLF-GFTKDELIGKNHNI-VRHPDT----PKENFQTLWSTI-LDKK-VYKATVKNLTKDK-KN--VYLNT-TIIPIL-DE-F-ENIIEFIAI-RYDITN------	S	H	W	N
Malaciobacter marinus	WP_079577759.1	cache domain-containing protein	dCache_2;PAS_3;GGDEF;EAL	438-550	-----------------------NEYKKAVDASA-IVSKTNIEGVITFANEKFCKVS-GFTKDELIGAKHNL-VRHPDT----KKEIYKELWTTI-LNKR-VWKGALKNKTKKG-KT--YYVKS-TIVPIL-DL-N-SNITEFIAI-RYDISD------	S	H	W	N
Aliarcobacter butzleri	WP_323586778.1	ATP-binding protein	PAS;HATPase_c	2-114	-----------------------NNYQKAIESSN-IVSKTDINGIITFVNDEFCHLF-GFTKDELIGKNHNI-VRHPDT----PKENFQTLWSTI-LDKK-VYKATVKNLTKDK-KN--VYLNT-TIIPIL-DE-F-ENIIEFIAI-RYDITN------	S	H	W	N
Aliarcobacter butzleri	WP_020847986.1	ATP-binding protein	PAS;HATPase_c	2-114	-----------------------NNYQKAIESSN-IVSKTDINGIITFVNDEFCHLF-GFTKDELIGKNHNI-VRHPDT----PKENFQTLWSTI-LDKK-VYKATVKNLTKDK-KN--VYLNT-TIIPIL-DE-F-ENIIEFIAI-RYDITN------	S	H	W	N
Aliarcobacter butzleri	WP_152057123.1	ATP-binding protein	PAS;HATPase_c	2-114	-----------------------NNYQKAIESSN-IVSKTDINGIITFVNDEFCHLF-GFTKDELIGKNHNI-VRHPDT----PKENFQTLWSTI-LDKK-VYKATVKNLTKDK-KN--VYLNT-TIIPIL-DE-F-ENIIEFIAI-RYDITN------	S	H	W	N
Aliarcobacter butzleri	WP_260913960.1	ATP-binding protein	PAS;HATPase_c	2-114	-----------------------NNYQKAIESSN-IVSKTDINGIITFVNDEFCHLF-GFTKDELIGKNHNI-VRHPDT----PKENFQTLWSTI-LDKK-VYKATVKNLTKDK-KN--VYLNT-TIIPIL-DE-F-ENIIEFIAI-RYDITN------	S	H	W	N
Aliarcobacter butzleri	WP_046995949.1	ATP-binding protein	PAS;HATPase_c	2-114	-----------------------NNYQKAIESSN-IVSKTDINGIITFVNDEFCHLF-GFTKDELIGKNHNI-VRHPDT----PKENFQTLWSTI-LDKK-VYKATVKNLTKDK-KN--VYLNT-TIIPIL-DE-F-ENIIEFIAI-RYDITN------	S	H	W	N
Aliarcobacter butzleri	WP_260909902.1	ATP-binding protein	PAS;HATPase_c	2-114	-----------------------NNYQKAIESSN-IVSKTDINGIITFVNDEFCHLF-GFTKDELIGKNHNI-VRHPDT----PKENFQTLWSTI-LDKK-VYKATVKNLTKDK-KN--VYLNT-TIIPIL-DE-F-ENIIEFIAI-RYDITN------	S	H	W	N
Aliarcobacter butzleri	WP_323669325.1	ATP-binding protein	PAS;HATPase_c	2-114	-----------------------NNYQKAIESSN-IVSKTDINGIITFVNDEFCHLF-GFTKDELIGKNHNI-VRHPDT----PKENFQTLWSTI-LDKK-VYKATVKNLTKDK-KN--VYLNT-TIIPIL-DE-F-ENIIEFIAI-RYDITN------	S	H	W	N
Sulfuricurvum sp.	WP_304738594.1	sensor domain-containing diguanylate cyclase	PAS_9;GGDEF	129-239	------------------------EYKKAVDLSN-IVSKTNPKGVITYVNDKFCEIS-GYTRNELIGKPHNI-IRHPDM----PREAFKDLWDTI-KAKK-SWSGVVTNMKKDG-GQ--YIVDT-TVIPIL-DV-D-GDVVEYIAI-RHDIT-------	S	H	W	N
Aliarcobacter butzleri	WP_237936415.1	PAS domain-containing sensor histidine kinase	PAS;HATPase_c	2-114	-----------------------NNYQKAIESSN-IVSKTDINGIITFVNDEFCHLF-GFTKDELIGKNHNI-VRHPDT----PKENFQTLWSTI-LDKK-VYKATVKNLTKDK-KN--VYLNT-TIIPIL-DE-F-ENIIEFIAI-RYDITN------	S	H	W	N
Aliarcobacter butzleri	WP_301378741.1	ATP-binding protein	PAS;HATPase_c	2-114	-----------------------NNYQKAIESSN-IVSKTDINGIITFVNDEFCHLF-GFTKDELIGKNHNI-VRHPDT----PKENFQTLWSTI-LDKK-VYKATVKNLTKDK-KN--VYLNT-TIIPIL-DE-F-ENIIEFIAI-RYDITN------	S	H	W	N
Aliarcobacter butzleri	WP_260919189.1	PAS domain S-box protein	PAS;HATPase_c	2-114	-----------------------NNYQKAIESSN-IVSKTDINGIITFVNDEFCHLF-GFTKDELIGKNHNI-VRHPDT----PKENFQTLWSTI-LDKK-VYKATVKNLTKDK-KN--VYLNT-TIIPIL-DE-F-ENIIEFIAI-RYDITN------	S	H	W	N
Aliarcobacter butzleri	WP_323665377.1	ATP-binding protein	PAS;HATPase_c	2-114	-----------------------NNYQKAIESSN-IVSKTDINGIITFVNDEFCHLF-GFTKDELIGKNHNI-VRHPDT----PKENFQTLWSTI-LDKK-VYKATVKNLTKDK-KN--VYLNT-TIIPIL-DE-F-ENIIEFIAI-RYDITN------	S	H	W	N
Aliarcobacter butzleri	WP_284113013.1	ATP-binding protein	PAS;HATPase_c	2-114	-----------------------NNYQKAIESSN-IVSKTDINGIITFVNDEFCHLF-GFTKDELIGKNHNI-VRHPDT----PKENFQTLWSTI-LDKK-VYKATVKNLTKDK-KN--VYLNT-TIIPIL-DE-F-ENIIEFIAI-RYDITN------	S	H	W	N
Arcobacter sp. L	WP_014473185.1	PAS domain S-box protein	PAS_9;Hpt	340-452	-----------------------EQYKTIMDQSV-IVSKTDPKGIITYVNNQFCKIS-GYSKEELIGKSHNI-IRHNDS----TIPFFRQMWKTI-LAKK-IWQGVIKNRSKDG-KD--YYVQS-TIAPIL-NE-K-NEIIEFIAL-REDVTD------	S	H	W	N
Aliarcobacter butzleri	WP_260879864.1	ATP-binding protein	PAS;HATPase_c	2-114	-----------------------NNYQKAIESSN-IVSKTDINGIITFVNDEFCHLF-GFTKDELIGKNHNI-VRHPDT----PKENFQTLWSTI-LDKK-VYKATVKNLTKDK-KN--VYLNT-TIIPIL-DE-F-ENIIEFIAI-RYDITN------	S	H	W	N
Aliarcobacter butzleri	WP_157352199.1	ATP-binding protein	PAS;HATPase_c	2-114	-----------------------NNYQKAIESSN-IVSKTDINGIITFVNDEFCHLF-GFTKDELIGKNHNI-VRHPDT----PKENFQTLWSTI-LDKK-VYKATVKNLTKDK-KN--VYLNT-TIIPIL-DE-F-ENIIEFIAI-RYDITN------	S	H	W	N
Aliarcobacter butzleri	WP_152059401.1	ATP-binding protein	PAS;HATPase_c	2-114	-----------------------NNYQKAIESSN-IVSKTDINGIITFVNDEFCHLF-GFTKDELIGKNHNI-VRHPDT----PKENFQTLWSTI-LDKK-VYKATVKNLTKDK-KN--VYLNT-TIIPIL-DE-F-ENIIEFIAI-RYDITN------	S	H	W	N
Aliarcobacter butzleri	WP_260931032.1	ATP-binding protein	PAS;HATPase_c	2-114	-----------------------NNYQKAIESSN-IVSKTDINGIITFVNDEFCHLF-GFTKDELIGKNHNI-VRHPDT----PKENFQTLWSTI-LDKK-VYKATVKNLTKDK-KN--VYLNT-TIIPIL-DE-F-ENIIEFIAI-RYDITN------	S	H	W	N
Aliarcobacter butzleri	WP_237953743.1	ATP-binding protein	PAS;HATPase_c	2-114	-----------------------NNYQKAIESSN-IVSKTDINGIITFVNDEFCHLF-GFTKDELIGKNHNI-VRHPDT----PKENFQTLWSTI-LDKK-VYKATVKNLTKDK-KN--VYLNT-TIIPIL-DE-F-ENIIEFIAI-RYDITN------	S	H	W	N
Aliarcobacter butzleri	WP_260919969.1	ATP-binding protein	PAS;HATPase_c	2-114	-----------------------NNYQKAIESSN-IVSKTDINGIITFVNDEFCHLF-GFTKDELIGKNHNI-VRHPDT----PKENFQTLWSTI-LDKK-VYKATVKNLTKDK-KN--VYLNT-TIIPIL-DE-F-ENIIEFIAI-RYDITN------	S	H	W	N
Aliarcobacter butzleri	WP_237940257.1	ATP-binding protein	PAS;HATPase_c	2-114	-----------------------NNYQKAIESSN-IVSKTDINGIITFVNDEFCHLF-GFTKDELIGKNHNI-VRHPDT----PKENFQTLWSTI-LDKK-VYKATVKNLTKDK-KN--VYLNT-TIIPIL-DE-F-ENIIEFIAI-RYDITN------	S	H	W	N
Aliarcobacter butzleri	WP_301360279.1	ATP-binding protein	PAS;HATPase_c	2-114	-----------------------NNYQKAIESSN-IVSKTDINGIITFVNDEFCHLF-GFTKDELIGKNHNI-VRHPDT----PKENFQTLWSTI-LDKK-VYKATVKNLTKDK-KN--VYLNT-TIIPIL-DE-F-ENIIEFIAI-RYDITN------	S	H	W	N
Aliarcobacter cryaerophilus	WP_120986321.1	PAS domain S-box protein	PAS_9;HATPase_c	2-115	-----------------------NNYQKAIENSN-IVSKTDINGIITFVNDEFCNLF-GFTKDELIGKNHNI-IRHPDT----PKENFKLLWNTI-LDKK-VYKSTVKNISKNG-ED--IYLNT-TIIPIL-DE-KEENIVEFVAI-RYDITN------	S	H	W	N
Aliarcobacter butzleri	WP_284094669.1	ATP-binding protein	PAS;HATPase_c	2-114	-----------------------NNYQKAIESSN-IVSKTDINGIITFVNDEFCHLF-GFTKDELIGKNHNI-VRHPDT----PKENFQTLWSTI-LDKK-VYKATVKNLTKDK-KN--VYLNT-TIIPIL-DE-F-ENIIEFIAI-RYDITN------	S	H	W	N
Aliarcobacter butzleri	WP_152018696.1	ATP-binding protein	PAS;HATPase_c	2-114	-----------------------NNYQKAIESSN-IVSKTDINGIITFVNDEFCHLF-GFTKDELIGKNHNI-VRHPDT----PKENFQTLWSTI-LDKK-VYKATVKNLTKDK-KN--VYLNT-TIIPIL-DE-F-ENIIEFIAI-RYDITN------	S	H	W	N
Aliarcobacter butzleri	WP_323589774.1	ATP-binding protein	PAS;HATPase_c	2-114	-----------------------NNYQKAIESSN-IVSKTDINGIITFVNDEFCHLF-GFTKDELIGKNHNI-VRHPDT----PKENFQTLWSTI-LDKK-VYKATVKNLTKDK-KN--VYLNT-TIIPIL-DE-F-ENIIEFIAI-RYDITN------	S	H	W	N
Aliarcobacter butzleri	WP_046991256.1	ATP-binding protein	PAS;HATPase_c	2-114	-----------------------NNYQKAIESSN-IVSKTDINGIITFVNDEFCHLF-GFTKDELIGKNHNI-VRHPDT----PKENFQTLWSTI-LDKK-VYKATVKNLTKDK-KN--VYLNT-TIIPIL-DE-F-ENIIEFIAI-RYDITN------	S	H	W	N
Aliarcobacter butzleri	WP_151949378.1	ATP-binding protein	PAS;HATPase_c	2-114	-----------------------NNYQKAIESSN-IVSKTDINGIITFVNDEFCHLF-GFTKDELIGKNHNI-VRHPDT----PKENFQTLWSTI-LDKK-VYKATVKNLTKDK-KN--VYLNT-TIIPIL-DE-F-ENIIEFIAI-RYDITN------	S	H	W	N
Aliarcobacter butzleri	WP_260917808.1	ATP-binding protein	PAS;HATPase_c	2-114	-----------------------NNYQKAIESSN-IVSKTDINGIITFVNDEFCHLF-GFTKDELIGKNHNI-VRHPDT----PKENFQTLWSTI-LDKK-VYKATVKNLTKDK-KN--VYLNT-TIIPIL-DE-F-ENIIEFIAI-RYDITN------	S	H	W	N
Tepidiphilus baoligensis	WP_169115833.1	EAL domain-containing protein	FIST;FIST_C;PAS;GGDEF;EAL	407-520	--------------------F-LEQYRYALDQTA-IVSRTDLQGRITYVNALFEQVT-GYRAEELMGNSHSL-LRHPDT----PSAVYESLWRTI-RAKQ-IWRGVIKNRAKDG-RA--YYLKS-TIIPLL-DE-H-GEILEYISV-AEDIS-------	S	H	W	N
Aliarcobacter butzleri	WP_151942689.1	ATP-binding protein	PAS;HATPase_c	2-114	-----------------------NNYQKAIESSN-IVSKTDINGIITFVNDEFCHLF-GFTKDELIGKNHNI-VRHPDT----PKENFQTLWSTI-LDKK-VYKATVKNLTKDK-KN--VYLNT-TIIPIL-DE-F-ENIIEFIAI-RYDITN------	S	H	W	N
Aliarcobacter butzleri	WP_237923520.1	ATP-binding protein	PAS;HATPase_c	2-114	-----------------------NNYQKAIESSN-IVSKTDINGIITFVNDEFCHLF-GFTKDELIGKNHNI-VRHPDT----PKENFQTLWSTI-LDKK-VYKATVKNLTKDK-KN--VYLNT-TIIPIL-DE-F-ENIIEFIAI-RYDITN------	S	H	W	N
Aliarcobacter butzleri	WP_152632851.1	ATP-binding protein	PAS;HATPase_c	2-114	-----------------------NNYQKAIESSN-IVSKTDINGIITFVNDEFCHLF-GFTKDELIGKNHNI-VRHPDT----PKENFQTLWSTI-LDKK-VYKATVKNLTKDK-KN--VYLNT-TIIPIL-DE-F-ENIIEFIAI-RYDITN------	S	H	W	N
Aliarcobacter butzleri	WP_151952084.1	ATP-binding protein	PAS;HATPase_c	2-114	-----------------------NNYQKAIESSN-IVSKTDINGIITFVNDEFCHLF-GFTKDELIGKNHNI-VRHPDT----PKENFQTLWSTI-LDKK-VYKATVKNLTKDK-KN--VYLNT-TIIPIL-DE-F-ENIIEFIAI-RYDITN------	S	H	W	N
Aliarcobacter butzleri	WP_046993490.1	ATP-binding protein	PAS;HATPase_c	2-114	-----------------------NNYQKAIESSN-IVSKTDINGIITFVNDEFCHLF-GFTKDELIGKNHNI-VRHPDT----PKENFQTLWSTI-LDKK-VYKATVKNLTKDK-KN--VYLNT-TIIPIL-DE-F-ENIIEFIAI-RYDITN------	S	H	W	N
Aliarcobacter butzleri	WP_260927338.1	PAS domain S-box protein	PAS;HATPase_c	2-114	-----------------------NNYQKAIESSN-IVSKTDINGIITFVNDEFCHLF-GFTKDELIGKNHNI-VRHPDT----PKENFQTLWSTI-LDKK-VYKATVKNLTKDK-KN--VYLNT-TIIPIL-DE-F-ENIIEFIAI-RYDITN------	S	H	W	N
Aliarcobacter butzleri	WP_014468790.1	ATP-binding protein	PAS;HATPase_c	2-114	-----------------------NNYQKAIESSN-IVSKTDINGIITFVNDEFCHLF-GFTKDELIGKNHNI-VRHPDT----PKENFQTLWSTI-LDKK-VYKATVKNLTKDK-KN--VYLNT-TIIPIL-DE-F-ENIIEFIAI-RYDITN------	S	H	W	N
Aliarcobacter butzleri	WP_175531172.1	ATP-binding protein	PAS;HATPase_c	2-114	-----------------------NNYQKAIESSN-IVSKTDINGIITFVNDEFCHLF-GFTKDELIGKNHNI-VRHPDT----PKENFQTLWSTI-LDKK-VYKATVKNLTKDK-KN--VYLNT-TIIPIL-DE-F-ENIIEFIAI-RYDITN------	S	H	W	N
Aliarcobacter butzleri	WP_151947372.1	ATP-binding protein	PAS;HATPase_c	2-114	-----------------------NNYQKAIESSN-IVSKTDINGIITFVNDEFCHLF-GFTKDELIGKNHNI-VRHPDT----PKENFQTLWSTI-LDKK-VYKATVKNLTKDK-KN--VYLNT-TIIPIL-DE-F-ENIIEFIAI-RYDITN------	S	H	W	N
Aliarcobacter butzleri	WP_257476051.1	ATP-binding protein	PAS;HATPase_c	2-114	-----------------------NNYQKAIESSN-IVSKTDINGIITFVNDEFCHLF-GFTKDELIGKNHNI-VRHPDT----PKENFQTLWSTI-LDKK-VYKATVKNLTKDK-KN--VYLNT-TIIPIL-DE-F-ENIIEFIAI-RYDITN------	S	H	W	N
Aliarcobacter butzleri	WP_301355601.1	ATP-binding protein	PAS;HATPase_c	2-114	-----------------------NNYQKAIESSN-IVSKTDINGIITFVNDEFCHLF-GFTKDELIGKNHNI-VRHPDT----PKENFQTLWSTI-LDKK-VYKATVKNLTKDK-KN--VYLNT-TIIPIL-DE-F-ENIIEFIAI-RYDITN------	S	H	W	N
Arcobacter sp.	WP_320653250.1	PAS domain S-box protein	PAS_9;Hpt	340-452	-----------------------EQYKTIMDQSV-IVSKTDPKGIITYVNNQFCKIS-GYSKEELIGKSHNI-IRHNDS----TIPFFRQMWKTI-LAKK-IWQGVIKNRSKDG-KD--YYVQS-TIAPIL-NE-K-NEIIEFIAL-REDVTD------	S	H	W	N
Aliarcobacter butzleri	WP_323595416.1	ATP-binding protein	PAS;HATPase_c	2-114	-----------------------NNYQKAIESSN-IVSKTDINGIITFVNDEFCHLF-GFTKDELIGKNHNI-VRHPDT----PKENFQTLWSTI-LDKK-VYKATVKNLTKDK-KN--VYLNT-TIIPIL-DE-F-ENIIEFIAI-RYDITN------	S	H	W	N
Aliarcobacter butzleri	WP_130527675.1	ATP-binding protein	PAS;HATPase_c	2-114	-----------------------NNYQKAIESSN-IVSKTDINGIITFVNDEFCHLF-GFTKDELIGKNHNI-VRHPDT----PKENFQTLWSTI-LDKK-VYKATVKNLTKDK-KN--VYLNT-TIIPIL-DE-F-ENIIEFIAI-RYDITN------	S	H	W	N
Aliarcobacter butzleri	WP_301345818.1	ATP-binding protein	PAS;HATPase_c	2-114	-----------------------NNYQKAIESSN-IVSKTDINGIITFVNDEFCHLF-GFTKDELIGKNHNI-VRHPDT----PKENFQTLWSTI-LDKK-VYKATVKNLTKDK-KN--VYLNT-TIIPIL-DE-F-ENIIEFIAI-RYDITN------	S	H	W	N
Sulfurospirillum diekertiae	WP_228448117.1	EAL domain-containing protein	Response_reg;PAS_3;EAL	159-262	--------------------------------SS-IISKTDPKGVITFVNDKFCQIS-GYSKEELLGKSHNV-IRHPDM----PKAAFRDLWKTIKDEKQ-TWQGIVKNCAKNG-DT--YYVKT-TVQPIL-NP-E-GEVEEYISL-RHDIT-------	S	H	W	N
Sulfuricurvum sp.	WP_299994148.1	sensor domain-containing diguanylate cyclase	PAS_9;GGDEF	154-264	------------------------EYKKAVDLSN-IVSKTNPKGVITYVNDKFCEIS-GYSRDELVGKPHNI-IRHPDM----PREAFKDLWDTI-KAKK-SWNGVVTNMKKEG-GQ--YIVDT-TVIPIL-DV-D-GDVVEYIAI-RHDIT-------	S	H	W	N
Aliarcobacter butzleri	WP_301382628.1	ATP-binding protein	PAS;HATPase_c	2-114	-----------------------NNYQKAIESSN-IVSKTDINGIITFVNDEFCHLF-GFTKDELIGKNHNI-VRHPDT----PKENFQTLWSTI-LDKK-VYKATVKNLTKDK-KN--VYLNT-TIIPIL-DE-F-ENIIEFIAI-RYDITN------	S	H	W	N
Aliarcobacter butzleri	WP_279704009.1	ATP-binding protein	PAS;HATPase_c	2-114	-----------------------NNYQKAIESSN-IVSKTDINGIITFVNDEFCHLF-GFTKDELIGKNHNI-VRHPDT----PKENFQTLWSTI-LDKK-VYKATVKNLTKDK-KN--VYLNT-TIIPIL-DE-F-ENIIEFIAI-RYDITN------	S	H	W	N
uncultured Desulfobacter sp.	WP_319392914.1	cache domain-containing protein	dCache_2;PAS_3;GGDEF;EAL	377-498	----------------KKFLNDLMQYKTVIDKSA-IVSIADLNGNIIHVNDEMCEVT-GFHRDELLNASHSL-LSHPDT----PEVTYKELWATI-KKGE-TWQGIFKNLKKDG-GY--FFQKS-TIVPFK-DK-D-GNVIKYISI-SHDVTEVF----	S	H	W	N
Aliarcobacter butzleri	WP_138626026.1	ATP-binding protein	PAS;HATPase_c	2-114	-----------------------NNYQKAIESSN-IVSKTDINGIITFVNDEFCHLF-GFTKDELIGKNHNI-VRHPDT----PKENFQTLWSTI-LDKK-VYKATVKNLTKDK-KN--VYLNT-TIIPIL-DE-F-ENIIEFIAI-RYDITN------	S	H	W	N
Psychrobium sp. 1_MG-2023	WP_101214093.1	EAL domain-containing protein	PAS_3;EAL	147-260	------------------------QYKGAIDTSS-IVSKADLNGLITYVNDNFCQAS-GYSREELLGKSHNI-INHPDV----PKSFFKQMWQTL-RSGH-VWQGVIENRRKDG-SS--YFVES-TITPIV-DI-N-GNTCEYIAI-RNDLTCSY----	S	H	W	N
Sulfuricurvum kujiense	WP_013460642.1	HD domain-containing phosphohydrolase	Response_reg;PAS_9;HD	147-257	------------------------QYKEIVDISS-IVTKSDPSGRITYANDNFCTIS-GYSHGELLGKSHSI-VRHPEV----PSSFYKEMWDTI-REKR-PWQGIVKNLTKEG-KV--YIVDA-VVSPIL-NS-K-DEIVEYISL-RKDIT-------	T	H	W	N
Hydrogenovibrio sp. 3SP14C1	WP_278165245.1	ATP-binding protein	PAS_3;HisKA;HATPase_c;Response_reg	363-470	---------------------------KAIDQTL-IVSQTDPQGTILYVNDNFCQIS-GYSKEELIGNSHNI-VRHPDM----PKSTFVDIWKTI-QSKK-IWSGEIKNLRKNG-ET--YYVMS-YIMPLL-DK-A-GNIKEYLSI-REDIT-------	S	H	W	N
Sulfurospirillum barnesii	WP_245391439.1	EAL domain-containing protein	Response_reg;PAS_9;EAL	145-262	------------------KSLLLQQYENITNLSA-IISKSDPQGRITYVNEQFCRIS-GYSEEELLGKNHNI-IRHPDV----PKSTFEELWHTIKEEKK-TWQGIVKNRNKNG-ES--YYVKT-TIQPIL-NA-H-GDIEEYISL-RHDVT-------	S	H	W	N
Aliarcobacter vitoriensis	WP_113894588.1	sensor domain-containing diguanylate cyclase	PAS_9;GGDEF	153-265	-----------------------NEYKKAVDLST-IVSKTNPKGIITYVNDKFCEIS-GYSREELIGKPHNI-VRHPSM----PSHTFQDLWTTI-KSKK-TWNGLITNLRKDG-RS--YTVNS-TMVPIL-DI-D-GDIVEFIAI-RNDVTD------	S	H	W	N
Arcobacter sp. LA11	WP_072682411.1	PAS domain-containing protein	PAS;PAS_3	5-121	-------------------EEEYYKLLEVYSKNV-IASKTDLKGKIVYVSEAFCDIS-GYTREELMGQPHSI-VRHPDT----PSSLFEELWKTI-KATK-TFKAEIKNKKKCG-DY--YWVDM-TVSPIF-DD-F-NNVVGYGAV-RHDITD------	S	H	W	N
Arcobacter sp. LA11	WP_072682411.1	PAS domain-containing protein	PAS;PAS_3	133-244	-----------------------EKLIDSFSQHV-IASKTDLLGNITYVTQAFCDIS-GYTKEELIGQPHSI-VRHPDM----SKEFYKKLWKAI-KNGK-TFYGEVKNKKKNG-DD--YWVDV-AITQDF-DK-N-GNHIGYSAI-RSNIS-------	S	H	W	N
Arcobacter sp. F2176	WP_129100153.1	EAL domain-containing protein	PAS_9;PAS_3;GGDEF;EAL	168-282	-----------------------EEYKKALDESS-IVTKTNTKGIITYVNDKFCEIS-GYSREELLGKNHNI-IRNPET----PKEFFKNLWEIL-ESKN-IYKGIISNKKKDG-SI--YYVNS-TIIPIL-DS-N-NEIKEYIGI-RNDVTSLF----	T	H	W	N
Campylobacter rectus	WP_124851584.1	PAS domain S-box protein	PAS;HATPase_c	4-121	------------------IKERFRQYQEAIEASN-IVSKTDINGIITFVNDEFCKMS-GFSREELIGANHNI-VRHPEV----PKEVFARLWETI-LAKK-VHKGTIRNRTKDG-RD--VYLNT-TVIPIL-NL-H-GQIEEFVAI-RHDVTD------	S	H	W	N
Sulfuricurvum sp.	WP_295054598.1	sensor domain-containing diguanylate cyclase	PAS_9;GGDEF	154-264	------------------------EYKKAVDLSN-IVSKTNPKGVITYVNDKFCEIS-GYTRDELIGKPHNI-IRHPDM----SREAFKDLWDTI-KAKK-SWNGVVTNMKKDG-GQ--YIVDT-TVIPIL-DV-D-GDIVEYIAV-RHDIT-------	S	H	W	N
Sulfurospirillum diekertiae	WP_238099152.1	EAL domain-containing protein	Response_reg;PAS_3;EAL	159-262	--------------------------------SS-IISKTDPKGVITFVNDKFCQIS-GYTKEELLGKSHNV-IRHPDM----PKAAFRDLWKTIKDEKK-TWQGIVKNRAKNG-DT--YYVKT-TVQPIL-NP-E-GEVEEYISL-RHDIT-------	S	H	W	N
Campylobacter rectus	WP_314701590.1	PAS domain S-box protein	PAS;HATPase_c	4-121	------------------IKERFRQYQEAIEASN-IVSKTDINGIITFVNDEFCKMS-GFSREELIGANHNI-VRHPEV----PKEVFARLWETI-LAKK-VHKGTIRNRTKDG-RD--VYLNT-TVIPIL-NL-H-GQIEEFVAI-RHDVTD------	S	H	W	N
Campylobacter rectus	WP_004318784.1	PAS domain S-box protein	PAS;HATPase_c	4-121	------------------IKERFRQYQEAIEASN-IVSKTDINGIITFVNDEFCKMS-GFSREELIGANHNI-VRHPEV----PKEVFARLWETI-LAKK-VHKGTIRNRTKDG-RD--VYLNT-TVIPIL-NL-H-GQIEEFVAI-RHDVTD------	S	H	W	N
Malaciobacter halophilus	WP_101185864.1	EAL domain-containing protein	FIST;FIST_C;PAS_3;EAL	407-518	-----------------------NQYKNAIDKHT-IVSKTNKKGIITEVNSKFCEIS-GYSQEELLGKPHNI-VRHPDF----PKDVFRKMWKTIQ-KKE-IFQGIIKNMTKSK-KP--YFVDT-VVKPIL-DK-N-GNIVEYLGL-RHDIT-------	S	H	W	N
uncultured Campylobacter sp.	WP_314735034.1	PAS domain S-box protein	PAS;HATPase_c	4-121	------------------IKERFRQYQEAIETSN-IVSKTDTNGTITFVNDEFCKMS-GFTREELIGANHNI-VRHPEV----PKEVFARLWDTI-LAKK-VHKGTIRNRTKDG-RD--VYLNT-TIIPIL-DL-S-GQIEEFLAI-RHDVTD------	S	H	W	N
Aliarcobacter sp.	WP_372618687.1	ATP-binding protein	PAS;HATPase_c	2-115	-----------------------NNYQKAIENSN-IVSKTDINGIITFVNDEFCKLF-GFTKDELIGKNHNI-VRHPDT----PKENFQALWETI-LDKK-VYKATVKNLSKDK-KD--IYLNT-TIIPIL-DE-KEENIVEFVAI-RYDITN------	S	H	W	N
Hydrogenimonas thermophila	WP_092912756.1	response regulator	PAS_9;HisKA;HATPase_c;Response_reg;Hpt	125-235	------------------------QYRDAVDHAM-IVSKTDKRGVITYINDNFCKIS-GYTREELIGKSHNI-VRHPDT----PKETFKEMWQTI-LSKK-PWHGIIKNLRKDG-TD--YIVDA-IIYPIL-DT-S-GEITEFIAL-RKDIT-------	S	H	W	N
Arcobacter sp.	WP_287792213.1	GGDEF domain-containing phosphodiesterase	PAS_9;GGDEF;EAL	38-149	-----------------------NQYKVAVEESN-IVSKADLKGNITYVNDKFCEVT-LYTREEIIGKPHNL-LKG-ES----SKEVFKDLWKTI-SSKK-TWHGVLRNRRKDG-EY--YYVNI-TIMPIL-DE-D-NEIIEYIAI-RHEITD------	S	H	W	N
Hydrogenimonas thermophila	WP_317066551.1	response regulator	PAS_9;HisKA;HATPase_c;Response_reg;Hpt	124-235	-----------------------EQYRDAVDHAM-IVSKTDKRGIITYINDNFCKIS-GYTREELIGKSHNI-VRHPDT----PKETFKEMWQTI-LSKK-PWHGIIKNLRKDG-TD--YIVDA-IIYPIL-DT-S-GEITEFIAL-RKDIT-------	S	H	W	N
Aliarcobacter skirrowii	WP_319046781.1	ATP-binding protein	PAS;HATPase_c	2-115	-----------------------NNYQKAIENSN-IVSKTDINGIITFVNDEFCKLF-GFTKDELIGKNHNI-VRHPDT----PKENFQALWETI-LNKK-VYKATVKNLSKDK-KD--IYLNT-TIVPIL-DE-KEENIVEFVAI-RYDITN------	S	H	W	N
Aliarcobacter cryaerophilus	WP_260936392.1	ATP-binding protein	DUF3365;PAS_3;HisKA;HATPase_c;Response_reg;Hpt	273-380	---------------------------KAVDASA-IVSKSDLNGNITYVNSTFCEIS-GYSKEELIGKPHNI-VRHPDS----PKELFKELWSTI-KNKQ-VFKANIKNRKKDG-SD--YFVSS-TIVPIL-DN-N-ADIIEYLSL-RYDIS-------	S	H	W	N
Halarcobacter mediterraneus	WP_129062112.1	EAL domain-containing protein	dCache_1;PAS;GGDEF;EAL	365-476	-----------------------NEYIEAMNIDN-IITKADLKGNITYVNDNFCKVT-GYTKEEAIGKPHSL-LRSKDT----PKETFKELWNNI-QDKK-TWTGILKNRKKDG-SS--YYVKL-AVVPIL-DK-K-NKILEYVGI-RHDIT-------	T	H	W	N
Pseudidiomarina insulisalsae	WP_126754254.1	EAL domain-containing protein	FIST;FIST_C;PAS_3;GGDEF;EAL	398-513	--------------------YFLEQQQKALNYNS-IVSITDPHGVITYVNPRFEEVS-GYSRSELIGSTHAM-VRHPET----SGKLFADLWRTI-KNKK-PWKGLIKNKCKSG-RS--YYVQT-VIVPIL-DE-N-DVIKEFLSI-RNDVTN------	S	H	W	N
Sulfuricurvum sp.	WP_373021219.1	diguanylate cyclase	PAS_9;GGDEF	154-264	------------------------EYKKAVDLSN-IVSKTNPKGVITYVNDKFCEIS-GYTRDELIGKPHNI-IRHPDM----PREAFKDLWDTI-KAKK-SWNGVVTNMKKDG-SQ--YIVDT-TVIPIL-DV-D-GDVVEYIAI-RHDIT-------	S	H	W	N
Aliarcobacter butzleri	WP_237951357.1	GGDEF domain-containing protein	PAS_3;GGDEF	152-262	------------------------EYKKAVDLSN-IVSKTNPKGLITYVNDKFCEVS-GYRREELIGKAHNI-IRHPSM----PSKIFKELWDTI-KNKK-PWQGLITNLRKDG-RS--YVVHS-TIVPIL-DI-D-GDIVEFIAI-RNDVT-------	S	H	W	N
Allopseudospirillum japonicum	WP_093312438.1	EAL domain-containing protein	PAS_3;PAS;GGDEF;EAL	149-261	-----------------------NEYKKAFDQSA-IISKTDTYGIITYVNDEFCKVS-GYNREELIGESHSI-TGHPDN----PVGLYQEIWQSI-RHKN-IWQGIIKNRHKQG-YA--YFVKT-SIVPIL-DS-Q-GHIIEYMAI-RHDVTD------	S	H	W	N
Sulfuricurvum	WP_294894015.1	MULTISPECIES: HD domain-containing phosphohydrolase	Response_reg;PAS_9;HD	160-274	-----------------------EQYKEVVDLSA-IVTKTDMAGNITYANDLFCQTS-GYSRDSIIQQKHNI-LRHPEV----GQEFYENLWKTI-LSKQ-PWRGTIKNLKENG-EY--YVTDT-TIKPIL-DE-Y-GEIIDFISI-SHDVTELF----	T	H	W	N
Aliarcobacter cryaerophilus	WP_066168854.1	EAL domain-containing protein	PAS_9;GGDEF;EAL	15-125	------------------------EYKKAIDESS-IVSKTDKNGLITFVNKKFCEIS-GYEEDELIGKNHSI-IRHPSM----TKEFFNNLWKTI-TNKE-IFKGVIVNKKKNG-TV--YYVDT-TIIPIL-DE-N-KNIEEFIAI-RHDIT-------	S	H	W	N
Sulfurospirillum cavolei	WP_231563838.1	EAL domain-containing response regulator	Response_reg;PAS_9;EAL	148-258	------------------------QYIDITNASS-IISKTDPNGFITFVNDKFCQIT-GYRPDELLGQQHNI-IRHPDM----PKSAFKDLWATIK-AKK-TWQGVVKNRAKNG-DP--YYVKT-TVQPIL-NA-N-GEIEEFISL-RHDIT-------	S	H	W	N
Campylobacter fetus	WP_168236714.1	PAS domain S-box protein, partial	PAS	10-101	------------------------QYQAAIDTSN-IVSKTDIEGYITFVNDEFCKIS-GYTREELIGKPHSI-VRHPDV----PSENFKILWETI-LAKK-VHRAIVKNKAKDG-SA--FYLNT-TIIP------------------------------	S	H	W	N
Sulfurospirillum sp. hDNRA2	WP_254376471.1	EAL domain-containing protein	Response_reg;PAS_9;EAL	148-258	------------------------QYIDITNASS-IISKTDPNGFITFVNDKFCQIT-GYRPDELLGQQHNI-IRHPDM----PKSAFKDLWATIK-AKK-TWQGVVKNRAKNG-DP--YYVKT-TVQPIL-NA-N-GEIEEFISL-RHDIT-------	S	H	W	N
Aliarcobacter thereius	WP_138142836.1	ATP-binding protein	PAS_9;HATPase_c	2-114	-----------------------NNYQKAIENSN-IVSKTDINGIITFVNDEFVKLF-EYGKDELIGKNHNI-IRHPDT----PKESFKTLWETI-LNKK-VHKATVKNLSKSG-KT--IYLNT-TIIPIL-DE-F-DEISEFIAI-RYDITN------	S	H	W	N
Sulfurimonas sp.	WP_372999511.1	response regulator	Response_reg;Response_reg;PAS_3;PAS_3;HD	273-384	-----------------------NEYKDAVDRST-VVSKTDLKGNITYANDKFCELS-GFTREELIGKPHNI-IRHKDM----PSKIFKELWETIQK-KE-SWHGVVKNITKDG-QA--YYVDT-VISPIV-DY-D-GNIVEYIGI-RSDIT-------	S	H	W	N
Sulfurimonas sp.	WP_372999511.1	response regulator	Response_reg;Response_reg;PAS_3;PAS_3;HD	413-523	------------------------EYEKAIDVSN-ILSRSDVDGTITYVNEAFCEVS-GYTKEELIGKSHVM-LRHPKN----SPSLYKNIWNTI-LNGN-SWTGEIRHIAKDG-SS--YYVNS-TIVPIM-DS-D-NNVIEHMFI-SHNMT-------	S	H	W	H
Sulfurospirillum cavolei	WP_052435399.1	FIST N-terminal domain-containing protein	FIST;FIST_C;PAS_9;GGDEF	405-518	---------------------FLRQYKTVLDHSA-IFSKMDTQGYITYVNDAFCAAT-GYTRDEIIGTKHSR-FRHPEH----DESSYDTLWETI-QSQR-IWQGVLKCLNRQG-ET--FYIKS-TLVPVV-NE-H-GQTMEYITS-STDIT-------	S	H	W	C
Sulfurospirillum oryzae	WP_263831720.1	EAL domain-containing protein	Response_reg;PAS_3;EAL	151-262	------------------------QYENITNTSS-IISKTDPKGVITFVNDKFCQIS-GYKRDELIGKAHNI-IRHPDM----PKAAFRDLWRTIKDEKK-TWQGIVKNRAKNG-DT--YYVKT-TVQPIL-NP-K-GEVEEFISL-RHDIT-------	S	H	W	N
Sulfurimonas hongkongensis	WP_021287854.1	GGDEF domain-containing protein	PAS_9;GGDEF	63-174	------------------------QNIDIIDKHV-LISYSDKKGNITYVSEALCKLT-GYTKEELIGKNHRI-FKHPDT----PRAVFKKLWQTI-TQGE-VYKGELKNINKAG-KA--YWIEV-TITPII-NK-Y-GEIEGYSAI-RQDITD------	S	H	W	N
Sulfurospirillum sp. 'SP'	WP_316722727.1	EAL domain-containing protein	Response_reg;PAS_9;EAL	148-258	------------------------QYLEVTDKSA-IVSKTDKHGVITYVNDAFCTIS-GFSRDEIIGQKHSI-VRHKDT----PQELFQDLWKTI-SSGK-LWQGIIKNRCKNG-SS--YYIKT-AIKPIL-NK-K-GEVVEYIAL-YNDIT-------	S	H	W	N
Arcobacter sp. CECT 9299	WP_129105639.1	PAS domain-containing sensor histidine kinase	PAS;HATPase_c	2-115	-----------------------NNYQKAIENSN-IVSKTDINGIITFVNDEFCKLF-GFTKDELIGKNHNI-VRHPDT----PKENFQALWETI-LDKK-VYKATVKNLSKDK-KD--IYLNT-TIVPIL-DE-KEENIVEFVAI-RYDITN------	S	H	W	N
Aliarcobacter thereius	WP_138140122.1	ATP-binding protein	PAS_9;HATPase_c	3-115	-----------------------NNYQKAIENSN-IVSKTDINGIITFVNDEFVKLF-EYEKDELIGKNHNI-IRHPDT----PKESFKTLWETI-LNKK-VHKATVKNLSKSG-KT--IYLNT-TIIPIL-DE-F-DEISEFIAI-RYDITN------	S	H	W	N
uncultured Campylobacter sp.	WP_298945525.1	PAS domain S-box protein	PAS;HATPase_c	10-121	------------------------QYQEAIETSN-IVSKTDTNGTITFVNDEFCKMS-GFTREELIGANHNI-VRHPEV----PKEVFARLWDTI-LAKK-VHKGTIRNRTKDG-RD--VYLNT-TIIPIL-DL-S-GQIEEFLAI-RHDVTD------	S	H	W	N
uncultured Pseudoteredinibacter sp.	WP_299773409.1	GGDEF domain-containing phosphodiesterase	PAS_9;EAL	173-283	------------------------QHKRALDMSA-IVSKTDPKGVITYVNDYFCKVS-GYSRDELIGNTHKM-INHPEM----PREIFRELWKTI-MRGD-VWQGVIQNRTKTG-KS--YYVSS-TITPIL-NR-N-NEIEEFISI-RHDIT-------	S	H	W	N
uncultured Campylobacter sp.	WP_314398105.1	PAS domain S-box protein	PAS;HATPase_c	4-121	------------------IKERFRQYQEAIETSN-IVSKTDTNGTITFVNDEFCKMS-GFTREELIGANHNI-VRHPEV----PKDVYARLWETI-LAKK-VHKGTIRNRTKDG-RD--VYLNT-TVIPIL-NL-S-GEIEEFLAI-RHDVTD------	S	H	W	N
Sulfurospirillum cavolei	WP_060827000.1	EAL domain-containing protein	FIST;FIST_C;PAS_9;GGDEF;EAL	404-517	---------------------FLRQYKTVLDHSA-IFSKMDAQGYITYVNDAFCAAT-GYTRDEIIGTKHSR-FRHPEH----DESSYDTLWETI-QSQR-IWQGVLKCLNRQG-ET--FYIKS-TLVPVV-NE-H-GQTMEYITS-STDIT-------	S	H	W	C
Aliarcobacter thereius	WP_066390366.1	ATP-binding protein	PAS_9;HATPase_c	2-114	-----------------------NNYQKAIENSN-IVSKTDINGIITFVNDEFVKLF-EYEKDELIGKNHNI-IRHPDT----PKESFKTLWETI-LNKK-VHKATVKNLSKSG-KT--IYLNT-TIIPIL-DE-F-DEISEFIAI-RYDITN------	S	H	W	N
Sulfuricurvum sp. UBA5598	WP_294913432.1	ATP-binding protein	dCache_3;PAS_3;HisKA;HATPase_c;Response_reg;Hpt	336-449	--------------------F-LEQYRDAIEKTM-IVSRTDPKGIITYVNDRFAQVS-GYTEKELLGKSHNI-IRHPDT----PASLFKELWRTI-KDGK-IWRGELKNRTKEG-EA--YYVKS-TIYPLV-DE-N-GEVVEYIGL-REDVT-------	S	H	W	N
Hydrogenimonas thermophila	WP_092914138.1	EAL domain-containing protein	Response_reg;PAS_3;EAL	147-259	------------------------EYQEAVNESS-IVSKTDKKGIITFVNDAFCKIS-GYRREELIGKNHNI-IRHPDN----PKSMFEDMWNTIKNKKS-IWKGIVKNRAKNG-KS--YYTDS-LIMPIL-DL-N-GDIVEYISI-RNDITD------	S	H	W	N
uncultured Campylobacter sp.	WP_314787359.1	PAS domain S-box protein	PAS;HATPase_c	10-121	------------------------QYQEAIETSN-IVSKTDTNGTITFVNDEFCKMS-GFTREELIGANHNI-VRHPEV----PKEVFARLWDTI-LAKK-VHKGTIRNRTKDG-RD--VYLNT-TIIPIL-DL-S-GQIEEFLAI-RHDVTD------	S	H	W	N
Hydrogenimonas thermophila	WP_317066949.1	EAL domain-containing protein	Response_reg;PAS_3;EAL	147-259	------------------------EYQEAVNESS-IVSKTDKKGIITFVNDAFCKIS-GYRREELIGKNHNI-IRHPDN----PKSMFEDMWNTIKNKKS-IWKGIVKNRAKNG-KS--YYTDS-LIMPIL-DL-N-GDIVEYISI-RNDITD------	S	H	W	N
Aliarcobacter cryaerophilus	WP_066357886.1	ATP-binding protein	DUF3365;PAS_3;HisKA;HATPase_c;Response_reg;Hpt	273-380	---------------------------KAVDASA-IVSKADLNGNITYVNSTFCEIS-GYTEEELIGKPHNI-VRHPDS----PKELFKELWSTI-KNKQ-VFKANIKNRKKDG-SD--YFVSS-TIVPIL-DN-N-GDIIEYLSL-RYDIS-------	S	H	W	N
Sulfuricurvum sp.	WP_324791604.1	sensor domain-containing diguanylate cyclase	PAS_9;GGDEF	154-264	------------------------EYKKAVDLSN-IVSKTNPKGVITYVNDKFCEIS-GYTRDELVGKPHNI-IRHPDM----PREAFKDLWDTI-KAKK-SWNGVVTNMKKEG-GQ--YIVDT-TVIPIL-DV-D-GDVVEYIAI-RHDIT-------	S	H	W	N
Wolinella succinogenes	WP_011138170.1	ATP-binding protein	Response_reg;PAS_3;HisKA;HATPase_c	139-251	-----------------------EEYKKAVDASA-ILSISDLSGNIIFANEKLCEIT-GYTREELLGHPHSM-FRHPDT----PKEVFERLWSTI-LEGK-IWKGMLKNRKKNG-EP--YYVDA-TVVPLM-DE-N-NQITQFLGL-CYEITS------	S	H	W	N
uncultured Campylobacter sp.	WP_314471225.1	PAS domain S-box protein	PAS;HATPase_c	10-121	------------------------QYQEAIEASN-IVSKTDTNGTITFVNDEFCKMS-GFTREELIGANHNI-VRHPEV----PKDVYARLWETI-LAKK-VHKGTIRNRTKDG-RD--VYLNT-TIIPIL-NL-S-GEIEEFLAI-RHDVTD------	S	H	W	N
Sulfurimonas sp.	WP_325335881.1	EAL domain-containing protein	NIT;PAS_9;PAS_9;GGDEF;EAL	343-455	-----------------------EQYKSTVDGGF-IVSKSDENGVITYVNDELCKIS-GYTRDELVGKTHSI-MKHPNT----DVKIFEQMWHTIKDLKK-PWVGEMKNLAKDG-ST--YWLKA-IISPII-DK-N-GNIIEYIAM-RTDIT-------	S	H	W	N
Sulfuricurvum sp. MLSB	WP_294891946.1	ATP-binding protein	dCache_3;PAS_3;HisKA;HATPase_c;Response_reg;Hpt	349-462	--------------------F-LEQYRDAIEKTM-IVSRTDPKGIITYVNDRFAQVS-GYTEKELLGKSHNI-IRHPDT----PASLFKELWRTI-KDGK-IWRGELKNRTKEG-EA--YYVKS-TIYPLV-DE-N-GEVVEYIGL-REDVT-------	S	H	W	N
Aliarcobacter thereius	WP_066187062.1	ATP-binding protein	PAS_9;HATPase_c	2-114	-----------------------NNYQKAIENSN-IVSKTDINGIITFVNDEFVKLF-EYKKDELIGKNHNI-IRHPDT----PKESFKTLWETI-LNKK-VHKATVKNLSKSG-KT--IYLNT-TIIPIL-DE-F-DEISEFIAI-RYDITN------	S	H	W	N
Arcobacter sp.	WP_320652770.1	EAL domain-containing protein	PAS_9;GGDEF;EAL	39-149	------------------------QYKEAVEESN-IISKADLKGNITYVNDKFCEVT-LYSREEILGKPHSL-LKG-ES----SKEIFKNLWETI-SSKN-TWHGVLKNRRKDG-EF--YYVNI-IIKPIL-DE-N-NEIIEYIAI-RHEITD------	S	H	W	N
Sulfurimonas sp. HSL3-2	WP_345978692.1	EAL domain-containing protein	FIST;FIST_C;PAS_9;GGDEF;EAL	405-517	-----------------------NQYKQILDNSA-IVSKTDTKGVITYVNDAFCKVS-GYSREELLGKKHNI-VKHPEM----DDSVFIQMWGDI-TSKK-IWQGTIQNRAKDG-HS--YYVKS-VIMPIL-DD-E-GNIMEYIAA-RTDVTD------	S	H	W	N
Aliarcobacter cryaerophilus	WP_260890794.1	PAS domain-containing sensor histidine kinase	PAS_9;HATPase_c	2-115	-----------------------NNYQKAIENSN-IVSKTDINGIITFVNDEFCNLF-GFTKDELIGKNHNI-IRHPHT----PKENFELLWNTI-LDKK-VYKSTVKNISKNG-ED--IYLNT-TIIPIL-DE-KEENIVEFVAI-RYDITN------	S	H	W	N
Arcobacter sp. L	WP_014474703.1	GGDEF domain-containing phosphodiesterase	PAS_9;GGDEF;EAL	39-149	------------------------QYKEAVEESN-IISKADLKGNITYVNDKFCEVT-LYSREEILGKPHSL-LKG-ES----SKEIFKNLWETI-SSKN-TWHGVLKNRRKDG-EF--YYVNI-IIKPIL-DE-N-NEIIEYIAI-RHEITD------	S	H	W	N
unclassified Sulfuricurvum	WP_291750950.1	MULTISPECIES: sensor domain-containing diguanylate cyclase	PAS_9;GGDEF	70-180	------------------------EYKKAVDLSN-IVSKTNPKGVITYVNDKFCEIS-GYTRDELVGKPHNI-IRHPDM----PREAFKDLWDTI-KAKK-SWNGVVTNMKKDG-SQ--YIVDT-TVIPIL-DV-D-GDVIEYIAI-RHNIT-------	S	H	W	N
Arcobacter defluvii	WP_129011986.1	GGDEF domain-containing phosphodiesterase	PAS_9;GGDEF;EAL	39-149	------------------------QYKEAVEESN-IISKADLKGNITYVNDKFCEVT-LYSREEILGKPHSL-LKG-ES----SKEIFKNLWETI-SSKN-TWHGVLKNRRKDG-EF--YYVNI-IIKPIL-DE-N-NEIIEYIAI-RHEITD------	S	H	W	N
Sulfurimonas sp.	WP_321779076.1	HD domain-containing phosphohydrolase	Response_reg;PAS_9;HD_5	145-255	------------------------QYKFAVDAST-SVSKADLNGNITYVNDRFCELT-KYSREEMLGKNHSI-FRSPDV----GNEIYKDLWNTI-KNKN-IWTGLVKNVAKDG-SY--YYFEA-TIIPIL-NY-N-NDITEYISI-RTDIS-------	S	H	W	N
Poseidonibacter parvus	WP_076082752.1	cache domain-containing protein	dCache_2;PAS;GGDEF;EAL	440-551	------------------------EYKKAVDAAA-VVSKTDIDGKIIYVNEQFCSIS-GYSELELINKNHNL-VRHPDA----PVSLYKKLWKTI-LSKK-IWKGVLKNLAKDG-ST--YYVKS-TIIPIL-DI-K-GEIKEFIAI-RYDVTD------	S	H	W	N
Marinobacterium lutimaris	WP_104005150.1	EAL domain-containing protein	FIST;FIST_C;PAS_9;GGDEF;EAL	407-518	-----------------------EQYKSALDKTA-IVSKTDSSGKITYINNLFEQIS-GYSREDVLGKTHAV-LRHPDM----PDSLFEDLWRTI-RAKQ-VWTGVIKNRKKCG-GS--YYVQS-TLVPIL-DE-H-GEINEYISI-RNDIT-------	S	H	W	N
uncultured Sulfuricurvum sp.	WP_298693922.1	EAL domain-containing protein	FIST;FIST_C;PAS_3;GGDEF;EAL	405-516	-----------------------DQYKMVLDESS-IVSKTDAQGHITYVNDAFCKVS-GYSRTELIGQNHNI-VRHPET----PAELFHDLWETI-KSGK-IWKETFRNLSKSG-EE--YYVKS-VIAPIF-DD-K-GDVVEFIAA-RVDVT-------	S	H	W	N
Wolinella succinogenes	WP_273062596.1	response regulator	Response_reg;PAS_3;HisKA;HATPase_c;Response_reg;Hpt	139-251	-----------------------EEYKKAVDASA-ILSISDLSGNIIFANEKLCEIT-GYTREELLGHPHSM-FRHPDT----PKEVFERLWSTI-LEGK-IWKGMLKNRKKNG-EP--YYVDA-TVVPLM-DE-N-NQITQFLGL-RYEITS------	S	H	W	N
Wolinella succinogenes	WP_332445174.1	response regulator	Response_reg;PAS_3;HisKA;HATPase_c;Response_reg;Hpt	139-251	-----------------------EEYKKAVDASA-ILSISDLSGNIIFANEKLCEIT-GYTREELLGHPHSM-FRHPDT----PKEVFERLWSTI-LEGK-IWKGMLKNRKKNG-EP--YYVDA-TVVPLM-DE-N-NQITQFLGL-RYEITS------	S	H	W	N
Sulfuricurvum sp.	WP_373013323.1	EAL domain-containing protein, partial	FIST;FIST_C;PAS_3;GGDEF;EAL	375-486	-----------------------DQYKMVLDESS-IVSKTDAQGHITYVNDAFCKVS-GYSRTELIGQNHNI-VRHPET----PAELFHDLWETI-KSGK-IWKETFRNLSKSG-EE--YYVKS-VIAPIF-DD-K-GDVVEFIAA-RVDVT-------	S	H	W	N
Thiomicrospira sp. XS5	WP_068647045.1	EAL domain-containing protein	PAS_3;PAS_9;GGDEF;EAL	139-250	-----------------------DQMNNALDQSN-LISRSDQYGNITYVNNNLLNLT-GYSRDELIGQPHNI-LRHPDT----PTNVFKEMWQTI-QSNR-VWKGTLKNRKKNG-EP--YYVEM-TLVPLV-DD-Q-DRFIEYLAI-RHEVT-------	S	H	W	N
Sulfuricurvum sp.	WP_299893232.1	EAL domain-containing protein	FIST;FIST_C;PAS_3;GGDEF;EAL	405-516	-----------------------DQYKMVLDESS-IVSKTDAQGHITYVNDAFCKVS-GYSRTELIGQNHNI-VRHPET----PAELFHDLWETI-KSGK-IWKETFRNLSKSG-EE--YYVKS-VIAPIF-DD-K-GDVVEFIAA-RVDVT-------	S	H	W	N
Aliarcobacter butzleri	WP_012012501.1	GGDEF domain-containing protein	PAS_3;GGDEF	152-262	------------------------EYKKAVDLSN-IVSKTNPKGLITYVNDKFCEVS-GYRREELIGKAHNI-IRHPSM----PSKIFKELWDTI-KNKK-PWQGLITNLRKDG-RS--YVVYS-TIVPIL-DI-D-GDIVEFIAI-RNDVT-------	S	H	W	N
Aliarcobacter butzleri	WP_301342902.1	diguanylate cyclase	PAS_3;GGDEF	152-262	------------------------EYKKAVDLSN-IVSKTNPKGLITYVNDKFCEVS-GYRREELIGKAHNI-IRHPSM----PSKIFKELWDTI-KNKK-PWQGLITNLRKDG-RS--YVVYS-TIVPIL-DI-D-GDIVEFIAI-RNDVT-------	S	H	W	N
Sulfurimonas sp. hsl 1-7	WP_304544863.1	response regulator	Response_reg;PAS_9;HisKA;HATPase_c	139-253	-----------------------NEYKRAIDVSS-AVTKTDTNGTITYVNDAFCKML-GYSREELIGHKHNL-VKHADT----PPGTYEDLWKTI-TQKK-VWKGRIKNRKKNG-KT--SYEYS-IIVPIL-NE-D-NEIVEFIAL-RQDITDLF----	T	H	W	N
Aliarcobacter butzleri	WP_237931626.1	GGDEF domain-containing protein	PAS_3;GGDEF	152-262	------------------------EYKKAVDLSN-IVSKTNPKGLITYVNDKFCEVS-GYRREELIGKAHNI-IRHPSM----PSKIFKELWDTI-KNKK-PWQGLITNLRKDG-RS--YVVYS-TIVPIL-DI-D-GDIVEFIAI-RNDVT-------	S	H	W	N
Sulfurimonas hydrogeniphila	WP_151899316.1	bifunctional diguanylate cyclase/phosphodiesterase	PAS_3;GGDEF;EAL	14-125	------------------------QYKMILDHNS-IVSKTDVNGIITYVNDKFCEAS-GYSKDELIGKNHRI-IKHPDN----PEHIYQHMWDTI-KNKK-IWQGTLKNRKKNG-EA--YYVKS-TIAPIL-NS-Y-DKIIEYIAA-RIDVTD------	S	H	W	N
Aliarcobacter butzleri	WP_323588715.1	diguanylate cyclase	PAS_3;GGDEF	152-262	------------------------EYKKAVDLSN-IVSKTNPKGLITYVNDKFCEVS-GYRREELIGKAHNI-IRHPSM----PSKIFKELWDTI-KNKK-PWQGLITNLRKDG-RS--YVVYS-TIVPIL-DI-D-GDIVEFIAI-RNDVT-------	S	H	W	N
Aliarcobacter butzleri	WP_130527500.1	GGDEF domain-containing protein	PAS_3;GGDEF	152-262	------------------------EYKKAVDLSN-IVSKTNPKGLITYVNDKFCEVS-GYRREELIGKAHNI-IRHPSM----PSKIFKELWDTI-KNKK-PWQGLITNLRKDG-RS--YVVYS-TIVPIL-DI-D-GDIVEFIAI-RNDVT-------	S	H	W	N
Sulfurimonas sp. NWX367	WP_346389811.1	EAL domain-containing protein	PAS_3;GGDEF;EAL	14-125	------------------------QYKMILDHNS-IVSKTDVNGIITYVNDKFCEAS-GYSKDELIGKNHRI-IKHPDN----PEHIYQHMWDTI-KNKK-IWQGTLKNRKKNG-EA--YYVKS-TIAPIL-NS-Y-DKIIEYIAA-RIDVTD------	S	H	W	N
Sulfurimonas paralvinellae	WP_193111306.1	FIST N-terminal domain-containing protein	FIST;FIST_C;PAS_3;HisKA;HATPase_c;Response_reg;Hpt	419-531	-----------------------DEFLKALDSVV-IISRTDTDGIITYVNERFEEIS-GYTKEELIGKPHSI-VRNPNV----EDAVFAKMWETI-TKGN-IWKGEFSNRAKDG-SL--YYVKS-SIIPIH-DE-N-SEIIEYMAI-REDVTS------	S	H	W	N
Persephonella sp. KM09-Lau-8	WP_051654254.1	EAL domain-containing protein	Response_reg;PAS_3;EAL	141-253	------------------------QYQKAVDELF-IVSKTDSKGIITYVNKKFCDIS-KYSEEELIGKPHNI-VRHPDV----PKQFFDDLWKTIKEEKR-KWKGIVKNKAKDG-ST--YYVDT-IITPIL-DK-E-GNVVEFLSI-RKDVSN------	S	H	W	N
Arcobacter peruensis	WP_122893068.1	PAS domain-containing sensor histidine kinase	PAS_3;HATPase_c	1-114	---------------------MSNTYQDAIENSN-IVSKTDINGIITFVNDEFCKIC-GYTRDELLGQNHNI-VRHPDA----LCSDFEALWKTI-LSKQ-SYKATVKNLCKNG-NT--VYLNT-TITPIL-DD-E-ANIKEFIAI-RYDVT-------	S	H	W	N
uncultured Sulfurimonas sp.	WP_321266293.1	response regulator	Response_reg;Response_reg;PAS_3;PAS_3;HD	274-384	------------------------EYKDAVDRST-IVSKTDSKGYITYANDKFCELS-GYAREELIGKPHNI-IRHKDM----SSEIFKEMWQTIQS-KK-SWFGIVKNTSKDG-KT--YYVDT-VINPII-DY-D-GNIVEYIGI-RSDIT-------	S	H	W	N
uncultured Sulfurimonas sp.	WP_321266293.1	response regulator	Response_reg;Response_reg;PAS_3;PAS_3;HD	413-523	------------------------EYEKAIDVSN-ILSRANINGNITYVNQAFCDVS-GYTKEELIGKSHTI-IRHPKN----NSQLYKNIWDTL-LSRN-IWSGEIRNITKDG-KS--YYVNS-TIVPIK-NA-N-DEIVELMNI-SHNMT-------	S	H	W	N
Arcobacter cloacae	WP_128985929.1	GGDEF domain-containing protein	PAS;GGDEF	153-264	-----------------------NQYKKAVDLSN-IVSKTNPKGIITYVNDKFCEVS-GYKRDELIGKPHNI-VRHPTM----SSNVFQELWSTI-KNKN-PWSGLITNLRKDG-RT--YIVHS-TIVPIL-DI-D-GDITEFIAI-RNDVT-------	S	H	W	N
Thiomicrospira sp. S5	WP_127120252.1	EAL domain-containing protein	PAS_3;PAS_9;GGDEF;EAL	139-250	-----------------------DQMNNALDQSN-LISRSDQYGNITYVNNNLLKLT-GYSRDELIGQPHNI-LRHPDT----PTNVFKEMWQTI-QSNR-VWKGTLKNRKKNG-EP--YYVEM-TLVPLV-DD-Q-GRFIEYLAI-RHEVT-------	S	H	W	N
Aliarcobacter thereius	WP_066184220.1	ATP-binding protein	PAS_9;HATPase_c	3-115	-----------------------NNYQKAIENSN-IVSKTDINGIITFVNDEFVKLF-EYKKDELIGKNHNI-IRHPDT----PKESFKTLWETI-LNKK-VHKATVKNLSKSG-KT--IYLNT-TIIPIL-DG-F-DEISEFIAI-RYDITN------	S	H	W	N
Sulfurimonas sp.	WP_373000222.1	EAL domain-containing protein	PAS_9;GGDEF;EAL	8-119	-----------------------EQYKDAVDKSS-IFSKTDIKGNITYVNDKFCEVS-EYSREELLGRTHAI-IKDPTA----PKSVFKEIWRTI-SDGN-IWNGVLKNIKKSG-NA--YYVNS-TIYPIK-DS-S-GKILEYISI-RQDIT-------	S	H	W	N
Aliarcobacter butzleri	WP_237920494.1	ATP-binding protein	PAS;HATPase_c	2-114	-----------------------NNYQKAIESSN-IVSKTDINGIITFVNNEFCHLF-GFTKDELIGKNHNI-VRHPDT----PKENFQTLWSTI-LDKK-VYKATVKNLTKDK-KN--VYLNT-TIIPIL-DE-F-ENIIEFIAI-RYDITN------	S	H	W	N
Sulfuricurvum sp.	WP_299974778.1	EAL domain-containing protein	FIST;FIST_C;PAS_3;GGDEF;EAL	405-518	---------------------FLDQYKMVLDESS-VVSKTDAQGVITYVNDAFCEVS-GFSREELIGKNHNM-VRHPDT----SPELFKDLWGTI-QSGK-IWKETFKNLSKRG-ET--YHVKT-VIAPIF-DD-E-GMIVEYIAA-RVNVT-------	S	H	W	N
Sulfuricurvum sp.	WP_295065612.1	sensor domain-containing diguanylate cyclase	PAS_9;GGDEF	154-264	------------------------EYKKAVDLSN-IVSKTNPKGVITYVNDRFCEIS-GYVRDELIGKPHNI-IRHPDM----PREAFKELWDTI-KAKK-SWNGVVTNMKKDG-SQ--YIVDT-TVIPIL-DV-D-GDVLEYIAI-RHDIT-------	S	H	W	N
Tepidiphilus thermophilus	WP_055424205.1	EAL domain-containing protein	FIST;FIST_C;PAS_3;GGDEF;EAL	405-518	--------------------F-LEQYRYALDQSA-IVSRTDLQGRITYVNALFERVS-GYRAEELIGHTHRL-LHHPDM----PRAVYEEIWRTL-EDKQ-IWRGIIQNRSKEG-RT--YYLKA-TIIPLF-DE-N-GDTVEYIGI-AEDIT-------	S	H	W	N
Sulfuricurvum sp.	WP_295013595.1	HD domain-containing phosphohydrolase	Response_reg;PAS_9;HD	160-274	-----------------------EQYKEAVDLST-IVIKTDVQGNIVYVNDLFSQIS-GYTHNEIIEQGHKI-LRHPEV----SSEFYGQLWKTI-LAKQ-TWRGTIKNLKKDG-GR--YITDT-MIKPIL-DE-F-GNIIDFISI-SHDVSELF----	I	H	W	N
Tepidiphilus sp. J10	WP_142804365.1	EAL domain-containing protein	FIST;FIST_C;PAS;GGDEF;EAL	409-520	-----------------------EQYRYALDQTA-IVSRTDLQGRIMYVNALFEQVT-GYRAEELMGNSHSL-LRHPDT----PSAVYESLWRTI-RAKQ-IWRGVIKNRAKDG-RA--YYLKS-TIIPLL-DE-H-GEILEYISV-AEDIT-------	S	H	W	N
Sulfurimonas sp. MAG313	WP_275854859.1	ATP-binding protein	Response_reg;PAS_9;HisKA;HATPase_c	166-277	------------------------EFERALDSSA-LVSKTDIQGNLTYVNKRFCKLS-GYNEEELIGHNNRL-LKSGNM----DNIFFEQMWRKIL-NKK-SFRGLFENKSKVG-EI--YFIES-YITPIL-DL-E-GTIVEFMVI-SHNMTN------	S	N	W	N
Hydrogenovibrio thermophilus	WP_128384213.1	EAL domain-containing protein	PAS_3;PAS_9;GGDEF;EAL	139-250	-----------------------DQMNNALDQSN-LISRSDQYGNITYVNNNLLNLT-GYSRDELIGQPHNI-LRHPDT----PTNVFKEMWQTI-QSNR-VWKGTLKNRKKNG-EP--YYVEM-TLVPLV-DD-Q-GRFIEYLAI-RHEVT-------	S	H	W	N
Aliarcobacter thereius	WP_066429096.1	PAS domain S-box protein	PAS_9;HATPase_c	3-115	-----------------------NNYQKAIENSN-IVSKTDINGIITFVNDEFVKLF-EYKKDELIGKNHNI-IRHPDT----PKESFKTLWETI-LNKK-VHKATVKNLSKSG-KT--IYLNT-TIIPIL-DG-F-DEISEFIAI-RYDITN------	S	H	W	N
Sulfuricurvum sp.	WP_295054695.1	EAL domain-containing protein	FIST;FIST_C;PAS_3;GGDEF;EAL	403-517	---------------------FLDQYKMVLDESS-IVSKTDSKGIITYVNDAFCEIS-GYTREELIGKNHNI-VRHPDN----SPDIFENLWTTI-ESGK-VWKKTFKNFSKKG-TE--YYVKS-VIAPIF-DD-K-GNIVEYIAA-RMDVTD------	S	H	W	N
Sulfuricurvum sp.	WP_295064500.1	ATP-binding protein	DAHL;PAS_9;HisKA;HATPase_c	298-409	-----------------------NEYKRALDESS-IVSKTDLTGTITYVNEKFCAIS-GYDEIELIGQPHNI-VRHPDF----PSTVFRELWQTI-RAKK-VFCGIIQNRKKTG-EE--YFVDS-TIVPIL-DE-E-GDILEYIAI-RNDVT-------	S	H	W	N
Aliarcobacter cryaerophilus	WP_260931761.1	EAL domain-containing protein	PAS_3;GGDEF;EAL	15-125	------------------------EYKKAIDESS-IVSKTDKNGLITFVNKKFCEIS-GYEEDELIGKSHNI-VRHPSM----TKEFFNNLWKTI-TNKE-IFKGVIVNKKKNG-TV--YYVDT-TIIPIL-DE-N-KNIDEFIAI-RHDIT-------	S	H	W	N
Aliarcobacter skirrowii	WP_320340822.1	ATP-binding protein	PAS;HATPase_c	2-115	-----------------------NNYQKAIENSN-IVSKTDINGIITFVNDEFCKLF-GFKKDELIGKNHNI-VRHPDT----PKENFQALWETI-LDKK-VYKATVKNLSKDK-KD--IYLNT-TIVPIL-DE-KEENIVEFVAI-RYDITN------	S	H	W	N
Aliarcobacter faecis	WP_051489023.1	PAS domain-containing protein	PAS	171-286	--------------------FLLNEYKNAIDESS-IVSKSNKSGKITFVNDKFCEIS-GYSKEELIGKNHNI-VRHQSM----PKDFFKNLWTTI-LNKE-IFRGVIVNRKKDG-NP--YYVDT-TIVPIV-DK-N-GEIIEFIAVTRYNTN-------	S	H	W	N
Sulfurimonas lithotrophica	WP_188108632.1	EAL domain-containing protein	dCache_3;PAS_3;GGDEF;EAL	343-448	----------------------------AMDESS-IVTKSDIKGQITYVNDNFCKVT-GYTKEEAIGKPHSL-LRHPDN----PKEMFTDLWKTI-RSKK-VWKGIMKNRGKY--SD--YWVDA-SILPIL-DD-N-NDIVEYIAI-RHDIT-------	T	H	W	N
Sulfurimonas gotlandica	WP_008339951.1	PAS domain-containing protein	PAS_3;PAS;GGDEF	153-265	-----------------------DEYKKAVDEGA-IVTKTDINGIITYVNDEFCRMS-GFAREDVIGKSHSI-VRHPQN----PNSVFSNLWKTI-LDKK-IWKGVIKNRTKDK-KT--YYVKS-TIVPIL-DY-D-GEIKEFFAI-RHDVTD------	T	H	W	N
Sulfurimonas sp. HSL-1716	WP_345992201.1	PAS domain S-box protein	Response_reg;PAS_3;PAS_9;HD	142-253	-----------------------EQYKNIVDRSA-VVSKTDKRGIITYANDKFCEIS-GYTQEELIGKPHNI-IRHPDM----PTSAFENLWGTIKA-GR-PWVGKVKNLKKNG-GY--YYVDT-IVNPVL-DD-H-GNVIEYIAL-RYDIT-------	S	H	W	N
Sulfurimonas sp. HSL-1716	WP_345992201.1	PAS domain S-box protein	Response_reg;PAS_3;PAS_9;HD	282-393	------------------------QYEEAISFVT-AILKTDTNNIITYANARFCELM-GYQIQDLIGQDCSQ-LRDEKHR---LMLDCENIKEEV-KNKK-TVTKLLTNITKDG-RK--LHMTT-FFYPIV-DR-H-SNVTEYLQI-MHDVT-------	L	C	K	N
Aliarcobacter skirrowii	WP_125296598.1	ATP-binding protein	PAS;HATPase_c	2-115	-----------------------NNYQKAIENSN-IVSKTDINGIITFVNDEFCKLF-GFKKDELIGKNHNI-VRHPDT----PKENFQALWETI-LDKK-VYKATVKNLSKDK-KD--IYLNT-TIVPIL-DE-KEENIVEFVAI-RYDITN------	S	H	W	N
Aliarcobacter cryaerophilus	WP_105913507.1	EAL domain-containing protein	PAS_9;GGDEF;EAL	15-125	------------------------EYKKAIDESS-IVSKTDKNGLITFVNKKFCEVS-GYEEHELIGKNHSI-IRHPSM----TKEFFNNLWKTI-TNKE-IFKGVIVNKKKNG-LV--YYVDT-TIIPIL-DE-N-KNIEEFIAI-RHDIT-------	S	H	W	N
Thiomicrorhabdus sp. Kp2	WP_051145065.1	bifunctional diguanylate cyclase/phosphodiesterase	PAS_9;PAS;GGDEF;EAL	176-292	---------------------FLNEYKKAMDASS-IVSKADTFGQITYVNELFCQIS-GYTEQELVGQPHSI-VRHPDS----PAETFTNMWATI-QNKE-VWKGVLKNRTKCG-KD--YYVNT-TIVPVL-DS-Q-GGIKEFIAI-RQDITSLY----	S	H	W	N
Aliarcobacter skirrowii	WP_319084333.1	ATP-binding protein	PAS;HATPase_c	2-115	-----------------------NNYQKAIENSN-IVSKTDINGIITFVNDEFCKLF-GFKKDELIGKNHNI-VRHPDT----PKENFQALWETI-LDKK-VYKATVKNLSKDK-KD--IYLNT-TIVPIL-DE-KEENIVEFVAI-RYDITN------	S	H	W	N
Malaciobacter marinus	WP_099311185.1	cache domain-containing protein	dCache_2;PAS;GGDEF;EAL	438-550	-----------------------NEYKKAVDASA-IVSKTDEFGVITFANDKFCNIS-GFTKEELIGSKHNL-VRHPDT----KKEVYKDLWETI-LNKR-VWKGVLKNKTKKG-KT--YYVKS-TIVPIL-DM-D-SNIKEFIAI-RYDISD------	S	H	W	N
Malaciobacter marinus	WP_099311868.1	EAL domain-containing protein	FIST;FIST_C;PAS_3;EAL	408-519	-----------------------NQYKNAIDKHT-IVSKTNKKGLITEVNSKFCEIS-GYSKEELIGKSHNI-IRHPEA----SKDIFRKMWKTIQ-KKE-VFQGTIKNMSKNK-KP--YFVDT-IIKPIL-DK-K-GNIIEYLGL-RHDIT-------	S	H	W	N
Aliarcobacter skirrowii	WP_319047808.1	ATP-binding protein	PAS;HATPase_c	2-115	-----------------------NNYQKAIENSN-IVSKTDINGIITFVNDEFCKLF-GFKKDELIGKNHNI-VRHPDT----PKENFQALWETI-LDKK-VYKATVKNLSKDK-KD--IYLNT-TIVPIL-DE-KEENIVEFVAI-RYDITN------	S	H	W	N
Sulfurimonas aquatica	WP_207562910.1	response regulator	Response_reg;Response_reg;PAS_3;PAS_3;HD	267-385	-----------------MQRNMLNHYNNALEKSC-IITRTNTKGVITYVNENFTRLS-GYTKAELIGQKHSI-YRHKDM----PDTLFKDLWQTV-QSKK-TWYGIIKNISKDG-NT--YALDS-VINPIL-DY-S-GNIIEYMSI-MVDITN------	T	H	W	N
Sulfurimonas aquatica	WP_207562910.1	response regulator	Response_reg;Response_reg;PAS_3;PAS_3;HD	413-523	------------------------EYERAIDESN-ILSRTDINGNITYVNRAFCEIS-GYTESELIGNTHRV-VKDPST----PIKKYKELWSTI-TSGK-IWNSQLRNRSKNG-DI--YYLDT-TIVPIF-DD-N-ENILEYLAI-RHDVT-------	S	H	W	N
Sulfuricurvum sp.	WP_305530113.1	response regulator	Response_reg;PAS_9;HD	147-257	------------------------QYKEIVDLSS-IVTKSDPSGRIIYANDNFCAIS-GYTHNELLGKSHNI-VRHPEV----PSSFYKDMWATI-QQKQ-PWRGIVKNITKEG-KI--YVVDA-VVSPIL-NS-K-DEIIEYISL-RKDIT-------	T	H	W	N
Aliarcobacter skirrowii	WP_319087178.1	ATP-binding protein	PAS;HATPase_c	2-115	-----------------------NNYQKAIENSN-IVSKTDINGIITFVNDEFCKLF-GFKKDELIGKNHNI-VRHPDT----PKENFQALWETI-LDKK-VYKATVKNLSKDK-KD--IYLNT-TIVPIL-DE-KEENIVEFVAI-RYDITN------	S	H	W	N
Malaciobacter marinus	WP_099344959.1	cache domain-containing protein	dCache_2;PAS;GGDEF;EAL	438-550	-----------------------NEYKKAVDASA-IVSKTDEFGVITFANDKFCNIS-GFTKEELIGAKHNL-VRHPDT----KKEVYKDLWETI-LNKR-VWKGVLKNKTKKG-KT--YYVKS-TIVPIL-DM-D-SNIKEFIAI-RYDISD------	S	H	W	N
Malaciobacter marinus	WP_079580246.1	EAL domain-containing protein	FIST;FIST_C;PAS_3;EAL	408-519	-----------------------NQYKNAIDKHT-IVSKTNKKGLITEVNSKFCEIS-GYSKEELIGKSHNI-IRHPEA----SKDIFRKMWKTIQ-KKE-VFQGTIKNMSKNK-KP--YFVDT-VIKPIL-DK-K-GNIIEYLGL-RHDIT-------	S	H	W	N
Aliarcobacter cryaerophilus	WP_187473876.1	EAL domain-containing protein	PAS_9;GGDEF;EAL	15-125	------------------------EYKKAIDESS-IVSKTDKNGLITFVNKKFCEIS-GYEEDELIGKSHNI-VRHPSM----TKEFFNNLWKTI-TNKE-IFKGVIVNKKKNG-TV--YYVDT-TIIPIL-DE-N-KNIEEFIAI-RHDIT-------	S	H	W	N
uncultured Campylobacter sp.	WP_315014453.1	PAS domain S-box protein	PAS;HATPase_c	10-121	------------------------QYQEAIEASN-IVSKTDINGTITFVNDEFCKMS-GFTREELIGANHNI-VRHPEV----PKDVYARLWDTI-LAKK-VHKGTIRNRTKDG-RD--VYLNT-TIIPIL-NL-S-GQIEEFLAI-RHDVTD------	S	H	W	N
Aliarcobacter skirrowii	WP_346519685.1	ATP-binding protein	PAS;HATPase_c	2-115	-----------------------NNYQKAIENSN-IVSKTDINGIITFVNDEFCKLF-GFKKDELIGKNHNI-VRHPDT----PKENFQALWETI-LDKK-VYKATVKNLSKDK-KD--IYLNT-TIVPIL-DE-KEENIVEFVAI-RYDITN------	S	H	W	N
Malaciobacter marinus	WP_165772947.1	EAL domain-containing protein	FIST;FIST_C;PAS_3;EAL	408-519	-----------------------NQYKNAIDKHT-IVSKTNKKGLITEVNSKFCEIS-GYSKEELIGKSHNI-IRHPEA----SKDIFRKMWKTIQ-KKE-VFQGTIKNMSKNK-KP--YFVDT-VIKPIL-DK-K-GNIIEYLGL-RHDIT-------	S	H	W	N
Aliarcobacter cryaerophilus	WP_105939333.1	PAS domain S-box protein	PAS_9;HATPase_c	2-115	-----------------------NNYQKAIENSN-IVSKTDINGIITFVNDEFCNLF-GFTKDELIGKNHNI-IRHPHT----PKENFQILWNTI-LDKK-VYKSTVKNISKNG-QD--IYLNT-TIIPIL-DE-KEENIVEFVAI-RYDITN------	S	H	W	N
uncultured Campylobacter sp.	WP_314564617.1	PAS domain-containing sensor histidine kinase	PAS;HATPase_c	4-121	------------------IKERFRQYQEAIETSN-IVSKTDTNGTITFVNDEFCKMS-GFSREELIGANHNI-VRHPEV----PKEVFARLWDTI-LAKK-VHKGTIRNRTKDG-RD--VYLNT-TIIPIL-DL-S-GQIEEFLAI-RYDVTD------	S	H	W	N
Sulfurimonas sp.	WP_314152586.1	PAS domain S-box protein	PAS_3	14-114	------------------------------EGKV-AVSQTDLDGNITFVNRKFCEIS-GYSRDELIGRSHDI-IRHPDV----EEATFEKMWKTL-KSGQ-VWNGMLKNLRKDG-RY--CWVDM-EIAPIF-NK-Q-EQMTGFISV-S-----------	S	H	W	N
Arcobacter sp. CECT 8986	WP_128988550.1	cache domain-containing protein	dCache_2;PAS_3;GGDEF;EAL	439-551	-----------------------NEYKKAVDVSA-IVSKTDSKGIITFANEKFCKIS-GYSRKELLGAKHNL-VKHPDT----KKEVYKDLWKTI-LDKR-VWKGVLKNRAKDG-SA--YYVKS-TIVPIL-DV-D-GAISEFIAI-RYDISD------	S	H	W	N
Campylobacter showae	WP_314069023.1	PAS domain S-box protein	PAS;HATPase_c	10-121	------------------------QYQEAIEASN-IVSKTDTNGTITFVNDEFCKMS-GFTREELIGANHNI-VRHPEV----PKDVYARLWETI-LAKK-VHKGTIRNRTKDG-RD--VYLNT-TIIPIL-NL-S-GQIEEFLAI-RHDVTD------	S	H	W	N
Sulfuricurvum kujiense	WP_013460370.1	EAL domain-containing protein	FIST;FIST_C;PAS_3;GGDEF;EAL	404-518	---------------------FLDQYKMVLDESS-IVSKTDDKGIITYVNEAFCEIS-GYSRDELMGKNHNI-VRHPDN----SPEIFKDLWDTI-RAGK-VWKNTFKNFSKTG-KE--YYVKS-VIAPIF-DE-R-GQIVEYIAA-RMDVTD------	S	H	W	N
Thiomicrospira pelophila	WP_051678532.1	ATP-binding protein	dCache_1;HAMP;PAS_3;HisKA;HATPase_c;Response_reg	375-481	----------------------------AIDKTL-IVSRADRYGNITSVNDNFCHIS-GYTAEELIGSPHNL-VRHPDM----SKDVFEDLWHTI-QNKQ-IWRGEIKNLGKDG-TS--YYVMS-YIIPIL-DQ-K-DNLVEYLSI-RQDIT-------	S	H	W	N
uncultured Campylobacter sp.	WP_314747363.1	PAS domain S-box protein	PAS;HATPase_c	10-121	------------------------QYQEAIETSN-IVSKTDTNGTITFVNDEFCKMS-GFTREELIGANHNI-VRHPEV----PKDVYARLWETI-LAKK-VHKGTIRNRTKDG-RD--VYLNT-TIIPIL-NL-S-GQIEEFLAI-RHDVTD------	S	H	W	N
Campylobacter showae	WP_009492470.1	PAS domain-containing sensor histidine kinase	PAS;HisKA;HATPase_c	4-121	------------------IKERFRQYQEAIETSN-IVSKTDTNGTITFVNDEFCKMS-GFSREELIGANHNI-VRHPEV----PKEVFARLWDTI-LAKK-VHKGTIRNRTKDG-RD--VYLNT-TIIPIL-DL-S-GQIEEFLAI-RYDVTD------	S	H	W	N
Campylobacter showae	WP_304345083.1	PAS domain-containing sensor histidine kinase	PAS;HATPase_c	4-121	------------------IKERFRQYQEAIETSN-IVSKTDTNGTITFVNDEFCKMS-GFSREELIGANHNI-VRHPEV----PKEVFARLWDTI-LAKK-VHKGTIRNRTKDG-RD--VYLNT-TIIPIL-DL-S-GQIEEFLAI-RYDVTD------	S	H	W	N
Sulfurospirillum arsenophilum	WP_052433493.1	EAL domain-containing protein	CHASE4;PAS_3;GGDEF;EAL	311-425	-----------------------EHYKEAIDENT-IVSKTDTKGIITYANDQFVAIS-GYSREELVGKPHNI-VRHPDN----LQSFFKEMWVTL-KEGK-TWKGVVKNRRKDG-SS--YYVKS-VIMPLL-DE-Q-GNIQEYIAI-RYDVSELF----	S	H	W	N
Wolinella succinogenes	WP_277640896.1	GGDEF domain-containing phosphodiesterase	PAS_9;GGDEF;EAL	11-121	------------------------EYKKALDESN-IVSITDLEGRIVYANEKFCEIS-GYSQEELLGKPHNI-IRHPDT----PKETFRELWNTI-QAGK-TWQGLIKNRTKDG-RD--YLVHS-TIIPIF-DQ-E-GKIIHYMGV-RHDLT-------	S	H	W	N
Campylobacter showae	WP_314041564.1	PAS domain-containing sensor histidine kinase	PAS;HATPase_c	4-121	------------------IKERFRQYQEAIETSN-IVSKTDTNGTITFVNDEFCKMS-GFSREELIGANHNI-VRHPEV----PKEVFARLWDTI-LAKK-VHKGTIRNRTKDG-RD--VYLNT-TIIPIL-DL-S-GQIEEFLAI-RYDVTD------	S	H	W	N
Malaciobacter canalis	WP_099335400.1	EAL domain-containing protein	FIST;FIST_C;PAS_3;EAL	408-519	-----------------------NQYKNAIDKHT-IVSKTNKKGLITEVNSKFCEVS-GYTKEELIGKSHNI-IRHPEA----SKDIFRKMWKTIQ-KKE-VFQGTIKNMAKNK-KP--YFVDT-VIKPIL-DK-N-GNILEYLGL-RHDIT-------	S	H	W	N
Sulfurospirillum sp. hDNRA2	WP_254376811.1	EAL domain-containing protein	FIST;FIST_C;PAS_9;GGDEF;EAL	405-518	---------------------FLRQYKIVLDHSA-IFSKMDTQGYITYVNDAFCAAT-GYTRDEIIGTKHSR-FRHPEH----DESSYSTLWETI-QSQR-IWQGVLKCLNRQG-ET--FYIKS-TLVPVV-NE-H-GQTMEYITS-STDIT-------	S	H	W	C
Wolinella succinogenes	WP_011139383.1	GGDEF domain-containing phosphodiesterase	PAS_9;GGDEF;EAL	11-121	------------------------EYKKALDESN-IVSITDLEGRIVYANEKFCEIS-GYSQEELLGKPHNI-IRHPDT----PKETFRELWNTI-QAGK-TWQGLIKNRTKDG-RD--YLVHS-TIIPIF-DQ-E-GKIIHYMGV-RHDLT-------	S	H	W	N
Sulfurimonas sp. SAG-AH-194-I05	WP_275846961.1	EAL domain-containing protein	Response_reg;PAS_9;EAL	144-258	---------------------FLEQYQTLIDTNN-AVSKTNLEGILTYANDAFCKLS-GYTRSELIGKNHNV-VRHPDN----DASMYTDLWYKI-KVLKESWQGVIKNISKDS-KT--YYVDM-IITPIF-DK-D-NTIVEYISI-KRDVT-------	S	H	W	N
Aliarcobacter butzleri	WP_228135019.1	PAS domain-containing protein	PAS_9	152-262	------------------------EYKKAVDLSN-IVSKTNPKGLITYVNDKFCEIS-GYKREELIGKAHNL-IRHPSM----PSSTFKELWDTI-KNKK-TWQGLITNLRKDG-RS--YVVHS-TIVPIL-DI-D-GDIVEFIAI-RNDVT-------	S	H	W	N
Arcobacter cloacae	WP_129013613.1	GGDEF domain-containing protein	PAS_9;GGDEF	153-264	-----------------------NQYKKAVDLSN-IVSKTNPKGIITYVNDKFCEVS-GYRRDELIGKPHNI-VRHPMM----SSNVFQELWSTI-KNKN-PWSGLITNLRKDG-RT--YVVYS-TIIPIL-DI-D-GDITEFIAI-RNDVT-------	S	H	W	N
Candidatus Sulfurimonas marisnigri	WP_194365688.1	EAL domain-containing protein	CHASE5;PAS_9;GGDEF;EAL	251-361	------------------------EYKKALDASA-YVSKSDLNGDITYVNDALCSIT-GYTREELIGKQHNI-FRYKET----PPIEYKEMWDTI-QNKK-VWRGSMKNVKKDG-SC--FYISQ-TIIPIL-DT-H-GNIIEYIAL-RYDIT-------	S	H	W	N
Sulfurospirillum sp. UCH001	WP_067175618.1	EAL domain-containing protein	Response_reg;PAS;EAL	148-258	------------------------QYLEVTDKSA-IVSKTDKHGVITYVNDAFCTIS-GFSRDEIIGQKHSI-VRHKDT----PQELFQDLWKTI-SSGN-LWQGIIKNRCKNG-SS--YYIKT-AIKPIL-NK-K-GEVVEYIAL-YNDIT-------	S	H	W	N
Sulfurimonas marina	WP_193113812.1	hybrid sensor histidine kinase/response regulator	Response_reg;PAS_9;HisKA;HATPase_c	139-253	-----------------------NEYKRAIDVSS-AVTKTDTNGVITYVNDAFCKML-GYTREELVGHKHNL-VKHPDT----PAGTYKELWETI-TQKK-VWKGRIKNRKKNG-KT--SYEYS-IIVPIL-NE-D-NEIVEFIAL-RQDITDLF----	T	H	W	N
Sulfurimonas sp.	WP_373026336.1	EAL domain-containing protein	PAS_9;GGDEF;EAL	253-360	---------------------------KAIFEGS-IISASDLNGRITYVNEEFEKIS-GYNKDELIGKGHNI-LRHPQT----PKSTFKDLWETI-QSKR-TWKGLIKNINKEG-KS--FCTKT-TVIPIT-DS-N-NNIIEYLAL-REDVT-------	S	H	W	N
uncultured Campylobacter sp.	WP_315059496.1	PAS domain-containing sensor histidine kinase	PAS;HATPase_c	10-121	------------------------QYQEAIEASN-IVSKTDTNGTITFVNDEFCKMS-GFTREELIGANHNI-VRHPEV----PKEVFARLWDTI-LAKK-VHKGTIRNRTKDG-RD--VYLNT-TIIPIL-NL-S-GQIEEFLAI-RHDVTD------	S	H	W	N
Tepidiphilus succinatimandens	WP_141056409.1	EAL domain-containing protein	FIST;FIST_C;PAS_3;GGDEF;EAL	405-518	--------------------F-LEQYRYALDQSA-IVSRTDLQGRITYVNALFERVS-GYRAEELIGHTHRL-LHHPDM----PRAVYEEIWRTL-ADKQ-IWRGIIQNRSKEG-HT--YYLKA-TIIPLF-DE-N-GDTVEYIGI-AKDIT-------	S	H	W	N
Aliarcobacter cryaerophilus	WP_260954777.1	EAL domain-containing protein	PAS_3;GGDEF;EAL	15-125	------------------------EYKKAIDESS-IVSKTDKNGLITFVNKKFCEIS-GYEEDELIGKSHNI-VRHPSM----TKEFFNNLWKTI-TNKE-IFKGVIVNKKKNG-LV--YYVDT-TIIPIL-DE-N-RNIDEFIAI-RHDIT-------	S	H	W	N
Sulfurimonas aquatica	WP_207561951.1	HAMP domain-containing sensor histidine kinase	PAS;HisKA;HATPase_c	76-187	-----------------------NEYKKAIDAST-IVSMADINGDIIYVNDAFVTIS-GYSREELIGSPHSI-IRHPDS----SPEVFKEMWATL-LAKK-PWHGSLKNLSKNK-EV--YYVDT-TINPVL-SS-K-GKIKKFIAM-RQDIT-------	S	H	W	N
Sulfurimonas sp. NWX79	WP_346391771.1	nitrate- and nitrite sensing domain-containing protein	NIT;PAS_3;HD	342-453	-----------------------NEYKNAVDRSG-IVSKTDITGKIIYANDRFCSIS-GYTREELLGKPHNI-VRHPDM----PKSAFKNMWETI-LAKK-PWYGIVKNKKKNG-GS--YIVEV-TINPIL-NH-D-GEIEEFIAI-RNDIT-------	S	H	W	N
Thiomicrorhabdus sediminis	WP_138564924.1	ATP-binding protein	HAMP;PAS_3;HisKA;HATPase_c	382-488	----------------------------AIDKTL-IISRADRYGTITDVNDNFCTIS-GYSRQELIGQPHSI-VRHPEM----DRAVFKEMWATI-QSKK-IWQGEIRNRRKDG-SS--YYVMS-HIIPML-DC-K-NEIQEYMSI-REDIT-------	S	H	W	N
uncultured Campylobacter sp.	WP_314888288.1	EAL domain-containing protein	dCache_2;PAS_3;GGDEF;EAL	371-484	---------------------FLNQYKNAVDISS-VLTKTNKNGIIIYANDAFCKIS-GYDRDEIIGNTHKI-VKHPES----SSQIYKEAWDTI-RRKE-IWQGMFKNLSKQG-KE--YYIQT-TIIPIL-DT-D-GEVYEYVGI-GSDVT-------	T	H	W	N
Aliarcobacter skirrowii	WP_066351181.1	PAS domain S-box protein	PAS;HATPase_c	2-115	-----------------------NNYQKAIENSN-IVSKTDLNGIITFVNDEFCKLF-GFKKDELIGKNHNI-VRHPDT----PKENFQALWETI-LDKK-VYKATVKNLSKDK-KD--IYLNT-TIVPIL-DE-KEENIVEFVAI-RYDITN------	S	H	W	N
Aliarcobacter cryaerophilus	WP_148624722.1	EAL domain-containing protein	PAS_9;GGDEF;EAL	15-125	------------------------EYKKAIDESS-IVSKTDKNGLITFVNKKFCEVS-GYEEHELIGKNHSI-IRHPSM----TKEFFNNLWKTI-INKE-IFKSVIVNKKKNG-LV--YYVDT-TIIPIL-DE-N-KDIEEFIAI-RHDIT-------	S	H	W	N
Sulfurimonas gotlandica	WP_008338572.1	EAL domain-containing protein	CHASE5;PAS;GGDEF;EAL	251-361	------------------------EYKKALDASA-YVSKSDLNGDITYVNDALCSAT-GYTRDELIGKPHNI-FKHKET----PKEIYKEMWETI-QNKN-IWQGNMINIKKDG-SA--FYITQ-TIIPVL-DT-N-GEIVEYIAS-RYDIT-------	S	H	W	N
Wolinella succinogenes	WP_011138916.1	response regulator	Response_reg;PAS_3;GGDEF;EAL	141-251	------------------------EYKKAIDVSN-IVSITDKRGVIKYANDMFCRIS-GYSREELVGQKHNI-IRHPEM----EDAVFKEMWQQI-TSKQ-VWKGVVKNRAKDG-ST--YIVDS-VIVPIV-DE-Y-GRIEEYIAI-RHDLT-------	S	H	W	N
Aliarcobacter butzleri	WP_237918757.1	GGDEF domain-containing protein	PAS_9;GGDEF	152-262	------------------------EYKKAVDLSN-IVSKTNPKGLITYANDKFCEIS-GYKREELIGKAHNL-IRHPSM----PSSVFKELWDTI-KHKK-TWQGLITNLRKDG-RS--YVVHS-TIVPIL-DI-D-GDIIEFIAI-RNDVT-------	S	H	W	N
Aliarcobacter cryaerophilus	WP_186984222.1	EAL domain-containing protein	PAS_3;GGDEF;EAL	15-125	------------------------EYKKAIDESS-IVSKTDKNGLITFVNKKFCEIS-GYEEDELIGKSHNI-VRHPSM----TKEFFNNLWKTI-TNKE-IFKGVIVNKKKNG-LV--YYVDT-TIIPIL-DE-N-KNIDEFIAI-RHDIT-------	S	H	W	N
Aliarcobacter cryaerophilus	WP_187471314.1	EAL domain-containing protein	PAS_3;GGDEF;EAL	15-125	------------------------EYKKAIDESS-IVSKTDKNGLITFVNKKFCEIS-GYEEDELIGKSHNI-VRHPSM----TKEFFNNLWKTI-TNKE-IFKGVIVNKKKNG-LV--YYVDT-TIIPIL-DE-N-KNIDEFIAI-RHDIT-------	S	H	W	N
Malaciobacter mytili	WP_129097850.1	EAL domain-containing protein	Response_reg;Response_reg;PAS_3;EAL	264-375	------------------------EYKRLLNESD-IISKANPKGIITYVNDNFVNIS-GYTKEELLGKPHNI-VRHPDM----SSLIFKEMWEHI-KEKK-TYKNIIKNRKKDG-NV--YYVDA-TISPIL-DI-N-GEIKEIIGI-RHDITD------	S	H	W	N
Thiomicrorhabdus lithotrophica	WP_275595007.1	bifunctional diguanylate cyclase/phosphodiesterase	PAS_9;GGDEF;EAL	178-292	-----------------------NEYKKAMDESS-IVSKTDTFGQITFVNDLFCQIS-GYTEAELIGQPHNI-IRHPDT----PAETFKDLWATI-QDKQ-VWKGVLKNKTKDG-NE--YYVNT-TVAPIL-DS-K-DNIKEFIAI-RQDISSVY----	S	H	W	N
Malaciobacter mytili	WP_114841636.1	EAL domain-containing protein	Response_reg;Response_reg;PAS_3;EAL	264-375	------------------------EYKRLLNESD-IISKANPKGIITYVNDNFVNIS-GYTKEELLGKPHNI-VRHPDM----SSLIFKEMWEHI-KEKK-TYKNIIKNRKKDG-NV--YYVDA-TISPIL-DI-N-GEIKEIIGI-RHDITD------	S	H	W	N
Sulfurimonas indica	WP_343029870.1	nitrate- and nitrite sensing domain-containing protein	NIT;PAS_3;HD	342-453	-----------------------NEYKNAVDRSG-IVSKTDITGKIIYANDRFCSIS-GYAREELLGKPHNI-VRHPDM----PKSAFKNMWETI-LAKK-PWYGIVKNKKKDG-GS--YIVEV-TINPIL-NH-D-GEIEEFIAI-RNDIT-------	S	H	W	N
Aliarcobacter cryaerophilus	WP_260941570.1	EAL domain-containing protein	PAS_3;GGDEF;EAL	15-125	------------------------EYKKAIDESS-IVSKTDKNGLITFVNKKFCEIS-GYEEDELIGKSHNI-VRHPSM----TKEFFNNLWKTI-TNKE-IFKGVIVNKKKNG-LV--YYVDT-TIIPIL-DE-N-KNIDEFIAI-RHDIT-------	S	H	W	N
Aliarcobacter cryaerophilus	WP_260944807.1	EAL domain-containing protein	PAS_3;GGDEF;EAL	15-125	------------------------EYKKAIDESS-IVSKTDKNGLITFVNKKFCEIS-GYEEDELIGKSHNI-VRHPSM----TKEFFNNLWKTI-TNKE-IFKGVIVNKKKNG-LV--YYVDT-TIIPIL-DE-N-KNIDEFIAI-RHDIT-------	S	H	W	N
Aliarcobacter cryaerophilus	WP_260970275.1	EAL domain-containing protein	PAS_9;GGDEF;EAL	15-125	------------------------EYKKAIDESS-IVSKTDKNGLITFVNKKFCEIS-GYEEDELIGKSHNI-VRHPSM----TKEFFNNLWKTI-TNKE-IFKGVIVNKKKNG-LV--YYVDT-TIIPIL-DE-N-KNIEEFIAI-RHDIT-------	S	H	W	N
Aliarcobacter cryaerophilus	WP_260893530.1	EAL domain-containing protein	PAS_9;GGDEF;EAL	15-125	------------------------EYKKAIDESS-IVSKTDKNGLITFVNKKFCEIS-GYEEDELIGKSHNI-VRHPSM----TKEFFNNLWKTI-TNKE-IFKGVIVNKKKNG-LV--YYVDT-TIIPIL-DE-N-KNIEEFIAI-RHDIT-------	S	H	W	N
Aliarcobacter cryaerophilus	WP_260969528.1	EAL domain-containing protein	PAS_3;GGDEF;EAL	15-125	------------------------EYKKAIDESS-IVSKTDKNGLITFVNKKFCEIS-GYEEDELIGKSHNI-VRHPSM----TKEFFNNLWKTI-TNKE-IFKGVIVNKKKNG-LV--YYVDT-TIIPIL-DE-N-KNIDEFIAI-RHDIT-------	S	H	W	N
Aliarcobacter cryaerophilus	WP_260948626.1	EAL domain-containing protein	PAS_9;GGDEF;EAL	15-125	------------------------EYKKAIDESS-IVSKTDKNGLITFVNKKFCEIS-GYEEDELIGKSHNI-VRHPSM----TKEFFNNLWKTI-TNKE-IFKGVIVNKKKNG-LV--YYVDT-TIIPIL-DE-N-KNIEEFIAI-RHDIT-------	S	H	W	N
Aliarcobacter cryaerophilus	WP_260950144.1	EAL domain-containing protein	PAS_9;GGDEF;EAL	15-125	------------------------EYKKAIDESS-IVSKTDKNGLITFVNKKFCEIS-GYKEDELIGKSHNI-VRHPSM----TKEFFNNLWKTI-TNKE-IFKGVIVNKKKNG-LV--YYVDT-TIIPIL-DE-N-KNIDEFIAI-RHDIT-------	S	H	W	N
Aliarcobacter cryaerophilus	WP_260931051.1	EAL domain-containing protein	PAS_9;GGDEF;EAL	15-125	------------------------EYKKAIDESS-IVSKTDKNGLITFVNKKFCEIS-GYEEDELIGKSHNI-VRHPSM----TKEFFNNLWKTI-TNKE-IFKGVIVNKKKNG-LV--YYVDT-TIIPIL-DE-N-KNIEEFIAI-RHDIT-------	S	H	W	N
Aliarcobacter cryaerophilus	WP_120986564.1	EAL domain-containing protein	PAS_9;GGDEF;EAL	15-125	------------------------EYKKAIDESS-IVSKTDKNGLITFVNKKFCEIS-GYEEDELIGKSHNI-VRHPSM----TKEFFNNLWKTI-TNKE-IFKGVIVNKKKNG-LV--YYVDT-TIIPIL-DE-N-KNIEEFIAI-RHDIT-------	S	H	W	N
Aliarcobacter cryaerophilus	WP_141051511.1	EAL domain-containing protein	PAS_9;GGDEF;EAL	15-125	------------------------EYKKAIDESS-IVSKTDKNGLITFVNKKFCEIS-GYEEDELIGKSHNI-VRHPSM----TKEFFNNLWKTI-TNKE-IFKGVIVNKKKNG-LV--YYVDT-TIIPIL-DE-N-KNIEEFIAI-RHDIT-------	S	H	W	N
Campylobacter sp. RM5004	WP_239817731.1	HAMP domain-containing sensor histidine kinase	PAS_9;HATPase_c	5-119	-----------------------NEYKNAIENTN-IVSKTDINGIITFVNEEFCNLC-GFSKEELIGQNHNI-IRHPDT----PKSAFEKLWNTI-LQGK-VHKGIVKNKKKNG-EA--FYAQT-TIIPIF-DE-D-GSIFEFIAI-RSDVTKLF----	S	H	W	N
Aliarcobacter cryaerophilus	WP_313956849.1	EAL domain-containing protein	PAS_9;GGDEF;EAL	16-126	------------------------EYKKAIDESS-IVSKTDKNGLITFVNKKFCEIS-GYEEDELIGKSHNI-VRHPSM----TKEFFNNLWKTI-TNKE-IFKGVIVNKKKNG-LV--YYVDT-TIIPIL-DE-N-KNIEEFIAI-RHDIT-------	S	H	W	N
Nitrosophilus labii	WP_187647763.1	EAL domain-containing protein	Response_reg;PAS_3;EAL	142-259	--------------------YLLEQYKEAVDEGT-IVSKTDTTGKITYVNENFEKIS-KYSKEELIGKPHNI-IRHPDV----PKDFFKKLWETI-LAKK-TFKGVIRNLDKDG-KT--YYVQS-TIKPIL-DN-K-GNIQEFFSI-RQDITHTM----	S	H	W	N
Aliarcobacter cryaerophilus	WP_260959406.1	EAL domain-containing protein	PAS_9;GGDEF;EAL	15-125	------------------------EYKKAIDESS-IVSKTDKNGLITFVNKKFCEIS-GYEEDELIGKSHNI-VRHPSM----TKEFFNNLWKTI-TNKE-IFKGVIVNKKKNG-LV--YYVDT-TIIPIL-DE-N-KNIEEFIAI-RHDIT-------	S	H	W	N
Aliarcobacter cryaerophilus	WP_260879567.1	EAL domain-containing protein	PAS_9;GGDEF;EAL	15-125	------------------------EYKKAIDESS-IVSKTDKNGLITFVNKKFCEIS-GYEEDELIGKSHNI-VRHPSM----TKEFFNNLWKTI-TNKE-IFKGVIVNKKKNG-LV--YYVDT-TIIPIL-DE-N-KNIEEFIAI-RHDIT-------	S	H	W	N
Aliarcobacter cryaerophilus	WP_187473448.1	EAL domain-containing protein	PAS_9;GGDEF;EAL	15-125	------------------------EYKKAIDESS-IVSKTDKNGLITFVNKKFCEIS-GYEEDELIGKSHNI-VRHPSM----TKEFFNNLWKTI-TNKE-IFKGVIVNKKKNG-LV--YYVDT-TIIPIL-DE-N-KNIEEFIAI-RHDIT-------	S	H	W	N
Aliarcobacter cryaerophilus	WP_260943781.1	EAL domain-containing protein	PAS_9;GGDEF;EAL	15-125	------------------------EYKKAIDESS-IVSKTDKNGLITFVNKKFCEIS-GYEEDELIGKSHNI-VRHPSM----TKEFFNNLWKTI-TNKE-IFKGVIVNKKKNG-LV--YYVDT-TIIPIL-DE-N-KNIEEFIAI-RHDIT-------	S	H	W	N
Aliarcobacter cryaerophilus	WP_260886621.1	EAL domain-containing protein	PAS_9;GGDEF;EAL	15-125	------------------------EYKKAIDESS-IVSKTDKNGLITFVNKKFCEIS-GYEEDELIGKSHNI-VRHPSM----TKEFFNNLWKTI-TNKE-IFKGVIVNKKKNG-LV--YYVDT-TIIPIL-DE-N-KNIEEFIAI-RHDIT-------	S	H	W	N
Campylobacter sp. Cr9	WP_336611663.1	PAS domain S-box protein	PAS_9;HATPase_c	5-119	-----------------------NEYKNAIENTN-IVSKTDINGIITFVNEEFCNLC-GFSKEELIGQNHNI-IRHPDT----PKSAFEKLWNTI-LQGK-VHKGIVKNKKKNG-EA--FYAQT-TIIPIF-DE-D-GSIFEFIAI-RSDVTKLF----	S	H	W	N
Aliarcobacter cryaerophilus	WP_260911900.1	EAL domain-containing protein	PAS_9;GGDEF;EAL	15-125	------------------------EYKKAIDESS-IVSKTDKNGLITFVNKKFCEIS-GYEEDELIGKSHNI-VRHPSM----TKEFFNNLWKTI-TNKE-IFKGVIVNKKKNG-LV--YYVDT-TIIPIL-DE-N-KNIEEFIAI-RHDIT-------	S	H	W	N
Aliarcobacter cryaerophilus	WP_260879209.1	EAL domain-containing protein	PAS_9;GGDEF;EAL	15-125	------------------------EYKKAIDESS-IVSKTDKNGLITFVNKKFCEIS-GYEEDELIGKSHNI-VRHPSM----TKEFFNNLWKTI-TNKE-IFKGVIVNKKKNG-LV--YYVDT-TIIPIL-DE-N-KNIEEFIAI-RHDIT-------	S	H	W	N
Aliarcobacter cryaerophilus	WP_066359275.1	EAL domain-containing protein	PAS_9;GGDEF;EAL	15-125	------------------------EYKKAIDESS-IVSKTDKNGLITFVNKKFCEIS-GYEEDELIGKSHNI-VRHPSM----TKEFFNNLWKTI-TNKE-IFKGVIVNKKKNG-LV--YYVDT-TIIPIL-DE-N-KNIEEFIAI-RHDIT-------	S	H	W	N
Aliarcobacter cryaerophilus	WP_260890386.1	EAL domain-containing protein	PAS_9;GGDEF;EAL	15-125	------------------------EYKKAIDESS-IVSKTDKNGLITFVNKKFCEIS-GYEEDELIGKSHNI-VRHPSM----TKEFFNNLWKTI-TNKE-IFKGVIVNKKKNG-LV--YYVDT-TIIPIL-DE-N-KNIEEFIAI-RHDIT-------	S	H	W	N
Arcobacter sp. F2176	WP_129099743.1	EAL domain-containing protein	Response_reg;PAS_3;EAL	147-259	-----------------------NQYVKIIDSSN-IISKTNIEGKITYVSENFCRIT-GYSKEELVGNTHSI-LKHKDN----PPILYKEMWRTIKIEKK-EWHGILKNVSKSG-KV--YYVKS-TIMPLL-DL-D-GNIIEFIAF-RDSVN-------	S	H	W	N
Sulfurospirillum arsenophilum	WP_232293982.1	EAL domain-containing protein	Response_reg;PAS_3;EAL	151-262	------------------------QYENITNTSS-IISKTDPKGVITFVNDKFCQIS-GFTKEELLGRSHNI-IRHPDM----PKTAFRDLWKTIKDEKK-TWQGIVKNRAKNG-DT--YYVKT-TVQPIL-NP-D-GHVDEYISL-RHDIT-------	S	H	W	N
Aliarcobacter cryaerophilus	WP_260956920.1	EAL domain-containing protein	PAS_9;GGDEF;EAL	15-125	------------------------EYKKAIDESS-IVSKTDKNGLITFVNKKFCEIS-GYEEDELIGKSHNI-VRHPSM----TKEFFNNLWKTI-TNKE-IFKGVIVNKKKNG-LV--YYVDT-TIIPIL-DE-N-KNIEEFIAI-RHDIT-------	S	H	W	N
Aliarcobacter cryaerophilus	WP_141046417.1	EAL domain-containing protein	PAS_9;GGDEF;EAL	15-125	------------------------EYKKAIDESS-IVSKTDKNGLITFVNKKFCEIS-GYEEDELIGKSHNI-VRHPSM----TKEFFNNLWKTI-TNKE-IFKGVIVNKKKNG-LV--YYVDT-TIIPIL-DE-N-KNIEEFIAI-RHDIT-------	S	H	W	N
Aliarcobacter cryaerophilus	WP_141048165.1	EAL domain-containing protein	PAS_9;GGDEF;EAL	15-125	------------------------EYKKAIDESS-IVSKTDKNGLITFVNKKFCEIS-GYEEDELIGKSHNI-VRHPSM----TKEFFNNLWKTI-TNKE-IFKGVIVNKKKNG-LV--YYVDT-TIIPIL-DE-N-KNIEEFIAI-RHDIT-------	S	H	W	N
Aliarcobacter cryaerophilus	WP_260886050.1	EAL domain-containing protein	PAS_9;GGDEF;EAL	15-125	------------------------EYKKAIDESS-IVSKTDKNGLITFVNKKFCEIS-GYEEDELIGKSHNI-VRHPSM----TKEFFNNLWKTI-TNKE-IFKGVIVNKKKNG-LV--YYVDT-TIIPIL-DE-N-KNIEEFIAI-RHDIT-------	S	H	W	N
Aliarcobacter cryaerophilus	WP_260965106.1	EAL domain-containing protein	PAS_9;GGDEF;EAL	15-125	------------------------EYKKAIDESS-IVSKTDKNGLITFVNKKFCEIS-GYEEDELIGKSHNI-VRHPSM----TKEFFNNLWKTI-TNKE-IFKGVIVNKKKNG-LV--YYVDT-TIIPIL-DE-N-KNIEEFIAI-RHDIT-------	S	H	W	N
Sulfurimonas sp. HSL3-2	WP_345979599.1	sensor domain-containing diguanylate cyclase	PAS_9;GGDEF	154-264	------------------------EYKRAVDLSN-IVSKTNPKGVITYVNEKFCEIS-GYTKDELIGRPHNI-IRHPDM----PREAFKELWDTI-KAKK-SWHGVVTNMKKDG-GQ--YIVDT-TVVPIL-DV-D-GDITEYIAI-RHDIT-------	S	H	W	N
Sulfurimonas sp. SAG-AH-194-C20	WP_275852426.1	ATP-binding protein	Response_reg;PAS_9;HisKA;HATPase_c	176-287	-----------------------DEFNYALEVSA-IVAKTDLKGVITYVNKKFCDIS-GYSGHELLGQKMSI-IKSDLR----TSSYYKKIWNKII-NRE-IYNGLFENKNKEG-NF--YYIET-TISPIV-DK-N-DEILEFIAV-SHDMT-------	A	M	W	N
Aliarcobacter faecis	WP_026805584.1	PAS domain-containing sensor histidine kinase	PAS_3;HATPase_c	2-114	-----------------------NNYQKAIENSN-IVSKTDINGIITFVNDEFVRLF-EYSKEELLGKNHNI-IRHPDT----PKENFKALWDTI-LNKQ-VHKATVKNLSKSG-KT--VYLNT-TIIPIL-DE-F-GNIFEFIAI-RYDITN------	S	H	W	N
Aliarcobacter cryaerophilus	WP_260935009.1	EAL domain-containing protein	PAS_9;GGDEF;EAL	15-125	------------------------EYKKAIDESS-IVSKTDKNGLITFVNKKFCEIS-GYEEDELIGKSHNI-VRHPSM----TKEFFNNLWKTI-TNKE-IFKGVIVNKKKNG-LV--YYVDT-TIIPIL-DE-N-KNIEEFIAI-RHDIT-------	S	H	W	N
Aliarcobacter cryaerophilus	WP_260908109.1	EAL domain-containing protein	PAS_9;GGDEF;EAL	15-125	------------------------EYKKAIDESS-IVSKTDKNGLITFVNKKFCEIS-GYEEDELIGKSHNI-VRHPSM----TKEFFNNLWKTI-TNKE-IFKGVIVNKKKNG-LV--YYVDT-TIIPIL-DE-N-KNIEEFIAI-RHDIT-------	S	H	W	N
Aliarcobacter cryaerophilus	WP_260914272.1	EAL domain-containing protein	PAS_9;GGDEF;EAL	15-125	------------------------EYKKAIDESS-IVSKTDKNGLITFVNKKFCEIS-GYEEDELIGKSHNI-VRHPSM----TKEFFNNLWKTI-TNKE-IFKGVIVNKKKNG-LV--YYVDT-TIIPIL-DE-N-KNIEEFIAI-RHDIT-------	S	H	W	N
Aliarcobacter cryaerophilus	WP_260946053.1	EAL domain-containing protein	PAS_9;GGDEF;EAL	15-125	------------------------EYKKAIDESS-IVSKTDKNGLITFVNKKFCEIS-GYEEDELIGKSHNI-VRHPSM----TKEFFNNLWKTI-TNKE-IFKGVIVNKKKNG-LV--YYVDT-TIIPIL-DE-N-KNIEEFIAI-RHDIT-------	S	H	W	N
Aliarcobacter cryaerophilus	WP_263514016.1	EAL domain-containing protein	PAS_9;GGDEF;EAL	15-125	------------------------EYKKAIDESS-IVSKTDKNGLITFVNKKFCEIS-GYEEDELIGKSHNI-VRHPSM----TKEFFNNLWKTI-TNKE-IFKGVIVNKKKNG-LV--YYVDT-TIIPIL-DE-N-KNIEEFIAI-RHDIT-------	S	H	W	N
Aliarcobacter cryaerophilus	WP_260962395.1	EAL domain-containing protein	PAS_9;GGDEF;EAL	15-125	------------------------EYKKAIDESS-IVSKTDKNGLITFVNKKFCEIS-GYEEDELIGKSHNI-VRHPSM----TKEFFNNLWKTI-TNKE-IFKGVIVNKKKNG-LV--YYVDT-TIIPIL-DE-N-KNIEEFIAI-RHDIT-------	S	H	W	N
Aliarcobacter cryaerophilus	WP_066405019.1	EAL domain-containing protein	PAS_9;GGDEF;EAL	15-125	------------------------EYKKAIDESS-IVSKTDKNGLITFVNKKFCEIS-GYEEDELIGKSHNI-VRHPSM----TKEFFNNLWKTI-TNKE-IFKGVIVNKKKNG-LV--YYVDT-TIIPIL-DE-N-KNIEEFIAI-RHDIT-------	S	H	W	N
Aliarcobacter cryaerophilus	WP_105908828.1	EAL domain-containing protein	PAS_9;GGDEF;EAL	15-125	------------------------EYKKAIDESS-IVSKTDKNGLITFVNKKFCEIS-GYEEDELIGKSHNI-VRHPSM----TKEFFNNLWKTI-TNKE-IFKGVIVNKKKNG-LV--YYVDT-TIIPIL-DE-N-KNIEEFIAI-RHDIT-------	S	H	W	N
Wolinella succinogenes	WP_273062847.1	EAL domain-containing protein	Response_reg;PAS_3;GGDEF;EAL	141-251	------------------------EYKKAIDVSN-IVSITDKRGVIKYANDMFCRIS-GYSREELVGQKHNI-IRHPEM----EDAVFKEMWQQI-TSKQ-VWKGVVKNRAKDG-ST--YIVDS-VIVPIV-DE-Y-GRIEEYIAI-RHDLT-------	S	H	W	N
Sulfurospirillum cavolei	WP_231964768.1	EAL domain-containing protein	Response_reg;PAS_3;EAL	148-258	------------------------QYIDITNASS-IISKTDPNGFITFVNDKFCQIT-GYRPDELLGQQHNI-IRHPDM----PKSAFKDLWATIK-AKK-TWQGVVKNRAKNG-DP--YYVKT-TVQPIL-NA-N-GEIEEFISL-RYDIT-------	S	H	W	N
Sulfurimonas lithotrophica	WP_152306368.1	response regulator	Response_reg;PAS_3;HisKA;HATPase_c	139-253	-----------------------EEYKGAIDASA-AVTKTDKNGVITYANDAFCEMS-GYTKEELIGKAHNI-VKHPET----IDAVYLDMWKTI-TNKK-IWHGRLKNLNKNG-RT--YYQHS-VIVPII-NE-D-NEIEEYIAL-RQDITDLF----	T	H	W	N
Sulfurimonas sp.	WP_299873802.1	EAL domain-containing protein	PAS_9;GGDEF;EAL	279-386	---------------------------KAIFEGS-IISASDLNGRITYVNEEFEKIS-GYSKDELIGKGHNI-LRHPQT----PKSTFKDLWETI-QSKR-TWKGLIKNINKEG-KS--FCTKT-TVIPIT-DS-N-DNIIEYLAL-REDVT-------	S	H	W	N
Aliarcobacter cryaerophilus	WP_148571219.1	diguanylate cyclase domain-containing protein	PAS_9;GGDEF	15-125	------------------------EYKKAIDESS-IISKTDKNGLITFVNKKFCEIS-GYEEDELIGKSHNI-VRHPSM----TKEFFNNLWKTI-KNKE-IFKGVIVNKKKNG-LV--YYVDT-TIIPIL-DE-N-KNIEEFIAI-RHDIT-------	S	H	W	N
Sulfurimonas sp. RIFOXYB12_FULL_35_9	WP_294877921.1	EAL domain-containing protein	PAS_9;GGDEF;EAL	279-386	---------------------------KAIFEGS-IISASDLNGRITYVNEEFEKIS-GYSKDELIGKGHNI-LRHPQT----PKSTFKDLWETI-QSKR-TWKGLIKNINKEG-KS--FCTKT-TVIPIT-DS-N-DNIIEYLAL-REDVT-------	S	H	W	N
uncultured Campylobacter sp.	WP_298085727.1	PAS domain-containing sensor histidine kinase	PAS;HATPase_c	4-121	------------------IKERFRQYQEAIETSN-IVSKTDTNGTITFVNDEFCKMS-GFTREELIGANHNI-VRHPEV----PKEVFARLWDTI-LAKK-VHKGTIRNRTKDG-RD--VYLNT-TIIPIL-DL-S-GQIEEFLAI-RYDVTD------	S	H	W	N
Sulfurospirillum diekertiae	WP_226372243.1	EAL domain-containing protein	Response_reg;PAS_3;EAL	159-262	--------------------------------SS-IISKTDPKGVITFVNDKFCQIS-GYTKEELLGKSHNV-IRHPDM----PKAAFRDLWKTIKDEKQ-TWQGIVKNRAKNG-DT--YYDKT-TVQPIL-NP-E-GEVEEYISL-RHDIT-------	S	H	W	N
uncultured Campylobacter sp.	WP_314087971.1	PAS domain-containing sensor histidine kinase	PAS;HATPase_c	4-121	------------------IKERFRQYQEAIETSN-IVSKTDTNGTITFVNDEFCKMS-GFTREELIGANHNI-VRHPEV----PKEVFARLWDTI-LAKK-VHKGTIRNRTKDG-RD--VYLNT-TIIPIL-DL-S-GQIEEFLAI-RYDVTD------	S	H	W	N
Aliarcobacter cryaerophilus	WP_105915200.1	EAL domain-containing protein	PAS_9;GGDEF;EAL	15-125	------------------------EYKKAIDESS-IVSKTDKNGLITFVNKKFCEVS-GYEEDELIGKSHNI-IRHPSM----TKEFFNNLWKTI-TNKE-IFKGVIVNKKKNG-LV--YYVDT-TIIPIL-DE-N-KNIEEFIAI-RHDIT-------	S	H	W	N
uncultured Campylobacter sp.	WP_314476116.1	PAS domain-containing sensor histidine kinase	PAS;HATPase_c	4-121	------------------IKERFRQYQEAIETSN-IVSKTDTNGTITFVNDEFCKMS-GFAREELIGANHNI-VRHPEV----PKEVFARLWDTI-LAKK-VHKGTIRNRTKDG-RD--VYLNT-TIIPIL-DL-S-GQIEEFLAI-RYDVTD------	S	H	W	N
Aliarcobacter cryaerophilus	WP_105911897.1	EAL domain-containing protein	PAS_9;GGDEF;EAL	15-125	------------------------EYKKAIDESS-IVSKTDKNGLITFVNKKFCEVS-GYDEHELIGKNHSI-IRHPSM----TKEFFNNLWKTI-LNKG-IFKGVIVNKKKNG-TV--YYVDT-TIIPIL-DE-N-KNIEEFIAI-RHDIT-------	S	H	W	N
uncultured Campylobacter sp.	WP_297938921.1	PAS domain-containing sensor histidine kinase	PAS;HATPase_c	4-121	------------------IKERFRQYQEAIETSN-IVSKTDTNGTITFVNDEFCKMS-GFTREELIGANHNI-VRHPEV----PKEVFARLWDTI-LAKK-VHKGTIRNRTKDG-RD--VYLNT-TIIPIL-DL-S-GQIEEFLAI-RYDVTD------	S	H	W	N
uncultured Campylobacter sp.	WP_314467362.1	PAS domain-containing sensor histidine kinase	PAS;HATPase_c	4-121	------------------IKERFRQYQEAIETSN-IVSKTDTNGTITFVNDEFCKMS-GFTREELIGANHNI-VRHPEV----PKEVFARLWDTI-LAKK-VHKGTIRNRTKDG-RD--VYLNT-TIIPIL-DL-S-GQIEEFLAI-RYDVTD------	S	H	W	N
Sulfuricurvum kujiense	WP_013460832.1	PAS domain-containing protein	Response_reg;Response_reg;PAS_3;PAS_3;HD	414-523	-------------------------YEKAIDESN-ILSRTTADGTILYVNNRFCEIT-GYREEEIIGKTHAI-VRHPDT----PKKVFADMWKTI-QSGK-VWNGVLKNRKKDG-SP--YWVDS-TIIPIK-DK-E-EKIIEYMAI-RHEVT-------	S	H	W	N
Sulfuricurvum kujiense	WP_013460832.1	PAS domain-containing protein	Response_reg;Response_reg;PAS_3;PAS_3;HD	274-384	------------------------EYKDTVDRSS-IVSKTDKRGIITFVNDKFCEIS-GYSPAELIGKPHNT-VRHPDM----PKEAFEELWQTILS-GQ-VWEGIVKNRKKDG-SP--YWVQT-TINPIV-DI-E-GNIVEYIGV-RTDIT-------	S	H	W	N
Arcobacter venerupis	WP_128360298.1	sensor domain-containing diguanylate cyclase	PAS_3;GGDEF	153-264	-----------------------NEYKKAVDLSN-IVSKTNPKGIITYVNDKFCEVS-GYKREELIGRPHNI-VRHPTM----PSRIYKELWDTI-KAKK-TWNGLITNIQKDG-KS--YTVYS-TIVPIL-DI-D-GDIVEYIAI-RHDVT-------	S	H	W	N
uncultured Campylobacter sp.	WP_314180790.1	PAS domain-containing sensor histidine kinase	PAS;HATPase_c	4-121	------------------IKERFRQYQEAIETSN-IVSKTDTNGTITFVNDEFCKMS-GFSREELIGANHNI-VRHPEV----PKEVFARLWDTI-LAKK-VHKGTIRNRTKDG-RD--VYLNT-TIMPIL-DL-S-GQIEEFLAI-RYDVTD------	S	H	W	N
Aliarcobacter cibarius	WP_024774326.1	GGDEF domain-containing protein	PAS;GGDEF	153-265	-----------------------NEYKKAVDLSN-IVSKTNPKGIITYVNDKFCEIS-GYRREELVGKPHNI-VRHPTM----PSSTFQELWNTI-KNKK-SWSGLITNLKKDG-RS--YTVSS-TIVPIL-DI-D-GDIVEYIAI-RNDVTD------	S	H	W	N
Aliarcobacter butzleri	WP_260917512.1	PAS domain-containing protein	PAS_9	152-262	------------------------EYKKAVDLSN-IVSKTNPKGLITYANDKFCEIS-GYKREELIGKAHNL-IRHPSM----PSSVFKELWDTI-KNKK-TWQGLITNLRKDG-RS--YVVHS-TIVPIL-DI-D-GDIVEFIAI-RNDVT-------	S	H	W	N
Aliarcobacter butzleri	WP_301369861.1	diguanylate cyclase	PAS_9;GGDEF	152-262	------------------------EYKKAVDLSN-IVSKTNPKGLITYVNDKFCEIS-GYKREELIGKAHNL-IRHPSM----PSSTFKELWDTI-KNKK-TWQGLITNLRKDG-RS--YVVHS-TIVPIL-DI-D-GDIVEFIAI-RNDVT-------	S	H	W	N
Aliarcobacter butzleri	WP_237909161.1	GGDEF domain-containing protein	PAS_9;GGDEF	152-262	------------------------EYKKAVDLSN-IVSKTNPKGLITYVNDKFCEIS-GYKREELIGKAHNL-IRHPSM----PSSTFKELWDTI-KNKK-TWQGLITNLRKDG-RS--YVVHS-TIVPIL-DI-D-GDIVEFIAI-RNDVT-------	S	H	W	N
Sulfuricurvum sp.	WP_295012492.1	EAL domain-containing protein	PAS_3;GGDEF;EAL	25-136	-----------------------DQYKMVLDQSA-IVSKTNTKGIITYANDAFCSVS-GYSRDELIGKAHNI-GRHPDN----SKKLFKDLWKTI-KSGK-VWKSTFKNLTKDG-KE--YYVKS-VIAPIF-DD-E-GKIIEYISA-RNDVT-------	S	H	W	N
Candidatus Sulfurimonas marisnigri	WP_194367330.1	ATP-binding protein	PAS_3;HisKA;HATPase_c;Response_reg;Hpt	155-265	------------------------EYQKALDESA-IISKTDIDGNIVYVNDKYVQLS-GYSSLELIGKKHSI-IKHEDM----PQYYFDDLWFQL-KNAG-IFRGTIKNLKKNG-DY--FYIDV-TIVKIR-DP-Y-DDSIEYMSI-ANDVT-------	S	H	W	N
Candidatus Electrothrix sp. GW3-4	WP_339134401.1	EAL domain-containing protein	DUF3365;PAS_9;GGDEF;EAL	265-375	------------------------EYSKVLDASL-IVSKGDLEGNITYVNDKMCQVF-GYEPSELIGRPHSF-LQHSDM----DDYVFLDLWKNI-QAKR-IWQGLLKNRKKDG-SH--CWAQT-TVCPIL-DN-T-GQIVEYIAA-RADVT-------	S	H	W	N
Sulfurospirillum sp. UCH001	WP_231963966.1	EAL domain-containing protein	Response_reg;PAS_3;EAL	151-262	------------------------QYENITNTSS-IISKTDPKGVITFVNEKFCQIS-GFTKEELIGKPHNV-IRHPDM----PKTAFRDLWRTIKDEKR-TWQGIVKNRAKNG-DT--YYVKT-TVQPIL-NP-E-GEVQEYISL-RHDIT-------	S	H	W	N
Aliarcobacter cibarius	WP_138108555.1	GGDEF domain-containing protein	PAS;GGDEF	153-265	-----------------------NEYKKAVDLSN-IVSKTNPKGIITYVNDKFCEIS-GYRREELVGKPHNI-VRHPTM----PSSTFQELWNTI-KNKK-SWSGLITNLKKDG-RS--YTVSS-TIVPIL-DI-D-GDIVEYIAI-RNDVTD------	S	H	W	N
Malaciobacter molluscorum	WP_164969866.1	cache domain-containing protein	dCache_2;PAS_9;GGDEF;EAL	439-551	-----------------------NEYKKAVDVSA-IVSKTDPKGIITFANEKFCKIS-GYSRQELLGSKHNL-VKHPDT----KKEVYKDLWKTI-LDKR-VWKGVLKNRAKNG-NA--YYVKS-TIVPIL-DV-D-GKIKEFIAI-RYDISD------	S	H	W	N
Sulfurimonas sp.	WP_373000444.1	EAL domain-containing protein	dCache_3;PAS_9;GGDEF;EAL	391-504	---------------------YSSEYIKAVNAGS-IVSKSSPDGIITYVNDTLCKKT-GYTKKELIGKPHNI-FRHPNT----PKKIFRNMWDTI-QSGE-IYHGLLKNSKKDG-ST--FYANI-TIVPIK-DE-N-NIIIEYIAL-RDDVT-------	S	H	W	N
Campylobacter showae	WP_002949098.1	PAS domain-containing sensor histidine kinase	PAS;HATPase_c	10-121	------------------------QYQEAIETSN-IVSKTDTNGTITFVNDEFCKMS-GFTREELIGANHNI-VRHPEV----PKEVFSRLWDTI-LAKK-VHKGTIRNRTKDG-RD--VYLNT-TIIPIL-DL-S-GQIEEFLAI-RYDVTD------	S	H	W	N
unclassified Sulfurimonas	WP_294883121.1	MULTISPECIES: EAL domain-containing protein	NIT;PAS_3;PAS_9;GGDEF;EAL	484-594	------------------------EYEKAIDMST-ILSRTDIKGNITYVNDKFLEIS-GYTLDELIGKNHSF-LSSKDT----NKKLYRNLWKTI-SSGN-VWKGIMKNRTKSG-AD--FWTKT-TIIPIK-NL-N-AEIAEFIAI-RHDIT-------	S	H	W	N
unclassified Sulfurimonas	WP_294883121.1	MULTISPECIES: EAL domain-containing protein	NIT;PAS_3;PAS_9;GGDEF;EAL	343-455	-----------------------EQYKSTVDRSF-IVSKTDAKGIITYVNDEFCSVS-GYSKEELIGKPHSI-VRHPDT----QKEIFKSIWHTIKDLKQ-PWFGEIKNLKKDG-SI--YWVQA-VINPIL-SR-N-GELIEFIAI-RTDIT-------	S	H	W	N
Aliarcobacter butzleri	WP_260872347.1	diguanylate cyclase	PAS_9;GGDEF	152-262	------------------------EYKKAVDLSN-IVSKTNPKGLITYVNDKFCEIS-GYKREELIGKAHNL-VRHPSM----PSSVFKELWDTI-KNKK-TWQGLITNLRKDG-RS--YVVHS-TIVPIL-DI-D-GDIVEFIAI-RNDVT-------	S	H	W	N
Sulfurospirillum sp. 'SP'	WP_316722289.1	EAL domain-containing protein	Response_reg;PAS_3;EAL	151-262	------------------------QYENITNTSS-IISKTDPKGVITFVNEKFCQIS-GFTKEELIGKPHNV-IRHPDM----PKTAFRDLWRTIKDEKR-TWQGIVKNRAKNG-DT--YYVKT-TVQPIL-NP-E-GEVQEYISL-RHDIT-------	S	H	W	N
Malaciobacter molluscorum	WP_164997063.1	cache domain-containing protein	dCache_2;PAS_9;GGDEF;EAL	439-551	-----------------------NEYKKAVDVSA-IVSKTDPKGIITFANEKFCKIS-GYSRQELLGSKHNL-VKHPDT----KKEVYKDLWKTI-LDKR-VWKGVLKNRAKNG-NA--YYVKS-TIVPIL-DV-D-GKIKEFIAI-RYDISD------	S	H	W	N
Aliarcobacter cibarius	WP_138153989.1	GGDEF domain-containing protein	PAS;GGDEF	153-265	-----------------------NEYKKAVDLSN-IVSKTNPKGIITYVNDKFCEIS-GYRREELVGKPHNI-VRHPTM----PSSTFQELWNTI-KNKK-SWSGLITNLKKDG-RS--YTVSS-TIVPIL-DI-D-GDIVEYIAI-RNDVTD------	S	H	W	N
uncultured Campylobacter sp.	WP_314988501.1	PAS domain S-box protein	PAS;HATPase_c	10-121	------------------------QYQEAIEASN-IVSKTDTNGTITFVNDEFCKMS-GFMREELIGANHNI-VRHPEV----PKDVYARLWETI-LAKK-VHKGTIRNRTKDG-RD--VYLNT-TIIPIL-NL-S-GQIEEFLAI-RHDVTD------	S	H	W	N
Aliarcobacter vitoriensis	WP_113895061.1	EAL domain-containing protein	PAS_3;GGDEF;EAL	25-136	-----------------------NQYKKALDESS-IVSKTNKNGVITYVNDNFCTVS-GYSKEELIGKNHNI-IRHQDM----PIEVFKELWTTI-LDKK-VFKAIIKNRKKDG-QS--YYVDT-TVFPIF-DD-K-DNIIEFMAI-RYDIT-------	S	H	W	N
Aliarcobacter cryaerophilus	WP_148571340.1	PAS domain-containing sensor histidine kinase	PAS_9;HATPase_c	2-115	-----------------------NNYQKAIENSN-IVSKTDINGIITFVNDEFCNLF-GFTKDELLGKNHNI-IRHPHT----PKENFQILWNTI-LDKK-VYKSTVKNISKNG-ED--IYLNT-TIIPIL-DE-KEENIVEFVAI-RYDITN------	S	H	W	N
uncultured Desulfobacter sp.	WP_319491135.1	cache domain-containing protein	dCache_2;PAS_3;GGDEF;EAL	377-498	----------------KKFLNDLIQYKTVMDKSA-IVSITDLNGNIIHVNDEMCEVT-GFDKEELIHATHSL-LSHPDT----PEVTYKDLWATI-KKGG-TWQGIFKNLKKDG-GY--FFQKS-TIVPFK-DK-D-GNATQYISI-SHDVTEVF----	S	H	W	N
uncultured Desulfobacter sp.	WP_321400099.1	cache domain-containing protein	dCache_2;PAS_3;GGDEF;EAL	377-498	----------------KKFLNDLIQYKTVMDQSA-IVSITDLNGNIIHVNDEMCEVT-GFDKDELIHSTHSL-LSHPDT----PEVTYKDLWATI-KRGG-TWQGIFKNLKKDG-GY--FFQKS-TIVPFK-DK-D-GNAIKYISI-SHDVTEVF----	S	H	W	N
Wolinella succinogenes	WP_277641116.1	bifunctional diguanylate cyclase/phosphodiesterase	Response_reg;PAS_3;GGDEF;EAL	141-251	------------------------EYKKAIDVSN-IVSITDKRGVIKYANDMFCRIS-GYSREELVGQKHNI-IRHPEM----EDAIFKEMWQQI-TSKQ-VWKGVVKNRAKDG-ST--YIVDS-VIVPIV-DE-Y-GHIEEYIAI-RHDLT-------	S	H	W	N
Hydrogenovibrio sp.	WP_310680463.1	ATP-binding protein	HAMP;PAS_3;HisKA;HATPase_c	381-487	----------------------------AIDKTL-IISRADKFGTITEVNDNFCKIS-GYSKDELIGQPHSI-VRHPEM----DSAVFKNMWETI-QSKQ-VWQGEVKNRHKDG-SS--YYVMS-YVIPIL-DR-K-GELKEYLSI-REDIT-------	S	H	W	N
uncultured Campylobacter sp.	WP_346746029.1	PAS domain-containing sensor histidine kinase	PAS;HATPase_c	10-121	------------------------QYQEAIETSN-IVSKTDTNGTITFVNDEFCKMS-GFTREELIGANHNI-VRHPEV----PKEVFARLWDTI-LAKK-VHKGTIRNRTKDG-RD--VYLNT-TIIPIL-DL-S-GQIEEFLAI-RYDVTD------	S	H	W	N
Arcobacter suis	WP_226799884.1	GGDEF domain-containing phosphodiesterase	PAS_9;GGDEF;EAL	41-150	------------------------QYKNAIDESN-IVSISDLKGNITYVNDKFCEVT-LYTKEEVINKPHSL-LKG-ED----SKKIFEKLWETI-KSKK-IWQGVLKNKKKNG-DF--YYVNS-TIMPIL-DE-N-NEIIEYIAI-RHEIT-------	S	H	W	N
Aliarcobacter butzleri	WP_323591943.1	PAS domain-containing protein	PAS_9	152-262	------------------------EYKKAVDLSN-IVSKTNPKGLITYANDKFCEIS-GYKREELIGKAHNL-IRHPSM----PSSVFKELWDTI-KNKK-TWQGLITNLRKDG-RS--YVVHS-TIVPIL-DI-D-GDIVEFIAI-RNDVT-------	S	H	W	N
Halarcobacter bivalviorum	WP_114839909.1	EAL domain-containing protein	Response_reg;PAS_9;EAL	150-262	-----------------------NQYKDITNKSS-IISKTDPNGMITFVNDNFCKIS-GYSEIELIGRPHNI-VRHPDN----PKELFANLWKTIKVDKK-PWAGIIKNLTKDG-KS--YFVKS-TIKPIL-DN-R-GEIIEYMAL-RDDIT-------	S	H	W	N
Aliarcobacter cryaerophilus	WP_066157188.1	EAL domain-containing protein	PAS_9;GGDEF;EAL	15-125	------------------------EYKKAIDESS-IVSKTDKNGLITFVNKKFCEVS-GYEEHELIGKNHSI-IRHPSM----TKEFFNNLWKTI-LNKE-IFKGVIVNKKKNG-LV--YYVDT-TIIPIL-DE-N-KNIEEFIAI-RHDIT-------	S	H	W	N
Sulfurimonas sp.	WP_373034552.1	EAL domain-containing protein	DUF3365;PAS_9;GGDEF;EAL	253-366	---------------------FLESYKDAIDSNL-IVSKSNLNGNITYVNDNFCNIT-GYSSDEVIGKNHNI-LRDKSA----PKAIYEDLWRTI-TAKE-TWHGRIRNVKKDG-SL--YWVDA-TVSPIV-DA-N-NEIIEYISI-RHDIT-------	S	H	W	N
uncultured Sulfurimonas sp.	WP_321267330.1	ATP-binding protein	DUF3365;PAS;HisKA;HATPase_c	255-372	------------------KDKILSEYKRAVDMGA-IVSKADKRGKITYVNDAFTKIS-GYSKEELLGKPHSI-VRHPDT----PKEVFKEMWEKI-LNKQ-VWQGDIKNRAKDA-RD--YYVFA-TIVPIL-DE-K-ENIVEFLAI-RYDTTN------	S	H	W	N
uncultured Campylobacter sp.	WP_315063058.1	PAS domain-containing sensor histidine kinase	PAS;HATPase_c	4-121	------------------IKERFRQYQEAIETSN-IVSKTDTNGTITFVNDEFCKMS-GFTREELVGANHNI-VRHPEV----PKEVFARLWDTI-LAKK-VHKGTIRNRTKDG-RD--VYLNT-TIIPIL-DL-S-GQIEEFLAI-RYDVTD------	S	H	W	N
Aliarcobacter cryaerophilus	WP_260892554.1	EAL domain-containing protein	PAS_3;GGDEF;EAL	15-125	------------------------EYKKAIDESS-IVSKTDKNGLITFVNKKFCEIS-GYEEDELIGKSHNI-VRHPSM----TKEFFNNLWKTI-ANKE-IFKGVIANKKKNG-LV--YYVDS-TIIPIL-DE-N-KNIEEFIAI-RHDIT-------	S	H	W	N
Persephonella sp. IF05-L8	WP_051654726.1	EAL domain-containing protein	Response_reg;PAS_3;EAL	141-253	------------------------QYQKAVDELF-IVSKTNSKGIITYVNKKFCDIS-KYSEEELIGKPHNI-VRHPDV----PKQFFDDLWKTIKKEKR-KWKGIVKNKAKDG-ST--YYVDT-IITPIL-DK-E-GNVVEFLSI-RKDVSN------	S	H	W	N
uncultured Campylobacter sp.	WP_315106159.1	PAS domain-containing sensor histidine kinase	PAS;HATPase_c	10-121	------------------------QYQEAIETSN-IVSKTDTNGTITFVNDEFCKMS-GFTREELIGANHNI-VRHPEV----PKEVFARLWDTI-LAKK-VHKGTIRNRTKDG-RD--VYLNT-TIIPIL-DL-S-GQIEEFLAI-RYDVTD------	S	H	W	N
Halarcobacter bivalviorum	WP_129108385.1	EAL domain-containing protein	Response_reg;PAS_9;EAL	150-262	-----------------------NQYKDITNKSS-IISKTDPNGMITFVNDNFCKIS-GYSEIELIGRPHNI-VRHPDN----PKELFANLWKTIKVDKK-PWAGIIKNLTKDG-KS--YFVKS-TIKPIL-DN-R-GEIIEYMAL-RDDIT-------	S	H	W	N
Aliarcobacter cryaerophilus	WP_066348698.1	EAL domain-containing protein	PAS_9;GGDEF;EAL	15-125	------------------------EYKKAIDESS-IVSKTDKNGLITFVNKKFCEVS-GYEEHELIGKNHSI-IRHPSM----TKEFFNNLWKTI-LNKE-IFKGVIVNKKKNG-LV--YYVDT-TIIPIL-DE-N-KNIEEFIAI-RHDIT-------	S	H	W	N
Aliarcobacter cryaerophilus	WP_258315713.1	diguanylate cyclase	PAS_3;GGDEF	3-114	------------------------KYIKIVDENV-LTSSTDLDGNITYASEAFCEIS-GYSKDELIGTNHRI-IRHPDM----QESTYKELWETI-TSGK-TWKGEIKNKKKNG-DY--YWVKA-SISPVF-DN-K-GEIISYTAV-REDITD------	S	H	W	N
Halarcobacter ebronensis	WP_128979986.1	EAL domain-containing protein	Response_reg;PAS_9;EAL	150-262	-----------------------NQYRDITNKAS-IISKTDTKGIITYVNDNFIRIS-EYSKEELIGKSHSI-IRHPDN----PKEFYKKMWETISIEKK-PWEGVVKNLSKSG-KP--YFVKT-IIKPLL-DD-E-GNIIEYIAL-RNDIS-------	S	H	W	N
Aliarcobacter cryaerophilus	WP_066222367.1	EAL domain-containing protein	PAS_3;GGDEF;EAL	15-125	------------------------EYKKAIDESS-IVSKTDKNGLITFVNKKFCEIS-GYEEDELIGKSHNI-VRHPSM----TKEFFNNLWKTI-ANKE-IFKGVIANKKKNG-LV--YYVDS-TIIPIL-DE-N-KNIEEFIAI-RHDIT-------	S	H	W	N
Sulfurimonas sp.	WP_373034610.1	PAS domain S-box protein	dCache_3;PAS_9;PAS_9;HD	476-588	------------------------QYEKAIESAA-SFTRTDKDGVITYLNETHEKLT-GFSNEELIGKKHTPFLRNKNV----PDEVYKELWETI-TAKK-NYNGVIKNITKSG-KT--IYLDT-FIAPIL-DL-N-NEIIEYMSI-QYDISD------	T	H	W	N
Sulfurimonas sp.	WP_373034610.1	PAS domain S-box protein	dCache_3;PAS_9;PAS_9;HD	336-447	-----------------------EQLQNAIDKTT-LVSKTDLKGKITYVNDAFVKLS-GYSANELLGKPHSI-VRHKDT----PAEVFKDMWDTI-KAGN-VWYGKVKNRKKDG-SS--YTVNV-NIFPIK-NN-K-NKIVEYIAI-RHDIT-------	S	H	W	N
Halarcobacter mediterraneus	WP_129061040.1	EAL domain-containing protein	Response_reg;PAS_3;EAL	153-264	------------------------QYQDITNKSA-IISKTDPRGVITFVNENFCEIS-GYTEEELVGNNHSI-VRHPDN----PKELFTELWQTIRVEKR-PWTGIIKNLSKDG-KS--YFVKS-TIKPIL-DH-N-GEIIEYMAL-RDNVT-------	S	H	W	N
Campylobacter jejuni	WP_218980232.1	butyrate sensor histidiine kinase-like phosphatase BumS, partial	HATPase_c	15707	--------------------------------------------------------------------------------------------------------VIFKNIDKLG-KT--FYLET-LLIPIL-DK-N-NELIEIVAF-SHDVSNSF----	-	-	-	N
Tepidiphilus olei	WP_185957740.1	EAL domain-containing protein	FIST;FIST_C;PAS;GGDEF;EAL	409-520	-----------------------EQYRYALDQTA-IVSRTDLQGRITYVNALFEQVT-GYRAEELMGNSHSL-LRHPDT----PSAVYESLWRTI-RAKQ-IWRGVIKNRAKDG-RA--YYLKS-TIIPLL-DE-R-GEIREYISV-AEDIS-------	S	H	W	N
uncultured Campylobacter sp.	WP_299028392.1	PAS domain-containing sensor histidine kinase	PAS;HATPase_c	4-121	------------------IKERFRQYQEAIETSN-IVSKTDTNGTITFVNDEFCKMS-GFTREELVGANHNI-VRHPEV----PKEVFARLWDTI-LAKK-VHKGTIRNRTKDG-RD--VYLNT-TIIPIL-DL-S-GQIEEFLAI-RYDVTD------	S	H	W	N
Campylobacter showae	WP_122873277.1	PAS domain S-box protein	PAS;HATPase_c	10-121	------------------------QYQEAIEASN-IVSKTDTNGTITFVNDEFCKMS-GFTHEELIGANHNI-VRHPEV----PKDVYARLWETI-LAKK-VHKGTIRNRTKDG-RD--VYLNT-TIIPIL-NL-S-GQIEEFLAI-RHDVTD------	S	H	W	N
Malaciobacter molluscorum	WP_099342341.1	PAS domain S-box protein	PAS_3;HATPase_c	6-118	-----------------------NTYQQAIENSN-IVSKTDINGIITFVNDEFCKIS-GYTKEELLGKNHNI-VRHPDV----PKEHFKLLWETIKLKRQ-TYKSTVKNLTKDG-RS--VYLNT-TISPIF-NE-F-DDIEEFIAI-RYDVT-------	S	H	W	N
Sulfurimonas sp.	WP_372999236.1	EAL domain-containing protein	PAS_3;PAS;GGDEF;EAL	153-265	-----------------------DEYKKAVDEGA-IVTKTDINGIITYVNDEFCRMS-GFAREDVIGKSHSV-VRHPQN----PNSVFSNLWKTI-LDKK-IWKGVIKNRTKDK-KT--YYVKS-TIVPIL-DY-D-GEIKEFFAI-RHDVTD------	T	H	W	N
Sulfuricurvum sp.	WP_299936201.1	HD domain-containing phosphohydrolase	Response_reg;PAS_9;HD	160-274	-----------------------EQYKEIVDIST-IVTKTDLQGNIIYANDAFCKTS-GYDSDEILSKGHRI-LRHPDM----SSEFYENLWKTI-LSKQ-TWTGSIKNLKKNG-ER--YITDT-TIKPIL-DE-F-GNIIDFISI-SHDVSELF----	T	H	W	N
Sulfurimonas sp.	WP_373036267.1	EAL domain-containing protein	FIST;FIST_C;PAS_9;GGDEF;EAL	405-516	-----------------------NQYKRILDESS-IVSKTDTKGIITYVNDAFCAVS-GYSREELIGKNHNI-IKHDEN----DLKIFKDMWKTI-KNKQ-IWRGTIKNISKKG-YI--YYVKS-VIMPIL-DD-D-GEIVEFIAA-RTDVT-------	S	H	W	N
uncultured Campylobacter sp.	WP_314127214.1	PAS domain-containing sensor histidine kinase	PAS;HATPase_c	4-121	------------------IKERFRQYQEAIETSN-IVSKTDTNGTITFVNDEFCKMS-GFKREELIGANHNI-VRHPEV----PKEVFARLWDTI-LAKK-VHRGTIRNRTKDG-RD--VYLNT-TIIPIL-DL-S-GQIEEFLAI-RYDVTD------	S	H	W	N
Campylobacter showae	WP_122862539.1	PAS domain S-box protein	PAS;HATPase_c	10-121	------------------------QYQEAIEASN-IVSKTDTNGTITFVNDEFCKMS-GFTREELIGANHNI-VRHPEV----PKDVYARLWETI-LAKK-VHKGTIRNRTKDG-RD--VYLNT-TIIPIL-NL-S-GEIEEFLAI-RYDVTD------	S	H	W	N
Arcobacter sp. CECT 8983	WP_129008084.1	PAS domain S-box protein	Response_reg;PAS_9;PAS_9;HD	144-256	-----------------------EQYKSIVDIDS-IVSKTDKDGIITYVNDRFIDIS-GYSRDELIGQPHNI-IRHPDT----PEKLFKKMWSTISEKKK-VWQGVVQNLSKQG-KS--YYVRS-TIKPIL-DI-N-GEIIEYIAI-RQDIT-------	S	H	W	N
Arcobacter sp. CECT 8983	WP_129008084.1	PAS domain S-box protein	Response_reg;PAS_9;PAS_9;HD	283-396	----------------------QEQYENVINKIN-IVSRFDLSGRITYVNDRFCKLI-EYTKDELIGQTFKM-IRHEKT----NIETSRQMWKTI-KNGK-TWSGKLMNKSKTG-KT--FHLDA-VISPIF-NQ-N-NEIIEFISV-CHNITS------	S	F	W	N
Desulfobacter hydrogenophilus	WP_111958142.1	cache domain-containing protein	dCache_2;PAS_3;GGDEF;EAL	384-497	------------------------QYQTVIDKSA-IVSITDLNGNIIHVNDEMCEVT-GFNKEELLHATHNQ-LSHPDN----PASTYQELWATI-TKGK-TWRGIFKNLRKDG-GY--FFQKS-TIVPFK-DK-D-GEVIKYISI-SHDVTEVF----	S	H	W	N
uncultured Campylobacter sp.	WP_314238707.1	PAS domain-containing sensor histidine kinase	PAS;HATPase_c	4-121	------------------IKERFRQYQEAIETSN-IVSKTDTNGTITFVNDEFCKMS-GFKREELIGANHNI-VRHPEV----PKEVFARLWDTI-LAKK-VHRGTIRNRTKDG-RD--VYLNT-TIIPIL-DL-S-GQIEEFLAI-RYDVTD------	S	H	W	N
Sulfurimonas sp. RIFCSPLOWO2_12_36_12	WP_294887114.1	PAS domain S-box protein	PAS_3	14-114	------------------------------EGKV-AISQTDLKGNITFVNRKFCEIS-GYSLDELINSSHSI-IKHPDV----DEAIYEKMWKTL-GSGQ-VYNGMLKNLRKDG-SY--YWTDI-EIAPIL-DK-K-GQTTGYISV-S-----------	S	H	W	N
Sulfurimonas gotlandica	WP_008335631.1	SpoIIE family protein phosphatase	PAS_9;SpoIIE	26-139	---------------------LKNQYRHIVDATN-IVSKTDIHGVITYANSKFVEIS-GYSEEELIGKHHNI-LRNPDI----DASFFKELWETI-KSKQ-IWNGVITNVHKNG-SK--YTVEA-SIFPIL-DA-K-GDVVEYIAI-RHDIT-------	S	H	W	N
Aliarcobacter cryaerophilus	WP_260964143.1	EAL domain-containing protein	PAS_9;GGDEF;EAL	15-125	------------------------EYKKAIDESS-IVSKTDKNGLITFVNKKFCEIS-GYEEDELIGKSHNI-VRHPSM----TKEFFNNLWKTI-KNKE-IFKGVIVNKKKNG-LV--YYVDT-TIIPIL-DE-N-KNIEEFIAI-RHDIT-------	S	H	W	N
Aliarcobacter cryaerophilus	WP_260924091.1	EAL domain-containing protein	PAS_9;GGDEF;EAL	15-125	------------------------EYKKAIDESS-IVSKTDKNGLITFVNKKFCEIS-GYEEDELIGKSHNI-VRHPSM----TKEFFNNLWKTI-KNKE-IFKGVIVNKKKNG-LV--YYVDT-TIIPIL-DE-N-KNIEEFIAI-RHDIT-------	S	H	W	N
Aliarcobacter cryaerophilus	WP_260895141.1	EAL domain-containing protein	PAS_3;GGDEF;EAL	15-125	------------------------EYKKAIDESS-IVSKTDKNGLITFVNKKFCEIS-GYEEDELIGKSHNI-VRHPSM----TKEFFNNLWKTI-KNKE-IFKGVIVNKKKNG-LV--YYVDT-TIIPIL-DE-N-KNIDEFIAI-RHDIT-------	S	H	W	N
Aliarcobacter butzleri	WP_363323614.1	diguanylate cyclase	PAS_9;GGDEF	70-180	------------------------EYKKAVDLSN-IVSKTNPKGLITYANDKFCEIS-GYKREELIGKAHNL-IRHPSM----PSSVFKELWDTI-KNKK-TWQGLITNLRKDG-RS--YVVHS-TIVPIL-DI-D-GDIVEFIAI-RNDVT-------	S	H	W	N
Sulfurospirillum sp.	WP_333803640.1	response regulator	Response_reg;Response_reg;PAS_3;PAS_3;HD	273-384	------------------------EYKDAVDRST-IVSRTNQKGFITYVNDKFCQIS-GYTKEELLGQPHNL-VRHPDM----PKAVFQNLWETIQA-GK-SWEGIVKNRRKDG-SH--YWVSA-VINPII-DQ-D-GTIVEFMSI-RTDITS------	S	H	W	N
Sulfurospirillum sp.	WP_333803640.1	response regulator	Response_reg;Response_reg;PAS_3;PAS_3;HD	412-522	------------------------QYENAINVST-ILTRTDLDGNITFANTNFYTTT-GYTEAEVLGKNHSI-IRHKDT----PNDVFTDLWATL-KAGK-VWKGVFKNQKKDG-TA--YWVNS-TILPIL-DK-V-GNPLEYMAI-RREIT-------	T	H	W	N
Arcobacter venerupis	WP_128359105.1	EAL domain-containing protein	Response_reg;PAS_3;EAL	153-264	------------------------QYTDLVDKSS-IISKTDKRGVITFVNDNFCKIS-EYTKEELLGKPHSI-LRHPDN----SKEIYKELWDTIKDKKS-EWSGVIKNLSKTG-KT--YYIKT-TIKPIL-DS-E-DNILEYVSI-RSNVS-------	S	H	W	N
Sulfurimonas sp.	WP_310440864.1	PAS domain S-box protein	PAS_3	14-114	------------------------------EGKV-AISQTDLKGNITFVNRKFCEIS-GYSLDELINSSHSI-IKHPDV----DEAIYEKMWKTL-GSGQ-VYNGMLKNLRKDG-SY--YWTDI-EIAPIL-DK-K-GQTTGYISV-S-----------	S	H	W	N
unclassified Sulfuricurvum	WP_015653723.1	MULTISPECIES: HD domain-containing phosphohydrolase	Response_reg;PAS_9;HD	160-274	-----------------------EQYKEIVDIST-IVMKTDIQGNIIYTNDAFCKTS-GYSSDEILSKGHRI-LRHQDM----VPEFYENLWKRI-LNKQ-TWTGTIKNLKKNG-QS--YITDT-TIKPIL-DE-F-GNIIEFISI-SHDVTELF----	M	H	W	N
Halarcobacter ebronensis	WP_129086924.1	EAL domain-containing protein	Response_reg;PAS_9;EAL	150-262	-----------------------NQYRDITNKAS-IISKTDTKGIITYVNDNFIKIS-EYSKEELIGKSHSI-IRHPDN----PKEFYKKMWETISIEKK-PWEGVVKNLSKSG-KP--YFVKT-IIKPLL-DD-E-GNIIEYIAL-RNDIS-------	S	H	W	N
Aliarcobacter cryaerophilus	WP_260921023.1	EAL domain-containing protein	PAS_9;GGDEF;EAL	15-125	------------------------EYKKAIDESS-IVSKTDKNGLITFVNKKFCEIS-GYEEDELIGKSHNI-VRHPSM----TKEFFNNLWKTI-KNKE-IFKGVIVNKKKNG-LV--YYVDT-TIIPIL-DE-N-KNIEEFIAI-RHDIT-------	S	H	W	N
Sulfurimonas sp.	WP_325333801.1	EAL domain-containing protein	NIT;PAS_3;GGDEF;EAL	344-456	-----------------------EQYRATVDRSF-IVSKTDAKGIITYVNDEFCKIS-GFSRDELVGKYHNI-LRHPEM----QKKIFKEMWHTLRDLKK-PWQGEILNLKKDG-SS--YWIKA-IINPIL-DK-D-SEVVEYIAI-RTDIT-------	S	H	W	N
Arcobacter peruensis	WP_322898847.1	PAS domain-containing protein	PAS_3;PAS_3;HD	160-297	MRDYFKNELNITYKQFSSALNISKEYEKAINEST-VVSRTDASGKIIYVNDQYINIS-GFSKEELIGKTNRI-VRHPDN----PNKIFEDLWDVI-TSGQ-IWHGVLKNQSKNK-KP--YWINT-TIVPII-NE-N-KKIIEYMAI-SNNVTEIF----	S	N	W	N
Arcobacter peruensis	WP_322898847.1	PAS domain-containing protein	PAS_3;PAS_3;HD	43-155	-----------------------EQYKETVDMSS-IVSKTDVEGNITYVNEQFCLIS-GYKDFEILGKKHNL-IKHPDM----DAKIYTNLWKTIKRDKK-PWYGEIKNKKKDG-TH--YWVDT-TINPIL-DH-D-NNIIEFIAL-RRDIT-------	S	H	W	N
Sulfurimonas sp.	WP_373001218.1	PAS domain S-box protein	PAS_9;SpoIIE	26-139	---------------------LKNQYRHIVDATN-IVSKTDIHGVITYANSKFVEIS-GYSKEELIGKHHNI-VRNPDI----DASLFKELWETI-KSKQ-VWNGVITNVHKNG-SK--YTVEA-SIFPIL-DA-K-GDVVEYIAI-RHDIT-------	S	H	W	N
Sulfurimonas sp.	WP_299851513.1	EAL domain-containing protein	NIT;PAS_3;GGDEF;EAL	344-456	-----------------------EQYRATVDRSF-IVSKTDAKGIITYVNDEFCKIS-GFSRDELVGKYHNI-LRHPEM----QKKIFKEMWHTLRDLKK-PWQGEILNLKKDG-SS--YWIKA-IINPIL-DK-D-SEVVEYIAI-RTDIT-------	S	H	W	N
Sulfurimonas sp.	WP_294966317.1	response regulator	Response_reg;PAS_9;HisKA;HATPase_c	147-258	------------------------QYFKALTQAS-IVSKTNTNGVITYVNNNFCNIT-GYTREEMIGNTHRI-FKHPDN----SPLIYADLWQTI-TLGK-VWRDRMINLNKDG-SG--FYAET-TIIPLI-GK-D-GNIKEYMAI-RNDITD------	S	H	W	N
Campylobacter massiliensis	WP_185897477.1	PAS domain-containing sensor histidine kinase	PAS;HATPase_c	10-121	------------------------QYQEAIEASN-IVSKTDTNGTITFVNDEFCKMS-GFTREELIGANHNI-VRHPEV----PKEVFARLWDTI-LAKK-VHKGTIRNRTKDG-RD--VYLNT-TIIPIL-NL-S-GEIEEFLAI-RYDVTD------	S	H	W	N
Arcobacter sp. F155	WP_129083183.1	PAS domain S-box protein	Response_reg;PAS_3;PAS_9;HD_5	144-256	-----------------------EQYKNIVDADS-IVSKTNKHGIITYVNDRFVDIS-GYTKDELIGQHHNI-IRHPDT----PEKLFKKMWTTISEKKK-VWQGVVKNLSKQG-KS--YYVRS-TIKPIL-DM-N-GDIIEYIAI-RQDIT-------	S	H	W	N
Arcobacter sp. F155	WP_129083183.1	PAS domain S-box protein	Response_reg;PAS_3;PAS_9;HD_5	283-396	----------------------QEQYENVINQIN-IVSRFNLQGKITYVNDRFCQLI-EYTKDELIGQTFKL-IRHEKT----NIETSRQMWKTI-KSGK-TWSGKLMNKSKTG-KT--FHLDA-VISPIF-NQ-N-NEIIEFISV-CHNITS------	S	F	W	N
Candidatus Marinarcus aquaticus	WP_336470500.1	PAS domain-containing sensor histidine kinase	PAS_3;HATPase_c	4-116	-----------------------NRYQEAIEHSN-IVSKTDIDGIITFVNEEFCNLL-GYTKEELIGKNHNI-VRHPEV----PSSNFEELWRVIKQEKQ-TYKSTVKNLTKDG-RT--VYLNT-TITPIF-NE-K-EAIEEFIAI-RYDVT-------	S	H	W	N
Sulfuricurvum sp. RIFCSPLOWO2_12_FULL_43_24	WP_294872348.1	HD domain-containing phosphohydrolase	Response_reg;PAS_9;HD	160-274	-----------------------EQYKEIVDIST-IVMKTDIQGNIIYTNDAFCKTS-GYSSDEILSKGHRI-LRHQDM----VPEFYENLWKRI-LNKQ-TWTGTIKNLKKNG-QS--YITDT-TIKPIL-DE-F-GNIIEFISI-SHDVTELF----	M	H	W	N
Aliarcobacter trophiarum	WP_115429242.1	diguanylate cyclase	PAS_9;GGDEF	153-265	-----------------------NEYKKAVDLST-IVSKTNPKGIITYVNDKFCEIS-GFKREELIGKPHNI-VRHPSM----SSNTFQELWSTI-KNKK-TWNGLITNLKSDG-RS--YVVNS-TVVPIL-DV-D-GDIVEFIAI-RNDVTD------	S	H	W	N
Nitrosomonas supralitoralis	WP_106706295.1	EAL domain-containing protein	dCache_1;PAS_3;GGDEF;EAL	453-565	-----------------------NEYKKAVDLSA-IVSKADKQGIITYVNDAFCKVS-GFLEDELLGHSHNV-IRHPDM----PKEVFEELWHTL-LNKQ-VWKGIIKNRKKDG-GC--YYVNT-TIVPIL-DE-N-GEIQEFMSI-RTDITD------	S	H	W	N
Poseidonibacter parvus	WP_076085697.1	PAS domain-containing protein	Response_reg;PAS_3;PAS_3;HD	138-250	-----------------------EQYKETVDMSS-IVSKTDIEGNITYVNEQFCLIS-GYKDFEILGKKHNL-IKHPDM----DAKIYTNLWKTIKRDKK-PWSGELKNKKKDG-TH--YWVDT-TINPIL-DH-D-NNIIEFIAL-RRDIT-------	S	H	W	N
Poseidonibacter parvus	WP_076085697.1	PAS domain-containing protein	Response_reg;PAS_3;PAS_3;HD	255-392	MRDYFKNELNITNKQFSSALNISKEYEKAINEST-VVSRTDASGKIIYVNDQYIDIS-GFSKEELIGKTNRI-VRHPDN----PNKIFEDLWNVI-TSGQ-IWHGVLKNQSKNK-KP--YWINT-TIVPIT-NE-N-KKIIEYMAI-SNNVTEIF----	S	N	W	N
Sulfuricurvum sp.	WP_300171398.1	nitrate- and nitrite sensing domain-containing protein, partial	NIT;PAS_3	329-442	-----------------------DEYKHAVDRSS-IVSKTTPKGVITYVNEPFCTIS-GYTREELIGQNHNI-VRHPDM----SQEIFASIWESI-GNKR-PWNGILKNRKKDG-SS--YWVNA-TINPIL-DN-N-DDIEEIIAI-RNDITQT-----	S	H	W	N
Sulfurimonas lithotrophica	WP_152307534.1	SpoIIE family protein phosphatase	PAS_9;SpoIIE	17-127	------------------------QYQNMVDETN-VVSKTDTRGIITYVNDKFVNVS-GYSREELIGKPHSI-VRDPDM----SSTVFNNMWRTI-SSKK-VWHGIITNLNKNG-TK--FTFKA-SVFPIF-NE-S-NEIIEYISI-RHDLT-------	S	H	W	N
Sulfurimonas sp.	WP_324171195.1	response regulator	Response_reg;Response_reg;PAS;PAS_3;HD	273-384	-----------------------NEYKDAVDRST-IVSKTDLKGNITYVNDKFCELS-GYSESTLIGKQYNL-IRHKDM----SSEVFKELWKTIKN-KE-SWFGIVKNRKKNG-EA--YYIDT-VISPIV-DY-D-GNIVEYIGI-GTDIT-------	S	Y	W	N
Sulfurimonas sp.	WP_324171195.1	response regulator	Response_reg;Response_reg;PAS;PAS_3;HD	413-523	------------------------EYEKAIDVSN-ILSRSNVDGTITYVNQAFCDIS-GYTEEELIGNSHNM-LNHPEI----APSLYKNIWDTI-LSGN-SWNGGIRHVAKDG-ST--YHVHS-TIVPIK-DA-D-DNTIEHMFI-SHNMT-------	S	H	W	H
Sulfurimonas crateris	WP_137014762.1	response regulator	Response_reg;Response_reg;PAS_3;PAS_9;HD	270-380	------------------------EYKDTVDRGS-IVSKTDKRGVITFVNDKFCEIS-GYSLAELIGKPHNM-VRHPDM----PKSAFKEMWNTILN-GQ-IWEGVVKNRKKDG-SA--YWVQT-IINPII-DI-D-GQIVEFIGI-RHDIT-------	S	H	W	N
Hydrogenovibrio sp. SC-1	WP_101839315.1	EAL domain-containing protein	FIST;FIST_C;PAS;GGDEF;EAL	411-523	-----------------------EQYKNALDQTA-IVSKADITGRITYVNEAFEKIS-GYSSSEVLGKNHNI-LRHPEM----PSSVFADLWQTI-QAKK-VWRGVIQNIKKDG-SN--YYVKS-VIVPIL-DL-D-QNITEYISI-RSDVTD------	S	H	W	N
Campylobacter jejuni	WP_252388454.1	pseudaminic acid synthase	NeuB;SAF	14977	-----------------MKDFFKDQFFKALEKNT-IFSRADVQGNLIFVSDKLCQIS-GY---------------------------------------------------------------------------------------------------	S	-	-	-
Sulfurovum sp. bin170	WP_164663766.1	EAL domain-containing protein, partial	HAMP;PAS_9;GGDEF;EAL	377-490	---------------------FLDGYKTAIDKSS-IVSKTDLRGIITYANQMFCNVS-GYTQEELIGSSHNI-VRHPDV----PKSAFRDMWNTI-QSKK-VWKGIVKNKKKDG-SY--YIVNA-TVIPIL-DN-K-GEIREYVAV-RHDIT-------	S	H	W	N
uncultured Campylobacter sp.	WP_314390288.1	PAS domain S-box protein	PAS;HATPase_c	10-121	------------------------QYQEAIEASN-IVSKTDTNGTITFVNDEFCKMS-GFTREELIGANHNI-VRHPEV----PKDVYARLWETI-LAKK-VHKGMIRNRTKDG-RD--VYLNT-TIIPIL-NL-S-GQIEEFLAI-RYDVTD------	S	H	W	N
Aliarcobacter cryaerophilus	WP_260888828.1	EAL domain-containing protein	PAS_3;GGDEF;EAL	18-125	---------------------------KAIDESS-IVSKTDKKGFITFVNSKFCETS-GYEKDELIGKDHRI-IRHPSM----SKEFFAQMWETI-LDKK-IFKGVIANKRKDG-SI--YYVDT-TIIPIL-DE-N-KDIVEFISI-RHNIT-------	S	H	W	N
Sulfurimonas sp.	WP_294929740.1	PAS domain S-box protein	PAS_3	14-114	------------------------------EGKV-AVSQTDLDGNITFVNRKFCEIS-GYARDELIGRSHDI-IRHPDV----EEATFEKMWKTL-KSGQ-VWNGMLKNLRKDG-RY--CWVDI-EIAPIF-NK-Q-EQITGFMSV-S-----------	S	H	W	N
Sulfuricurvum sp. RIFCSPLOWO2_12_FULL_43_24	WP_294871833.1	EAL domain-containing protein	FIST;FIST_C;PAS_9;GGDEF;EAL	403-514	-----------------------DQYKMVLDQSS-IVSKTNAKGIITYVNDAFCFIS-GYRREELIGKNHNL-VRHPDT----SPELFKDLWETI-QSGK-VWKETFQNLSKSG-ES--YYVKT-VIAPIF-DD-A-GQIVEYIAA-RVDVT-------	S	H	W	N
unclassified Sulfuricurvum	WP_015653756.1	MULTISPECIES: EAL domain-containing protein	FIST;FIST_C;PAS_9;GGDEF;EAL	406-517	-----------------------DQYKMVLDQSS-IVSKTNAKGIITYVNDAFCFIS-GYRREELIGKNHNL-VRHPDT----SPELFKDLWETI-QSGK-VWKETFQNLSKSG-ES--YYVKT-VIAPIF-DD-A-GQIVEYIAA-RVDVT-------	S	H	W	N
Marinobacterium mangrovicola	WP_132285924.1	EAL domain-containing protein	FIST;FIST_C;PAS_3;GGDEF;EAL	407-518	-----------------------EQYKSALDQTA-IVSKTDKSGRITYINNLFEEIS-GYSADEVLGQTHAV-LRHPDM----PDSLFQDLWRTI-SSKK-IWNGVIKNRKKNG-ES--YYVQS-TLVPIL-DD-A-GEIAEYISI-RNDIT-------	S	H	W	N
Sulfurimonas lithotrophica	WP_152308259.1	ATP-binding protein	PAS_9;HisKA;HATPase_c;Response_reg	245-356	-----------------------EHFIEALNASA-IVSKTDKDGIITFVNDKFLKVS-GYTQDEVIGKTHSI-LRDPEE----DDSFYAQMWKTI-SSKN-IFHNTFKYIKKNG-DS--FYVDA-TIVPLL-DN-N-ENIKEYIAI-SYEVT-------	S	H	W	Y
Sulfuricurvum sp.	WP_300170165.1	diguanylate cyclase	Response_reg;PAS;GGDEF	154-260	-----------------------------IDKNI-IFSSTDIDGKITEVSNAFCKIS-GYRKEQLIGKMHRI-VRHPDM----KASFFDKLWNTI-TRNE-TWHGEIKNRKKDG-TF--YWLET-MIYPVY-NA-D-GERTGYTAI-SHDITD------	S	H	W	N
Aliarcobacter cryaerophilus	WP_342836767.1	EAL domain-containing protein	PAS;GGDEF;EAL	15-125	------------------------EYKKAIDESS-IVSKTDKNGLITFVNKKFCEIS-GYEEDELIGKSHNI-VRHPSM----TKEFFNNLWKTI-INKE-IFKGVIVNKKKNG-LV--YYVDT-TIIPIL-DE-N-KNIEEFIAI-RHDIT-------	S	H	W	N
Campylobacter showae	WP_122866536.1	PAS domain-containing sensor histidine kinase	PAS;HATPase_c	4-121	------------------IKERFRQYQEAIETSN-IVSKTDTNGTITFVNDEFCKMS-GFTREQLIGANHNI-VRHPEV----PKEVFARLWDTI-LAKK-VHKGTIRNRTKDG-RD--VYLNT-TIIPIL-DL-S-GQIEEFLAI-RYDVTD------	S	H	W	N
Arcobacter porcinus	WP_066172735.1	ATP-binding protein	PAS_9;HATPase_c	2-114	-----------------------NNYQKAIENSN-IVSKTDINGIITFVNDEFIKLF-EYEKDELIGKNHNI-IRHPDT----PKESFKTLWETI-LNKK-VHKATVKNLSKSK-KT--IYLNT-TIIPIL-DE-F-ENIIEFIAI-RYDITN------	S	H	W	N
uncultured Campylobacter sp.	WP_315109604.1	PAS domain-containing sensor histidine kinase	PAS;HATPase_c	4-121	------------------IKERFRQYQEAIETSN-IVSKTDMNGTITFVNDEFCKMS-GFTREELIGANHNI-VRHPEV----PKDVYARLWETI-LAKK-VHKGTIRNRTKDG-RD--VYLNT-TIIPIL-NL-S-GQIEEFLAI-RYDVTD------	S	H	W	N
Candidatus Sulfurimonas baltica	WP_194371392.1	EAL domain-containing protein	CHASE5;PAS_9;GGDEF;EAL	251-361	------------------------EYKKALDASA-YVSKSNLKGDITYVNDALCSIT-GYTREELIGKQHNI-FRYKET----PPNEYKEMWDTI-QNKK-VWKGSMKNVKKDG-SC--FYISQ-TIIPIL-DT-H-GNIIEYIAL-RYDIT-------	S	H	W	N
Sulfurospirillum barnesii	WP_014769264.1	EAL domain-containing protein	Response_reg;PAS_9;EAL	148-258	------------------------QYLDVTNKSA-IVSKTNKEGVITYVNDAFCSIS-GFNRHEIIGQKHNI-IHHPDM----PDDFFEALWKSI-KSGN-LWQGVIKNRSKSG-SS--YYVKS-AIKPIL-DI-Q-GEIVEYIAL-NNDIT-------	S	H	W	N
Arcobacter sp. CECT 8986	WP_128990882.1	HD domain-containing phosphohydrolase	Response_reg;PAS_9;PAS_9;HD	147-258	------------------------QYKDIVDERS-IISKTNPNGIITYVNEPFLKIS-GYSREEIIGKPHSL-VRHPDV----DTTYYSEIWHVIKDEKK-LWQGEFKNYSKDG-YT--YYLDT-IVKPIL-DL-N-GNILEYISL-SNDIT-------	S	H	W	N
Sulfuricurvum sp.	WP_300170800.1	EAL domain-containing protein	PAS_3;GGDEF;EAL	3-108	-----------------------------LDESS-IVSKTDAQGHITYVNDAFCKVS-GYSRTELIGQNHNI-VRHPET----PAELFHDLWETI-KSGK-IWKETFRNLSKSG-EE--YYVKS-VIAPIF-DD-K-GDVVEFIAA-RVDVT-------	S	H	W	N
Aliarcobacter butzleri	WP_080949596.1	GGDEF domain-containing protein	PAS_9;GGDEF	152-262	------------------------EYKKAVDLSN-IVSKTNPKGLITYANDKFCEIS-GYKREELIGKAHNL-IRHPSM----PSSVFKELWDTI-KNKK-TWQGLITNLRKDG-RS--YVVHS-TIVPIL-DI-D-GDIVEFIAI-RNDVT-------	S	H	W	N
Sulfuricurvum sp.	WP_299991597.1	EAL domain-containing protein	PAS_9;GGDEF;EAL	2-108	----------------------------ALDESS-IVSKTDPEGIITYANNAFCEIS-GYTQKELVGQNHNI-IRHPDN----PHELFKELWETI-KSGK-IWKNTFKNLSKEG-RE--YYVKT-TIVPIF-SE-E-GEIVEYIAT-RVDVT-------	S	H	W	N
Aliarcobacter butzleri	WP_201523432.1	GGDEF domain-containing protein	PAS_9;GGDEF	152-262	------------------------EYKKAVDLSN-IVSKTNPKGLITYANDKFCEIS-GYKREELIGKAHNL-IRHPSM----PSSVFKELWDTI-KNKK-TWQGLITNLRKDG-RS--YVVHS-TIVPIL-DI-D-GDIVEFIAI-RNDVT-------	S	H	W	N
Sulfurospirillum tamanense	WP_205459309.1	EAL domain-containing protein	PAS_3;GGDEF;EAL	137-247	------------------------QLTRAFETST-IVSKTDLRGIITYANKAFEKIS-GYTQEELVGKPHNI-VRHPDM----DKSVFEDMWNVI-SHGQ-IWKGVVKNRHKDG-GP--YVVEA-TIIPIL-DT-Q-GKVVEYMSI-RHDIS-------	S	H	W	N
Arcobacter sp. CECT 8989	WP_129089640.1	PAS domain S-box protein	Response_reg;PAS_3;PAS_9;HD_5	144-256	-----------------------EQYKNIVDADS-IVSKTNKHGIITYVNDRFVDIS-GYTKEELIGQHHNI-IRHPDT----PEKIFKKMWITISEKKK-VWQGVVKNLSKQG-KS--YYVRS-TIKPIL-DM-N-GDIIEYIAI-RQDIT-------	S	H	W	N
Arcobacter sp. CECT 8989	WP_129089640.1	PAS domain S-box protein	Response_reg;PAS_3;PAS_9;HD_5	283-396	----------------------QEQYENVINQIN-IVSRFNLQGKITYVNDRFCQLI-EYTKDELIGQTFKL-IRHEKT----NIETSRQMWKTI-KSGK-TWSGKLMNKSKTG-KT--FHLDA-VISPIF-NQ-N-NEIIEFISV-CHNITS------	S	F	W	N
Nautilia profundicola	WP_015901858.1	EAL domain-containing protein	Response_reg;PAS_3;EAL	143-254	------------------------QYKTIVDESL-IVSKTDLVGNITYVNDAFADIS-GYSQDELIGQPHNI-VRHPDM----KSEVFEELWNTI-LNKK-TWKGLIKNRKKNG-EA--YYVES-IIKPIF-DK-Y-GNIKEFIAL-RKDITN------	S	H	W	N
Aliarcobacter butzleri	WP_237920475.1	GGDEF domain-containing protein	PAS_9;GGDEF	152-262	------------------------EYKKAVDLSN-IVSKTNPKGLITYANDKFCEIS-GYKREELIGKAHNL-IRHPSM----PSSVFKELWDTI-KNKK-TWQGLITNLRKDG-RS--YVVHS-TIVPIL-DI-D-GDIVEFIAI-RNDVT-------	S	H	W	N
Aliarcobacter butzleri	WP_260914550.1	diguanylate cyclase	PAS_9;GGDEF	152-262	------------------------EYKKAVDLSN-IVSKTNPKGLITYANDKFCEIS-GYKREELIGKAHNL-IRHPSM----PSSVFKELWDTI-KNKK-TWQGLITNLRKDG-RS--YVVHS-TIVPIL-DI-D-GDIVEFIAI-RNDVT-------	S	H	W	N
Aliarcobacter butzleri	WP_260894916.1	diguanylate cyclase	PAS_9;GGDEF	152-262	------------------------EYKKAVDLSN-IVSKTNPKGLITYANDKFCEIS-GYKREELIGKAHNL-IRHPSM----PSSVFKELWDTI-KNKK-TWQGLITNLRKDG-RS--YVVHS-TIVPIL-DI-D-GDIVEFIAI-RNDVT-------	S	H	W	N
Malaciobacter mytili	WP_129097753.1	EAL domain-containing protein, partial	dCache_2;PAS;GGDEF;EAL	229-341	-----------------------NEYKKAVDASA-IVSKTDKEGVITFANDEFCKIS-GFKRDELLGAKHNL-VKHPDT----KKEVYKDLWSTI-LDKR-VWKGVLKNRTKEG-KT--YYVKS-SIVPIL-DV-S-GSIKEFIAI-RYDVSD------	S	H	W	N
Malaciobacter mytili	WP_114842104.1	cache domain-containing protein	dCache_2;PAS;GGDEF;EAL	440-552	-----------------------NEYKKAVDASA-IVSKTDKEGVITFANDEFCKIS-GFKRDELLGAKHNL-VKHPDT----KKEVYKDLWSTI-LDKR-VWKGVLKNRTKEG-KT--YYVKS-SIVPIL-DV-S-GSIKEFIAI-RYDVSD------	S	H	W	N
Aliarcobacter butzleri	WP_310981974.1	diguanylate cyclase	PAS_9;GGDEF	152-262	------------------------EYKKAVDLSN-IVSKTNPKGLITYANDKFCEIS-GYKREELIGKAHNL-IRHPSM----PSSVFKELWDTI-KNKK-TWQGLITNLRKDG-RS--YVVHS-TIVPIL-DI-D-GDIVEFIAI-RNDVT-------	S	H	W	N
Sulfuricurvum sp. PD_MW2	WP_294917904.1	EAL domain-containing protein	FIST;FIST_C;PAS_3;GGDEF;EAL	406-517	-----------------------DQYKMVLDESS-IVSKTDASGIITYVNDAFCKNS-GYSREELIGKNHNL-VRHPDT----PKELFKELWSTI-KEGH-VWKETFKNLSKSG-QE--YYVKS-VIAPIF-DD-R-GNVVEFIAS-RVDVS-------	S	H	W	N
Aliarcobacter butzleri	WP_151950625.1	GGDEF domain-containing protein	PAS_9;GGDEF	152-262	------------------------EYKKAVDLSN-IVSKTNPKGLITYANDKFCEIS-GYKREELIGKAHNL-IRHPSM----PSSVFKELWDTI-KNKK-TWQGLITNLRKDG-RS--YVVHS-TIVPIL-DI-D-GDIVEFIAI-RNDVT-------	S	H	W	N
uncultured Campylobacter sp.	WP_297969690.1	PAS domain S-box protein	PAS;HATPase_c	4-121	------------------IKERFRQYQEAIEASN-IVSKTDTNGTITFVNDEFCKMS-GFTREELIGANHNI-VRHPEV----PKDVYARLWETI-LAKK-VHKGTIRNRTKDG-RD--VYLNT-TIIPIL-NL-S-GQIEEFLAI-RYDVTD------	S	H	W	N
Idiomarina seosinensis	WP_198678652.1	EAL domain-containing protein	PAS_3;GGDEF;EAL	32-143	------------------------QFLMALNLSA-IVSITDANGVITYVNEHFERTS-GYSKHELIGKKHNI-VRHPDM----SEQVFSNLWKTI-TDKQ-PWRGLIKNRRKDG-RA--YYVKS-VILPVT-DS-Q-GNISQFLSI-RNDVTD------	S	H	W	N
Sulfuricurvum sp.	WP_299896211.1	HD domain-containing phosphohydrolase	NIT;PAS_3;HD	329-442	-----------------------DEYKHAVDRSS-IVSKTTPKGVITYVNEPFCTIS-GYTREELIGQNHNI-VRHPDM----SQEIFASIWESI-GNKR-PWNGILKNRKKDG-SS--YWVNA-TINPIL-DN-N-DDIEEIIAI-RNDITQT-----	S	H	W	N
Aliarcobacter butzleri	WP_366182470.1	diguanylate cyclase	PAS_9;GGDEF	152-262	------------------------EYKKAVDLSN-IVSKTNPKGLITYANDKFCEIS-GYKREELIGKAHNL-IRHPSM----PSSVFKELWDTI-KNKK-TWQGLITNLRKDG-RS--YVVHS-TIVPIL-DI-D-GDIVEFIAI-RNDVT-------	S	H	W	N
Aliarcobacter butzleri	WP_195679796.1	GGDEF domain-containing protein	PAS_9;GGDEF	152-262	------------------------EYKKAVDLSN-IVSKTNPKGLITYANDKFCEIS-GYKREELIGKAHNL-IRHPSM----PSSVFKELWDTI-KNKK-TWQGLITNLRKDG-RS--YVVHS-TIVPIL-DI-D-GDIVEFIAI-RNDVT-------	S	H	W	N
Sulfurospirillum sp. MES	WP_039672023.1	EAL domain-containing protein	FIST;FIST_C;PAS_9;GGDEF;EAL	404-517	---------------------FLRQYKTVLDHSA-IFSKMGPQGYITYVNDAFCAAT-GYTRDEIIGTKHSR-FRHPEH----DESSYSTLWETI-QSQR-IWQGVLKCLNRQG-ET--FYIKS-TLVPVI-NE-H-GQTMEYITS-STDIT-------	S	H	W	C
Sulfurimonas sp.	WP_373070702.1	EAL domain-containing protein	dCache_3;PAS_9;GGDEF;EAL	344-449	----------------------------AMDESS-IVSKSDLSGRITYVNDKFCEIT-GFTREEIIGKPHSI-VRHPDN----PKELFRDLWTTI-KSKK-TWKGILKNRAKN--GD--YWVDI-SILPIL-DD-D-GSIVEYIAV-RHDIT-------	S	H	W	N
Pseudidiomarina halophila	WP_198678852.1	EAL domain-containing protein	FIST;FIST_C;PAS_3;GGDEF;EAL	399-513	---------------------FLEQQQKALNYTS-IVSITDPHGVITYVNGKFEEVS-GYSRDELIGNTHAL-LRHPET----PDSVFANLWRTI-NKNK-PWKGLIRNRSKDG-RS--YYVQT-VIVPIV-DD-N-DEIQEFLSI-RNEVTD------	S	H	W	N
Sulfurospirillum deleyianum	WP_012856057.1	EAL domain-containing protein	CHASE4;PAS_3;GGDEF;EAL	312-426	-----------------------EEYKEAIDENT-IVSRTNAKGIITYANEQFLAIS-GYSKEELIGKPHNI-VRHPDN----PSHFFQEMWEVL-KAGK-TWKGIIKNRRKDG-SV--YYVKS-VIMPLL-SL-D-GKIESYMAI-RHDVSDLF----	S	H	W	N
Aliarcobacter butzleri	WP_004510807.1	GGDEF domain-containing protein	PAS_9;GGDEF	152-262	------------------------EYKKAVDLSN-IVSKTNPKGLITYANDKFCEIS-GYKREELIGKAHNL-IRHPSM----PSSVFKELWDTI-KNKK-TWQGLITNLRKDG-RS--YVVHS-TIVPIL-DI-D-GDIVEFIAI-RNDVT-------	S	H	W	N
Aliarcobacter butzleri	WP_130530873.1	GGDEF domain-containing protein	PAS_9;GGDEF	152-262	------------------------EYKKAVDLSN-IVSKTNPKGLITYANDKFCEIS-GYKREELIGKAHNL-IRHPSM----PSSVFKELWDTI-KNKK-TWQGLITNLRKDG-RS--YVVHS-TIVPIL-DI-D-GDIVEFIAI-RNDVT-------	S	H	W	N
Sulfurospirillum sp.	WP_333803931.1	EAL domain-containing protein	Response_reg;PAS;EAL	148-258	------------------------QYVEVTDKSA-IVSKTDKEGIITYVNDAFCTIS-GFSRNEIIGQKHNI-VRHKDT----PQQLFKELWETI-SNGE-MWQGIIKNRCKNG-SS--YYIKT-AIKPIL-NP-Q-GEVIEYIAL-YNDIT-------	S	H	W	N
Aliarcobacter butzleri	WP_237924220.1	GGDEF domain-containing protein	PAS_9;GGDEF	152-262	------------------------EYKKAVDLSN-IVSKTNPKGLITYANDKFCEIS-GYKREELIGKAHNL-IRHPSM----PSSVFKELWDTI-KNKK-TWQGLITNLRKDG-RS--YVVHS-TIVPIL-DI-D-GDIVEFIAI-RNDVT-------	S	H	W	N
Nautilia sp. PV-1	WP_127681512.1	EAL domain-containing protein	Response_reg;PAS_3;EAL	142-253	------------------------QYKHIVDDSL-IVSKTDLKGNITYVNDAFADIS-GFTREELIGKPHNI-VRHPDM----KKEVFKELWETI-LNKK-TWKGLIKNRKKNG-EA--YYVES-VVKPIF-DR-D-GNIKEFIAL-RKDVTN------	S	H	W	N
Aliarcobacter cryaerophilus	WP_105939201.1	EAL domain-containing protein	PAS_3;GGDEF;EAL	15-125	------------------------EYKKAIDESS-IVSKTDKNGLITFVNKKFCEVS-GYDEHELIGKNHSI-IRHPSM----TKEFFNNLWKTI-LNKG-IFKGVIINKKKNG-LV--YYVDT-TIVPIL-DE-N-KNIDEFIAI-RHDIT-------	S	H	W	N
uncultured Campylobacter sp.	WP_315018345.1	PAS domain S-box protein	PAS;HATPase_c	10-121	------------------------QYQEAIEASN-IVSKTDTNGTITFVNDEFCKMS-GFTREELIGANHNI-VRHPEV----PKDVYARLWETI-LAKK-VHKGTIRNRTKDG-RD--VYLNT-TIIPIL-NL-S-GQIEEFLAI-RYDVTD------	S	H	W	N
Sulfuricurvum sp.	WP_373015216.1	HD domain-containing phosphohydrolase	NIT;PAS_3;HD	329-442	-----------------------DEYKHAVDRSS-IVSKTTPKGVITYVNEPFCTIS-GYTREELIGQNHNI-VRHPDM----SQEIFASIWESI-GNKR-PWNGILKNRKKDG-SS--YWVNA-TINPIL-DN-N-DDIEEIIAI-RNDITQT-----	S	H	W	N
Sulfurimonas sp.	WP_321778915.1	response regulator	Response_reg;Response_reg;PAS_3;PAS_3;HD	273-384	-----------------------NEYKDAVDRST-IVSKTDLKGNITYVNDRFCELS-GYRESELIGKSHNL-IRHKDM----SSEVFKELWKTIKN-KE-SWFGIVKNRKKNG-EA--YYVDT-VISPIV-DY-Y-GNIIEYIGI-RIDIT-------	S	H	W	N
Sulfurimonas sp.	WP_321778915.1	response regulator	Response_reg;Response_reg;PAS_3;PAS_3;HD	413-523	------------------------EYEKAIDVSN-ILSRLKVDGTITYVNQAFCDIS-GYTEKELIGNSHVM-LRHPEN----APSLYKNIWNTI-LGGD-RWTGEIRHIAKDA-SS--YYVHS-TIIPIK-DA-D-DNIIEYMSI-SHNMT-------	S	H	W	H
Sulfurospirillum diekertiae	WP_096047184.1	EAL domain-containing protein	FIST;FIST_C;PAS_3;GGDEF;EAL	402-513	-----------------------DAYKLALDANS-IVSRTNTKGIITYVNDLFVKIS-GYSREELLGKSHNI-IRHPDV----PDSTFKEMWTTI-KNGQ-VWKGLIINKAKSG-EP--YYVDT-TIIPLF-DE--NKQIVEYIST-RNDLT-------	S	H	W	N
Sulfurimonas sp. SAG-AH-194-C21	WP_275756366.1	HD domain-containing phosphohydrolase	Response_reg;PAS;PAS_9;HD	141-253	-----------------------EQYKYIVDQNE-IVSKADINGNITYVNEKFCKLS-GYTQSELIGKNHNV-VRHKDT----DNELFEDLWTTI-LSKK-EWRGTIVNRAKDG-SF--YIVDS-LIIPIL-DA-N-ENITEFISL-RKDVTH------	S	H	W	N
Malaciobacter molluscorum	WP_099342959.1	HD domain-containing phosphohydrolase	Response_reg;PAS_9;PAS_9;HD	147-258	------------------------QYKDIVDERS-IISKTDQDGIITYVNKPFLKIS-GYSKEEIIGKPHSI-IKHSDV----DNKYYSEIWHVIKDEKK-LWQGEFKNCSKDG-YT--YYLDT-IIKPIL-DL-N-GNIIEYISL-SNDIT-------	S	H	W	N
Malaciobacter molluscorum	WP_128998946.1	HD domain-containing phosphohydrolase	Response_reg;PAS_9;PAS_9;HD	147-258	------------------------QYKDIVDERS-IISKTDQDGIITYVNKPFLKIS-GYSKEEIIGKPHSI-IKHSDV----DNKYYSEIWHVIKDEKK-LWQGEFKNCSKDG-YT--YYLDT-IIKPIL-DL-N-GNIIEYISL-SNDIT-------	S	H	W	N
Sulfurimonas sp.	WP_299874902.1	HD domain-containing phosphohydrolase	Response_reg;PAS_3;HD_5	144-258	-----------------------EQYKNAVDESD-IVSKTDLNGRITYANNKFSEIS-QYTQEELIGKPHNI-IRHPQT----PKSVFEDLWRTI-KDKK-IWRGEVKNLKKDG-ST--YIVEN-VIVPIL-NL-N-GETVEYMSI-RHDITDIY----	S	H	W	N
Sulfurimonas sp. RIFOXYB12_FULL_35_9	WP_294878300.1	HD domain-containing phosphohydrolase	Response_reg;PAS_3;HD_5	144-258	-----------------------EQYKNAVDESD-IVSKTDLNGRITYANNKFSEIS-QYTQEELIGKPHNI-IRHPQT----PKSVFEDLWRTI-KDKK-IWRGEVKNLKKDG-ST--YIVEN-VIVPIL-NL-N-GETVEYMSI-RHDITDIY----	S	H	W	N
Sulfurimonas sp. SAG-AH-194-I05	WP_275847915.1	ATP-binding protein	DUF3365;PAS_3;HisKA;HATPase_c	248-365	------------------KDKILSEYKRAVDMGT-IVSKADKNGTITYVNDAFVEIS-GYSRAELIGKPHAM-IRHEDM----PQEIFADMWSKI-LNKE-VWQGDIKNKTKHA-GE--YYVHA-TIIPIL-DE-N-DALVEFLAI-RYDTTS------	S	H	W	N
Thiomicrorhabdus lithotrophica	WP_275595001.1	ATP-binding protein	dCache_3;PAS_3;HisKA;HATPase_c;Response_reg	375-483	---------------------------QAVDKTL-IVSKTDPFGNITYVNEKFCQIS-GYSQEELVGHSHSV-VRHPDM----PSSVFADIWKTI-KNKQ-TWSGEITNLAKDG-ST--YYVNS-HILPLL-DY-K-NNIIGFFSI-REDVTT------	S	H	W	N
Campylobacter showae	WP_002953412.1	PAS domain-containing sensor histidine kinase	PAS;HATPase_c	10-121	------------------------QYQEAIEASN-IVSKTDTNGTITFVNDEFCKMS-GFTREELIGANHNI-VRHPEV----PKEVFARLWDTI-LAKK-VHKGTIRNRTKDG-RD--VYLNT-TIIPIL-NL-S-GQIEEFLAI-RYDVTD------	S	H	W	N
Campylobacter jejuni	WP_219010961.1	butyrate sensor histidiine kinase-like phosphatase BumS, partial	HATPase_c	15342	---------------------------------------------------------------------------------------------------------IFKNIDKLG-KT--FYLET-LLIPIL-DK-N-NELIEIVAF-SHDVSNSF----	-	-	-	N
Chondrinema litorale	WP_284689096.1	PAS domain S-box protein	GAF_2;PAS_9;PAS_9;PAS	677-782	-----------------------DARMAVLNEST-ILSESDIYGNITFVNDKFCEVA-QFTRKELIGQPHNI-VRHPDT----PKLFFKNLWSTI-KAGK-TFRGFLKNKKKDG-SP--YYVDV-VISPVL-DE-N-NRPIKYVA--------------	S	H	W	N
Lacimicrobium alkaliphilum	WP_062480695.1	EAL domain-containing protein	FIST;FIST_C;PAS_3;GGDEF;EAL	407-520	--------------------F-LEQYKAALDKTA-IVSIADPQGNITYVNKLFEEIS-GYSAAEVLGKNHRI-LRHPDM----QPKVFESLWKTI-SERR-TWRGLIKNRRKDG-SY--YFVNT-TIVPVL-NV-S-GEIKEFVSI-RTDVT-------	S	H	W	N
Caminibacter pacificus	WP_123352690.1	PAS domain-containing protein	PAS_3	14-121	----------------------------GISNRP-VISKTDLKGNITFVNSAFCKLS-GYSKEELINKPHNI-LRHPDM----PKTIFKELWDTI-EKNQ-HYRGFIKNLRKDG-RY--YWVEV-FIEPIY-DE-N-GKKIGYISM-NKSVSD------	S	H	W	N
Wolinella succinogenes	WP_273062337.1	GGDEF domain-containing phosphodiesterase	PAS_9;GGDEF;EAL	312-434	------------VQRFFKQNAILEQYKGAIDASF-IVSKGDLLGNITYANDQFCQVS-GYKREELLGRNHNI-VRHPDN----TREFFAALWKRI-SSGR-IWSGVIKNRNKRG-GD--YYVRA-VIVPLM-ND-E-GEIEEYLSI-RTDIT-------	S	H	W	N
Prescottella equi	WP_205317550.1	PAS domain S-box protein, partial	PAS_9	1-113	-----------------------EQYKSTVDRSF-IVSKTDPEGVITYANDEFCKIS-GYSREELIGRRHSI-VRDPDT----KKEFYKELWHTIKDLKQ-PWIGEMKNREKNG-MP--YWQQA-IINPIL-DT-R-GNVVEYIAI-RVDIT-------	S	H	W	N
Candidatus Sulfurimonas baltica	WP_194372379.1	response regulator	Response_reg;PAS_9;HisKA;HATPase_c	145-257	------------------------QYFNALTEAS-IISKSDMNGIITYVNDNFCKIT-GYTREEMIGHSHSM-FRHPNN----PNEIYIDMWKTI-TSGI-IWRERMVNLNKDG-SE--FIAES-TIIPLL-DE-N-DNIKEYMAI-RNDVTDA-----	S	H	W	N
Marinobacter salinus	WP_070972571.1	EAL domain-containing protein	FIST;FIST_C;PAS_3;GGDEF;EAL	406-520	--------------------F-LEQYKHALDKTA-IVTKTDVGGKITYVNRLFESIS-GYSAEEVIGKSHSM-LRHPDM----PSRVFRDLWQTI-LKKK-VWQGTIKNRKKNG-GY--YYVDT-TIVPII-DQ-N-GDILEFISI-RNNITD------	T	H	W	N
uncultured Sulfurimonas sp.	WP_321266618.1	EAL domain-containing protein	PAS;PAS_9;GGDEF;EAL	139-244	----------------------------ALDESS-IVTKADTKGIITYVNDAFCKIT-GYTKEEAIGKPHNI-IRHPDN----SKSLYKDMWKTI-RAKK-IWKCVLKNRGKL--ED--YWVDL-NILPIL-DD-K-NEIVEYIAV-RYNVT-------	T	H	W	N
Seleniivibrio woodruffii	WP_303852483.1	cache domain-containing protein	dCache_2;PAS_9;GGDEF;EAL	388-493	-----------------------------MDESS-IVSMTDPTGIMTYVNDKFCDIS-GYSRGQLIGHKHNI-LRHPDT----PSEYFAELWKTI-AKGR-IFKGIIKNLRPDG-SH--YYHNV-VIIPIK-DE-N-GKIVAYTSC-SQDVT-------	S	H	W	N
Desulfobacter latus	WP_178366202.1	cache domain-containing protein	dCache_2;PAS_3;GGDEF;EAL	376-497	----------------KQFLSDLLQYKTVIDKSA-IVSITDLNGNIIHVNDEMCEVT-GFNREELMNATHSQ-LSHPDN----PASTYQELWATI-TKGK-TWRGIFKNLKKDR-GY--FFQES-TIVPFK-DK-D-GKVIKYISI-SHDVTEVF----	S	H	W	N
Sulfurimonas sp.	WP_297483619.1	HD domain-containing phosphohydrolase	NIT;PAS_9;HD	271-382	-----------------------EEYKNAVDRSS-IVSKTDKSGRITYANDKFCKIS-GYTREELIGKAHNM-VRHPDM----SKSAFKEMWNTI-LAKK-SWSGIVKNRTKDG-SD--YIVEV-TINPIL-NE-K-EEIEEFIAI-RNDIT-------	S	H	W	N
Arcobacter nitrofigilis	WP_013135049.1	EAL domain-containing protein	Response_reg;PAS_3;EAL	147-259	-----------------------NQYVKIIDSSN-IISKTDIEGKITYVSDNFSRVT-GYTKEELLGRTHSV-LKHKDN----SPLLYKEMWHTIKVEKK-EWHGILKNVSKSG-KV--YYIKS-TIMPLL-DL-S-GNIIEFIAF-RDSVN-------	S	H	W	N
Wolinella succinogenes	WP_277641537.1	GGDEF domain-containing phosphodiesterase	PAS_9;GGDEF;EAL	312-434	------------VQRFFKQNAILEQYKGAIDASF-IVSKGDLLGNITYANDQFCQVS-GYKREELLGRNHNI-VRHPDN----TREFFAALWKRI-SSGR-IWSGVIKNRNKRG-GD--YYVRA-VIVPLM-ND-E-GEIEEYLSI-RTDIT-------	S	H	W	N
Sulfuricurvum sp.	WP_305531851.1	FIST N-terminal domain-containing protein, partial	FIST;FIST_C;PAS_3;GGDEF;EAL	370-481	-----------------------DQYKMVLDQSS-IVSKTNAKGIITYANDAFCAIS-GYSREELIGHPHNI-GRHPDN----PKKLYKDLWKTI-KSGK-VWKETFKNITKDG-HD--YYVKS-VIAPIF-DE-E-GKIIEYISA-RNDVT-------	S	H	W	N
Malaciobacter halophilus	WP_101183850.1	HD domain-containing phosphohydrolase	Response_reg;PAS_9;PAS;HD	284-394	------------------------EFEKAIDVST-SFTRTDTKGVITYVNDKFCEVS-GFSKKQLLGNSFSC-VRDKEV----PSLTYKKMWEQL-KSKN-IWRGILKNRTKHN-KA--YYMDT-TIIPIV-NI-N-DEIIEYISI-KHNVS-------	T	F	W	N
Malaciobacter halophilus	WP_101183850.1	HD domain-containing phosphohydrolase	Response_reg;PAS_9;PAS;HD	143-255	-----------------------QHYKLAVDNST-ILSKADKKGRITYANEEFCRIS-KYNLNELLGKQHNI-LRHEDM----PKETFRQMWETIKEKKK-TWKGIVKNRAKDG-SV--YIVDA-TIIPVL-NQ-D-NEVVEYLGI-RHDIT-------	S	H	W	N
Campylobacter showae	WP_314350675.1	PAS domain-containing sensor histidine kinase	PAS;HATPase_c	10-121	------------------------QYQEAIEASN-IVSKTDTNGTITFVNDEFCKMS-GFTREELIGANHNI-VRHPEV----PKDVYARLWDTI-LAKK-VHKGTIRNRTKDG-RD--VYLNT-TIIPIL-NL-S-GQIEEFLAI-RYDVTD------	S	H	W	N
Wolinella succinogenes	WP_011138687.1	GGDEF domain-containing phosphodiesterase	PAS_9;GGDEF;EAL	312-434	------------VQRFFKQNAILEQYKGAIDASF-IVSKGDLLGNITYANDQFCQVS-GYKREELLGRNHNI-VRHPDN----TREFFAALWKRI-SSGR-IWSGVIKNRNKRG-GD--YYVRA-VIVPLM-ND-E-GEIEEYLSI-RTDIT-------	S	H	W	N
Wolinella succinogenes	WP_332444735.1	EAL domain-containing protein	PAS_9;GGDEF;EAL	312-434	------------VQRFFKQNAILEQYKGAIDASF-IVSKGDLLGNITYANDQFCQVS-GYKREELLGRNHNI-VRHPDN----TREFFAALWKRI-SSGR-IWSGVIKNRNKRG-GD--YYVRA-VIVPLM-ND-E-GEIEEYLSI-RTDIT-------	S	H	W	N
uncultured Arcobacter sp.	WP_298754541.1	EAL domain-containing protein	Response_reg;PAS_9;EAL	145-254	---------------------FLNQYVDIVDNST-IISKTDIDGNITYVNDKFCNIT-GYNRAELIGKSHNI-LKYKDN----PDEFYKDMWRTIKVEKK-EWHGIIKNVSKTG-KI--YYMKA-TIKPLF-DI-D-GNIVEFIAF-------------	S	H	W	N
Sulfuricurvum sp.	WP_324790589.1	EAL domain-containing protein	HAMP;PAS_9;GGDEF;EAL	397-510	---------------------FLKSYKKAVDASN-LLSITDINGNIIYVNDQFCMTT-GYTREELIGHNHRI-LKDSDT----PKELYEEMWKTI-LNKN-IWSGTLKNLAKNG-RP--YYTDS-TITPIV-DE-E-GNIVEFVAT-RHDIT-------	S	H	W	N
uncultured Campylobacter sp.	WP_314903348.1	PAS domain-containing sensor histidine kinase	PAS;HATPase_c	10-121	------------------------QYQEAIEASN-IVSKTDTNGTITFVNDEFCKMS-GFTREELIGANHNI-VRHPEV----PKDVYARLWDTI-LAKK-VHKGTIRNRTKDG-RD--VYLNT-TIIPIL-NL-S-GQIEEFLAI-RYDVTD------	S	H	W	N
Pontibacterium sinense	WP_193952225.1	EAL domain-containing protein	PAS_3;GGDEF;EAL	50-162	-----------------------EQYKRAVDVSS-IVSKTDPYGTITFVNDQFCRIS-GYCREELIGATHRL-IRHPDN----TELLFRDMWQTI-RARK-VWQGVIKNRRKDG-TA--YYVDS-VIVPML-DP-S-GQINEFMSI-RTDVTD------	S	H	W	N
Aliarcobacter cryaerophilus	WP_260967880.1	EAL domain-containing protein	PAS_3;GGDEF;EAL	15-125	------------------------EYKKAIDESS-IVSKTDKNGLMTFVNKKFCEIS-DYEEDELIGKSHNI-VRHPSM----TKEFFNNLWKTI-TNKE-IFKGVIVNKKKNG-LV--YYVDT-TIIPIL-DE-N-KNIEEFIAI-RHDIT-------	S	H	W	N
Arcobacter sp. FWKO B	WP_200413772.1	HD domain-containing phosphohydrolase	Response_reg;PAS_3;PAS_9;HD	143-255	-----------------------EQYKIAVDESS-ILSKTDTKGNITYVNDTFCQIS-KYTRDELIGKPHNI-VRHPDM----TKEVFKELWKTIKEDKK-IWQGKIKNLAKDG-SI--YIVNT-TVVPIL-DT-F-GNIEEFIAL-RYDIT-------	S	H	W	N
Halarcobacter bivalviorum	WP_114839503.1	PAS domain S-box protein	Response_reg;PAS_3;PAS_9;HD	144-256	-----------------------EQYKNIVDTDS-IVSKTDKNGIITYVNERFIDIS-GYSKEELIGKHHNI-IRHPDT----PSEVFKKMWDTIANKKQ-VWQGVVKNLSKQG-KS--YYVRS-TIKPIL-DV-N-GKIIEYIAI-RQDIT-------	S	H	W	N
Halarcobacter bivalviorum	WP_114839503.1	PAS domain S-box protein	Response_reg;PAS_3;PAS_9;HD	283-396	----------------------QEQYENVINQIN-IVSRFDLQGRITYVNKRFCKLI-EYTKEELIGQTFKK-IRHEKT----KIETSRQMWKTV-KSGK-PWSGKLMNKSKTG-KT--FHLDA-VISPIF-NQ-N-NEIIEFISV-CHNITS------	S	F	W	N
Sulfurimonas gotlandica	WP_008336195.1	EAL domain-containing protein	PAS_9;GGDEF;EAL	9-119	------------------------QYKDAVDKSS-IFSKTDVSGTITYVNDKFCEVT-EYSREELLGHTHAI-IKDPTV----SKSVFKEIWKTI-TAGN-IWNGVLKNIKKGG-GF--YYVNS-TIYPIK-DS-D-GKILEYISI-RQDIT-------	S	H	W	N
Aliarcobacter cryaerophilus	WP_105917377.1	EAL domain-containing protein	PAS_9;GGDEF;EAL	15-125	------------------------EYKKAIDESS-IVSKTDKNGLITFVNKKFCEVS-GYEEHELLGKNHSI-IRHPSM----TQEFFNKLWKTI-LNEG-IFKGVIVNKKKNG-LV--YYVDT-TIIPIL-DE-N-KNINEFIAI-RHDIT-------	S	H	W	N
Sulfuricurvum sp.	WP_304742184.1	EAL domain-containing protein	FIST;FIST_C;PAS_3;GGDEF;EAL	410-521	-----------------------DQYKMVLDQSS-IVSKTNAKGIITYANDAFCAIS-GYSREELIGHPHNI-GRHPDN----PKKLYKDLWKTI-KSGK-VWKETFKNITKDG-HD--YYVKS-VIAPIF-DE-E-GKIIEYISA-RNDVT-------	S	H	W	N
uncultured Campylobacter sp.	WP_314889226.1	PAS domain-containing sensor histidine kinase	PAS;HATPase_c	10-121	------------------------QYQEAIEASN-IVSKTDTNGTITFVNDEFCKMS-GFTREELIGANHNI-VRHPEV----PKDVYARLWDTI-LAKK-VHKGTIRNRTKDG-RD--VYLNT-TIIPIL-NL-S-GQIEEFLAI-RYDVTD------	S	H	W	N
Aliarcobacter cryaerophilus	WP_105925610.1	EAL domain-containing protein	PAS_9;GGDEF;EAL	15-125	------------------------EYKKAIDESS-IVSKTDKNGLITFVNKKFCEVS-GYEEHELLGKNHSI-IRHPSM----TQEFFNKLWKTI-LNEG-IFKGVIVNKKKNG-LV--YYVDT-TIIPIL-DE-N-KNINEFIAI-RHDIT-------	S	H	W	N
Arcobacter venerupis	WP_128359454.1	EAL domain-containing protein	PAS_9;GGDEF;EAL	39-149	------------------------QYREVVEDSN-IISKSDLRGNITYVNDKFCEVT-LYEREEIINKPHSI-LKG-EN----SKEVFKELWETI-SNKK-TWRGFLRNRRKDG-EF--YYVNI-TIRPIL-DE-D-NEIIEYIAI-RHEITD------	S	H	W	N
Sulfurimonas sp. SAG-AH-194-I05	WP_275847859.1	HD domain-containing phosphohydrolase	Response_reg;PAS_9;HD	139-249	------------------------QYKHSIDNTA-LVSKADTQGNITYINTKFEEIS-QYTQEEIVGKNHRI-LKHKEM----PDKVFKDIWKTI-SAKK-IWSGVITNTAKDG-ST--YIVDS-TIIPLL-DL-N-NNIIEYISI-RHDIT-------	S	H	W	N
Sulfurimonas gotlandica	WP_241761473.1	EAL domain-containing protein	PAS_9;GGDEF;EAL	17-127	------------------------QYKDAVDKSS-IFSKTDVSGTITYVNDKFCEVT-EYSREELLGHTHAI-IKDPTV----SKSVFKEIWKTI-TAGN-IWNGVLKNIKKGG-GF--YYVNS-TIYPIK-DS-D-GKILEYISI-RQDIT-------	S	H	W	N
Sulfuricurvum sp.	WP_373021345.1	HD domain-containing phosphohydrolase	PAS_3;PAS;HD	332-443	-----------------------EQYKTVVDQTN-ILSKTDTEGRITYVNKVFESIS-GYSKKELIGKKHNI-IRHPDM----PVTVFKELWETI-SRGE-IWKGKFKNRKKDG-SS--YIVEA-TIFPLT-DE-S-GNIVEYIAI-RHDIT-------	S	H	W	N
Sulfuricurvum sp.	WP_304743002.1	bifunctional diguanylate cyclase/phosphodiesterase	PAS_9;GGDEF;EAL	16-127	-----------------------DQYKMVLDESA-IVSKTNTKGIITYANDAFCAIS-GYSREELIGHPHNI-GRHPDN----PKELFKDLWKTI-KSGK-VWKQTFKNLTKDG-KD--YYVKS-VIAPIF-DD-E-GNIIEYISA-RNDVT-------	S	H	W	N
Sulfuricurvum kujiense	WP_013460770.1	response regulator	Response_reg;Response_reg;PAS_3;PAS_9;HD	274-386	------------------------EYKDTVDRSS-IVSKTDKRGIITFVNDKFCEIS-GYSYAELIGMLHNI-VRHPDM----PKEVFKEMWETILA-GN-VWEGIVKNRKKDG-SA--YWVES-IINPIR-DI-N-GNIIEYIAI-RRDVTSS-----	S	H	W	N
Sulfuricurvum sp.	WP_295013007.1	diguanylate cyclase	Response_reg;PAS_3;GGDEF	152-261	--------------------------MKLIDKNI-IISSTDLEGNIIEVSDAFCQIS-GHKKEYLLGKNHRI-MRHPEV----RPPFFVKMWETI-VRGD-TWHGEIRNRSKKG-ET--YWLDT-VIYPIS-ND-I-GEKIGYTAI-SHNITN------	S	H	W	N
Sulfurimonas sp. MAG313	WP_275854669.1	PAS domain-containing hybrid sensor histidine kinase/response regulator	PAS_3;HisKA;HATPase_c;Response_reg	246-356	------------------------QFVHAMDESA-IVSKTTPDGIITFANNNFCETS-GYSLKEIIGKTHNI-ISHPDN----SKSFFQHMWQTI-TSKN-VYHHTIKNRNKSG-KT--YYVDA-TILPLL-DT-Q-GNIYEYIAI-RYEVT-------	S	H	W	N
Thiomicrorhabdus indica	WP_165395062.1	ATP-binding protein	dCache_3;PAS_9;HisKA;HATPase_c;Response_reg	342-449	---------------------------EAIDSTL-IVSRTDPYGTIIYVNQQFCNIS-GYTQDELVGQPHNI-VRHPNM----PPSTFREVWQTI-LAKK-TWSGEIQNRKKDG-SD--YFVHS-HIIPIL-NK-N-NEIIEFMSI-REDIT-------	S	H	W	N
Thiomicrorhabdus arctica	WP_019557050.1	EAL domain-containing protein	dCache_3;PAS_9;GGDEF;EAL	395-505	------------------------EYLKAVDAGS-IVSKATPTGIITYVNQALCDAT-GYSETELIGQPHNM-LRHPST----PKSTFRELWRTI-THGN-IWHGLFKNKRKDG-SS--FYANI-TVAPIM-DE-N-GNIIEYLAL-RDDVT-------	S	H	W	N
Sulfurimonas sp.	WP_320343034.1	PAS domain S-box protein	PAS_3	14-114	------------------------------EGKV-AISQTDLDGNITFVNRKFCEIS-GYTVDELTGSNHDI-IRHPDV----EEGTFEKMWKTL-NSGQ-VWNGMLKNLRKDG-RY--YWVDM-EIAPIF-NK-Q-EQMTGFISV-S-----------	S	H	W	N
Colwellia piezophila	WP_019028035.1	EAL domain-containing protein	PAS_9;GGDEF;EAL	32-144	-------------------------YGQALDASA-IVSIADLNGDITYVNDNFCRIS-GYRKEELLGKNHAF-IKHPQT----PIAIHEELWKTV-SSGQ-IWQGVLKNITKCQ-KE--FITRC-SIVPVL-NQ-G-GDITEYICI-RFDITQVY----	S	H	W	N
Sulfurimonas	WP_188093742.1	MULTISPECIES: ATP-binding protein	PAS_9;HisKA;HATPase_c;Response_reg;Hpt	155-265	------------------------EYQKALDESA-IISKTDKDGNITYVNDKFVQLS-GYSAQELIGSKYSI-FKHEDM----PQEYFEDLWFQL-ENAG-IFRGTIKNNKKNG-DY--FYVDV-TIVKIV-DA-Y-DDSVEYISI-ANDVT-------	S	Y	W	N
Sulfurimonas sp.	WP_294966267.1	DUF3365 domain-containing protein, partial	DUF3365;PAS_9;GGDEF;EAL	237-350	---------------------FLESYKDAIDSNL-IVSKTDLDGNITYINDNFCTVS-GYSREELIGRNHNV-LRDESF----SKEMYKKLLSSI-TSRQ-TWHGRIKNIKKDG-TL--FWVDA-TITPII-NA-N-GEITEFISL-RHDIT-------	S	H	L	N
Sulfuricurvum sp.	WP_371131548.1	EAL domain-containing protein	FIST;FIST_C;PAS_3;GGDEF;EAL	406-517	-----------------------DQYKMVLDQSS-IVSKTNAKGIITYANDAFCAIS-GYSREELIGHPHNI-GRHPDN----PKKLYKDLWRTI-KSGK-VWKETFKNITKDG-HD--YYVKS-VIAPIF-DE-E-GKIIEYISA-RNDVT-------	S	H	W	N
Persephonella sp.	WP_293442108.1	EAL domain-containing protein	Response_reg;PAS_9;EAL	141-252	------------------------QYQEAVDKLF-IVSKTDPRGFITYVNEKFCDIS-KYKKEELIGKPHNV-VRHPDV----PRQFFKDLWRTIKKEKR-IWKGIVKNRAKDG-TT--YYVDT-VITPIF-DE-N-KNIIEFLSI-RKDIS-------	S	H	W	N
Sulfuricurvum sp.	WP_295054764.1	EAL domain-containing protein	HAMP;PAS_9;GGDEF;EAL	397-510	---------------------FLKSYKKAVDASN-LLSITDVEGNIVYVNDQFCLAT-GYSREELIGNNHRI-LKDTDT----PAHVYESMWKTI-LDKN-VWSGVIKNFNKNG-VP--YYTDS-TITPIL-DE-E-GNIVEFVAT-RHDIT-------	S	H	W	N
Candidatus Marinarcus aquaticus	WP_128994659.1	HD domain-containing phosphohydrolase	Response_reg;PAS_3;PAS_9;HD	145-257	-----------------------EQYKLAVDSSS-IVSKTDSKGIITYVNDVFCEIS-GYSKKELLGKNHNI-LRHPDM----PKETFKELWTTIKTEKK-LWQGKIKNRTKEG-GY--YIVEA-TIVPIL-NE-E-GEVQEYIAM-RYDIT-------	S	H	W	N
Arcobacter porcinus	WP_066387087.1	ATP-binding protein	PAS;HATPase_c	2-114	-----------------------NNYQKAIENSN-IVSKTDINGIITFVNDEFIKLF-EYEKDELIGKNHNI-IRHPDT----PKESFKTLWETI-LNKN-VHKATVKNLSKSK-KT--IYLNT-TIIPIL-DE-F-ENIIEFIAI-RYDITN------	S	H	W	N
Arcobacter ellisii	WP_118918023.1	response regulator	Response_reg;Response_reg;PAS_3;PAS_9;HD	273-385	-----------------------NQYKDTVDRSS-IVSKANEKGIITYVNEAFCKIS-GYTQEELLGKPHNI-VRHPDM----DSLVFKEMWHTIKDLKI-PWTGIVKNRKKDG-SS--YWVQT-IINPIL-DE-N-GNILEFIGI-RTDIT-------	S	H	W	N
Sulfurimonas sp.	WP_297684823.1	ATP-binding protein	PAS;HisKA;HATPase_c;Response_reg;Hpt	155-265	------------------------EYKKALDEST-IISKTDINGKITYVNDKYVQLS-GYSEKELIGTHHSL-EKHEDI----PQEYFDDLWFQL-KNAG-IFRGTLKNLKKNG-DY--FYIDT-TIVKIM-DP-Y-DNATEYMSI-ANDVT-------	S	H	W	N
Halarcobacter mediterraneus	WP_129060461.1	hybrid sensor histidine kinase/response regulator	Response_reg;PAS_3;Tropomyosin_1	157-251	-----------------------------LDKEN-LVSETDLKGFITYVNDIFCEVS-GYTKEELIGQNHNI-VRHPDV----SEKIYEELWNTI-QNKK-TWKGKLKNLTKDG-TT--YYVQA-TMFPIL-NA-D-GEI-------------------	S	H	W	N
Marivirga lumbricoides	WP_188459750.1	PAS domain-containing protein	GAF_2;PAS_3	492-584	-----------------------------LNEST-VLSEADLSGRIVYVNDKLCEVS-QYSRDEMIGKPHSL-FRHPDT----PKKLFELMWKTI-KAGK-VFRGIVKNKKKDG-SV--YWVDA-TIAPVL-DD-H-N---------------------	S	H	W	N
unclassified Sulfurospirillum	WP_051906700.1	MULTISPECIES: EAL domain-containing protein	CHASE4;PAS_3;GGDEF;EAL	311-425	-----------------------EHYKEAIDENT-IVSKTNAKSIITYANKQFIAIS-GYTEKELLGKPHNI-VRHPDN----PQNFFKEMWETL-KEGK-PWKGVVKNRRKDG-ST--YYVKS-VIMPLF-DE-Q-GAIQEYIAI-RYDVSELF----	S	H	W	N
uncultured Campylobacter sp.	WP_314996615.1	ATP-binding protein	PAS;HATPase_c	10-121	------------------------QYQEAIEASN-IVSKTDTNGTITFVNDEFCKMS-GFMREELIGANHNI-VRHPEV----PKDVYARLWETI-LAKK-VHKGTIRNRTKDG-RD--VYLNT-TIIPIL-NL-S-GQIEEFLAI-RYDVTD------	S	H	W	N
Aliarcobacter cryaerophilus	WP_313957445.1	EAL domain-containing protein	PAS_9;GGDEF;EAL	1-106	-----------------------------MDESS-IVSKTDKNGLITFVNKKFCEIS-GYEEDELIGKSHNI-VRHPSM----TKEFFNNLWKTI-TNKE-IFKGVIVNKKKNG-LV--YYVDT-TIIPIL-DE-N-KNIEEFIAI-RHDIT-------	S	H	W	N
Aliarcobacter butzleri	WP_366165926.1	diguanylate cyclase	PAS_9;GGDEF	152-262	------------------------EYKKVVDLSN-IVSKTNPKGLITYANDKFCEIS-GYKREELIGKAHNL-IRHPSM----PSSVFKELWDTI-KNKK-TWQGLITNLRKDG-RS--YVVHS-TIVPIL-DI-D-GDIVEFIAI-RNDVT-------	S	H	W	N
Sulfuricurvum	WP_294893551.1	MULTISPECIES: GGDEF domain-containing phosphodiesterase	PAS_9;GGDEF;EAL	16-127	-----------------------DQYKMVLDESA-IVSKTNTKGIITYANDAFCAIS-GYSREELIGQPHNI-GRHPDN----PKELFKDLWKTI-KSGK-VWKQTFKNRTKDG-KD--YYVKS-VIAPIF-DD-E-GNIIEYISA-RNDVT-------	S	H	W	N
Sulfurospirillum sp. hDNRA2	WP_254376821.1	EAL domain-containing protein	CHASE4;PAS_9;GGDEF;EAL	310-424	-----------------------NRYTEAVDEIA-IVSKTTPKGIITYVNDAFVNIS-GYTKEELIGKPHNI-VRHPDN----PPQFFYDMWQTL-KHGR-TWKGILKNLRKNG-QT--YYVKS-AIIPML-NA-K-GEVEEFIAI-RYDITDLF----	S	H	W	N
Sulfurimonas sp. NWX79	WP_346391838.1	response regulator	Response_reg;Response_reg;PAS_3;PAS_9;HD	276-386	------------------------EYKEIVDESS-LVTKTDTKGIITYANDEFCRVS-GYTQEELIGKPHNI-VRHPDM----SAEVFKTMWKTI-LSKK-TWKGVIKNRTKMG-HP--YYIKS-TIKPIL-DI-N-GDIVEFISI-RTDIS-------	T	H	W	N
Sulfurimonas sp. NWX79	WP_346391838.1	response regulator	Response_reg;Response_reg;PAS_3;PAS_9;HD	424-522	--------------------------------------KTNKSGKIIYVNDNFLQLS-GYSKNELYGKECKS-IRAIKHI---KQGDCDKLHKQL-QDKK-TVSFLFENIDKSG-KS--FYTDT-FIYPLI-DK-N-EDIQEYVHL-MHNVT-------	-	C	H	N
Sulfurospirillum diekertiae	WP_087438089.1	PAS domain S-box protein	Response_reg;Response_reg;PAS_3;PAS_3;HD	273-384	------------------------EYKNAVDRST-IVSKTNKEGIITYANDKFCQIS-GYRYEELIGQPHSI-VRHPSV----PKETFKQMWETILK-GK-KWEGVIKNRRKDG-TA--YWVNA-VINPIV-DH-N-GNIVEFISI-RTDISN------	S	H	W	N
Sulfurospirillum diekertiae	WP_087438089.1	PAS domain S-box protein	Response_reg;Response_reg;PAS_3;PAS_3;HD	412-522	------------------------QYENAINKST-ILTRTDLEGNITFANENFYKTT-GFNEAEVIGKNHNI-TRHKDT----PDEVFVDLWGSL-KKGK-VWKGVLKNQKKNG-QA--YWVYS-TILPIF-NK-N-NTPLEYMAI-RRDVS-------	T	H	W	N
Ohtaekwangia koreensis	WP_079685967.1	methyl-accepting chemotaxis protein	PAS_3;PAS_9;PAS_4;MCPsignal	69-169	-----------------------------------IVSEADLKGDIIFVNDKLCEVS-QYTREECIGQPHSM-FRHPDT----PKAVFKELWATI-GRGK-IFRSVIKNRKKDG-SP--YWVDA-LIAPIL-GP-N-GKPIKYIGV-RYDIT-------	S	H	W	N
Sulfurimonas sp. HSL3-2	WP_345980128.1	response regulator	Response_reg;PAS_3;HisKA;HATPase_c	139-253	-----------------------EEYKGAIDASA-SVTKTDPEGVITYVNDSFSYMS-GYSKEELIGKKHNI-VRHPDT----NNEIYKNMWETI-TRKQ-VWKGRIKNLKKNG-DI--YYEYS-VIVPIL-DE-N-DEIIEYIAL-RQDITDLY----	T	H	W	N
Sulfuricurvum sp.	WP_300168279.1	bifunctional diguanylate cyclase/phosphodiesterase	PAS_9;PAS_9;PAS_3;GGDEF;EAL	274-380	----------------------------ALDAGN-IVSKSDLKGRITYVNENFCTVS-GYSSEELIGHPHSI-VRHPDT----DVSVFRSLWSTI-QSKQ-IWQGIIKNRKKDG-GY--YWVDL-KIVPLC-NP-E-GEIIEYIAV-RHEVT-------	S	H	W	N
Desulfolithobacter dissulfuricans	WP_267927511.1	EAL domain-containing protein	DUF3365;PAS_3;GGDEF;EAL	273-378	-----------------------EEYRKVLDESA-IVSKSDLEGNITYVNDKLCETT-GYSREELLGKPHSI-LRHPDV----PKKVFADMWKTI-QSGR-VWRGVFPNRCKDG-ST--SWNSA-TICPIF-DV-N-GNIVEYIG--------------	S	H	W	N
Sulfuricurvum sp.	WP_299892360.1	bifunctional diguanylate cyclase/phosphodiesterase	PAS_9;PAS_9;PAS_3;GGDEF;EAL	274-380	----------------------------ALDAGN-IVSKSDLKGRITYVNENFCTVS-GYSSEELIGHPHSI-VRHPDT----DVSVFRSLWSTI-QSKQ-IWQGIIKNRKKDG-GY--YWVDL-KIVPLC-NP-E-GEIIEYIAV-RHEVT-------	S	H	W	N
Sulfuricurvum sp.	WP_373014802.1	EAL domain-containing protein, partial	PAS_9;PAS_3;GGDEF;EAL	151-257	----------------------------ALDAGN-IVSKSDLKGRITYVNENFCTVS-GYSSEELIGHPHSI-VRHPDT----DVSVFRSLWSTI-QSKQ-IWQGIIKNRKKDG-GY--YWVDL-KIVPLC-NP-E-GEIIEYIAV-RHEVT-------	S	H	W	N
Sulfurimonas sp. NWX367	WP_346389494.1	response regulator	Response_reg;Response_reg;PAS_3;PAS_9;HD	276-386	------------------------EYKEIVDESS-LVTKTDTKGIITYANDEFCRVS-GYTQEELIGKPHNI-VRHPDM----SAEVFKTMWKTI-LAKK-TWKGVIKNRTKMG-HP--YYVKS-TIKPIL-DI-N-GDIVEFISI-RTDIS-------	T	H	W	N
Sulfurimonas sp. NWX367	WP_346389494.1	response regulator	Response_reg;Response_reg;PAS_3;PAS_9;HD	424-522	--------------------------------------KTNKSGKIIYVNDNFLQLS-GYSKNELYGKECKS-IRAIKHI---KQGDCDKLHKQL-QDKK-TVSFLFENIDKDG-NS--FYTDT-FIYPLI-DK-N-EDIQEYVHL-MHNVT-------	-	C	H	N
Arcobacter sp. CECT 8986	WP_128989073.1	HD domain-containing phosphohydrolase	Response_reg;PAS_9;PAS_9;HD	285-395	------------------------EFEKAIDVST-SFTRTDTNGVITYVNDKFCEVS-GYSKDELLGNTFKC-VRHEEF----PSLFYEKMWKSI-KNKK-IWRGIIKNKTKNK-DN--YFMDT-TIIPIV-DI-D-DKIIEYISI-KHDIS-------	T	F	W	N
uncultured Sulfurimonas sp.	WP_321265423.1	EAL domain-containing protein	PAS;GGDEF;EAL	154-265	-----------------------DEYLEAMNVNN-IISKSDTEGRITFVNENFCRVS-GYTEAEVIGKPHSI-LRNPDE----KKETFKILWLTI-KAGK-TWKGFLRNIKKDG-GF--YDVDI-AIMPIL-NL-E-NEIVEFVAI-RHEIT-------	S	H	W	N
Hydrogenovibrio halophilus	WP_169338006.1	EAL domain-containing protein	PAS_3;PAS_9;GGDEF;EAL	139-249	------------------------QINQALDESN-LVSRSDAAGRITYVNDHLLALT-GYTRKELIGQPHSI-LRHPDT----PRATFQDMWQTI-QNGQ-TWKGTLKNRKKSG-DA--YWVEM-TLLPLF-DE-N-GQFAEYLAI-RHEVT-------	S	H	W	N
Sulfurimonas sp. NWX79	WP_346392323.1	response regulator	Response_reg;Response_reg;PAS_9;PAS_9;HD_5	274-384	------------------------EYKEAVDESS-YVSKTDLNGNITYANELFCTLS-GYTRDELIGSPHSI-VRHPDV----SASIFKGMWKTI-QAKK-TWHGIIKNKKKNG-EA--YYVKS-TIKPIL-DV-D-GNILEYIAI-RTDIT-------	S	H	W	N
Sulfurimonas sp. NWX79	WP_346392323.1	response regulator	Response_reg;Response_reg;PAS_9;PAS_9;HD_5	415-521	--------------------------DEYI-----SVLKTNTKNTIVYVNDNFCQIS-GYSKNELLGKNCRE-LRAQKHI---TKGDCDTISQKL-INKK-TISILFENVTKNQ-KK--YFVDT-KIYPLL-DE-K-GEIREHLHL-MYEVTD------	L	C	S	N
Sulfuricurvum sp.	WP_329658802.1	EAL domain-containing protein	FIST;FIST_C;PAS_3;GGDEF;EAL	407-518	-----------------------DQYKMVLDESS-IVSKTNKKGIITYVNDEFCKVS-GFSREELIGKSHNI-GRHPDN----SKTLFKDLWKTI-KAGK-VWKNTFKNKTKDG-NE--YYVKS-VIAPIF-DD-E-GKIVEYISA-RKDVS-------	S	H	W	N
uncultured Desulfobacter sp.	WP_320193907.1	cache domain-containing protein	dCache_2;PAS_3;GGDEF;EAL	385-498	------------------------QYKTVIDKSA-IVSITDLDGNIIHANDELCEIT-GFDKEELLHATHSQ-LSHPDT----PGSTYRELWTTI-KKGE-TWRGIFKNLKKDG-GY--FFQKS-TIVPFK-DK-D-GKVIKYVSI-SHDVTEVF----	S	H	W	N
uncultured Desulfobacter sp.	WP_321413167.1	cache domain-containing protein	dCache_2;PAS_3;GGDEF;EAL	385-498	------------------------QYKTVIDKSA-IVSITDLDGNIIHVNDEMCEIT-GFDKNELLHATHSQ-LSHPDT----PGSTYRELWTTI-KKGE-TWRGIFKNLKKDG-GY--FFQKS-TIVPFK-DK-D-GKVIKYISI-SHDVTEVF----	S	H	W	N
uncultured Desulfobacter sp.	WP_320041139.1	cache domain-containing protein	dCache_2;PAS_3;GGDEF;EAL	385-498	------------------------QYKTVIDKSA-IVSITDLDGNIIHVNDEMCEIT-GFDKNELLHATHSQ-LSHPDT----PGSTYRELWTTI-KKGE-TWRGIFKNLKKDG-GY--FFQKS-TIVPFK-DK-D-GKVIKYISI-SHDVTEVF----	S	H	W	N
Sulfurimonas sp. SAG-AH-194-L11	WP_275716647.1	GGDEF domain-containing phosphodiesterase	PAS_9;GGDEF;EAL	167-272	-----------------------------IDSNL-IVTRTDIDGIITFANDNFYNIT-GYTADEILGQNHNI-VRNPNT----PNELFEELWKKI-LSKK-TWHGTLQNRKKDG-ST--YWVDT-TISPIL-NK-D-QEIVEFIAI-RHDIT-------	T	H	W	N
Aliarcobacter cryaerophilus	WP_164469569.1	EAL domain-containing protein	PAS_9;GGDEF;EAL	15-125	------------------------EYKKAIDESS-IVSKTDKNGLITFVNKKFCEIS-GYEEHELIGKNHSI-IRHHSM----TKEFFNNLWKTI-LNKE-IFKGVIVNKKKNG-LV--YYVDT-TIIPIL-DE-N-KNIEEFIAI-RHDIT-------	S	H	W	N
Sulfurospirillum cavolei	WP_060826750.1	EAL domain-containing protein	CHASE4;PAS_9;GGDEF;EAL	310-424	-----------------------NRYTEAVDEIA-IVSKTTPKGIITYVNDAFVSIS-GYAKEELIGKPHNI-VRHPDN----PPQFFYDMWQTL-KHGR-TWKGILKNLRKNG-QT--YYVKS-AIIPML-SA-K-GEIEEFIAI-RYDITDLF----	S	H	W	N
Sulfurimonas sp. hsl 1-7	WP_304546371.1	diguanylate cyclase	PAS_3;GGDEF	272-383	------------------------QYLSILDKNV-ITSTTDLKGDIIDVSEAFCKIS-GYTKQELIGHSHNI-VRHPDM----PSSIYKEVWNTL-HQGK-TWRGEIKNRKKDG-SA--YWVDT-NITPVY-DE-H-GKKVGYTAV-RQDITN------	S	H	W	N
Sulfurimonas sp.	WP_294966528.1	EAL domain-containing protein	PAS_9;GGDEF;EAL	9-119	------------------------QYKDAVDKSS-IVSKTDIQGKITYVNDKFCEVS-EYTREELIGNTHAV-IKDPEA----PASIFKDMWKTI-SEGN-IWKGIVKNIKKSG-SY--YYVNS-MIYPMK-DS-S-GKILEYISI-RQDIT-------	S	H	W	N
Seleniivibrio woodruffii	WP_277657138.1	cache domain-containing protein	dCache_2;PAS_9;GGDEF;EAL	386-491	-----------------------------MDESS-VVSMTDPRGVMTYVNDQFCNIS-GYTREQLIGQKHNI-MRHPDT----PSEYFAELWKTI-ARGK-IFKGIIKNLRPDG-TH--YYHNV-TIIPIK-DE-K-GRIVQYTSC-SQDVT-------	S	H	W	N
Pontibacterium sp.	WP_370277362.1	EAL domain-containing protein	PAS_3;GGDEF;EAL	46-158	-----------------------EQYKHAVDISS-IVSKTDPYGVITYVNDQFCKVS-GYSREELVGATHRL-IRHPDN----DPLLFREMWQTI-RSRQ-SWQGVIKNQRKDG-SA--YYVDS-LILPVL-DP-D-GKIAEFMSI-RTDVTD------	S	H	W	N
Sulfuricurvum sp.	WP_373022959.1	EAL domain-containing protein	HAMP;PAS_9;GGDEF;EAL	397-510	---------------------FLKSYKKAVDASN-ILSITDVEGNIVYVNDQFCLTT-GYTREELIGKNHRI-LRDLAT----PKHVYEALWKTI-MEKH-IWSGTLKNFNKNG-VP--YYTDT-TITPIL-DE-E-GNIVEFVAT-RHDIT-------	S	H	W	N
Halarcobacter anaerophilus	WP_129082901.1	EAL domain-containing protein	Response_reg;PAS_9;EAL	150-261	------------------------QYQDITNRSS-IISKTDPTGIITFVNENFVKIS-EYSKEELIGRSHAL-IRHPDN----SKEFFRDLWHTISIEKK-PWEGVIKNLSKSG-KP--YYVKT-VIKPLL-DE-E-GNVLEYIAL-RNDIS-------	S	H	W	N
Sulfurospirillum sp. UCH001	WP_067177368.1	EAL domain-containing protein	FIST;FIST_C;PAS_3;GGDEF;EAL	402-512	-----------------------DAYKLALDANS-IVSKTNTKGIITYVNDLFVEIS-GYSREELIGKSHRI-IRHPDV----PNGTFKEMWETI-KSGQ-VWKGLIINKAKSG-EA--YYVDT-TIIPLF-DE--NQNIVEYIST-RNDL--------	S	H	W	N
Sulfurospirillum sp. 'SP'	WP_316720548.1	EAL domain-containing protein	FIST;FIST_C;PAS_3;GGDEF;EAL	402-512	-----------------------DAYKLALDANS-IVSKTNTKGIITYVNDLFVEIS-GYSREELIGKSHRI-IRHPDV----PNGTFKEMWETI-KSGQ-VWKGLIINKAKSG-EA--YYVDT-TIIPLF-DE--NQNIVEYIST-RNDL--------	S	H	W	N
Aliarcobacter cryaerophilus	WP_186985075.1	ABC transporter substrate-binding protein	NMT1;SBP_bac_3;SBP_bac_3;PAS_3;GGDEF	834-945	------------------------KYIKIVDENV-LTSSTDLDGNITYASEAFCEIS-GYSKDELIGTNHRI-IRHPDM----QESTYKELWETI-TSGK-TWKGEIKNKKKNG-DY--YWVKA-SISPVF-DN-K-GEIISYTAV-REDITD------	S	H	W	N
Sulfurimonas sp.	WP_297431571.1	HD domain-containing phosphohydrolase	NIT;PAS_9;HD	293-404	-----------------------EEYKNAVDRSS-IVSKTDKSGRITYANDEFCKIS-GYTRDELIGNAHNM-VRHPDM----SKSAFKEMWKTI-LAKK-SWSGIVKNRTKDG-SD--YIVEV-TINPIL-NE-K-GEIEEFIAI-RNDIT-------	S	H	W	N
Halarcobacter anaerophilus	WP_052502599.1	EAL domain-containing protein	Response_reg;PAS_9;EAL	150-261	------------------------QYQDITNRSS-IISKTDPTGIITFVNENFVKIS-EYSKEELIGRSHAL-IRHPDN----SKEFFRDLWHTISIEKK-PWEGVIKNLSKSG-KP--YYVKT-VIKPLL-DE-E-GNVLEYIAL-RNDIS-------	S	H	W	N
Aliarcobacter cryaerophilus	WP_260877816.1	ABC transporter substrate-binding protein	NMT1;SBP_bac_3;SBP_bac_3;PAS_3;GGDEF	834-945	------------------------KYIKIVDENV-LTSSTDLDGNITYASEAFCEIS-GYSKDELIGTNHRI-IRHPDM----QESTYKELWETI-TSGK-TWKGEIKNKKKNG-DY--YWVKA-SISPVF-DN-K-GEIISYTAV-REDITD------	S	H	W	N
Aliarcobacter cryaerophilus	WP_260950459.1	ABC transporter substrate-binding protein	NMT1;SBP_bac_3;SBP_bac_3;PAS_3;GGDEF	834-945	------------------------KYIKIVDENV-LTSSTDLDGNITYASEAFCEIS-GYSKDELIGTNHRI-IRHPDM----QESTYKELWETI-TSGK-TWKGEIKNKKKNG-DY--YWVKA-SISPVF-DN-K-GEIISYTAV-REDITD------	S	H	W	N
Aliarcobacter cryaerophilus	WP_141052397.1	ABC transporter substrate-binding protein	NMT1;SBP_bac_3;SBP_bac_3;PAS_3;GGDEF	834-945	------------------------KYIKIVDENV-LTSSTDLDGNITYASEAFCEIS-GYSKDELIGTNHRI-IRHPDM----QESTYKELWETI-TSGK-TWKGEIKNKKKNG-DY--YWVKA-SISPVF-DN-K-GEIISYTAV-REDITD------	S	H	W	N
Aliarcobacter cryaerophilus	WP_066218649.1	ABC transporter substrate-binding protein	NMT1;SBP_bac_3;SBP_bac_3;PAS_3;GGDEF	834-945	------------------------KYIKIVDENV-LTSSTDLDGNITYASEAFCEIS-GYSKDELIGTNHRI-IRHPDM----QESTYKELWETI-TSGK-TWKGEIKNKKKNG-DY--YWVKA-SISPVF-DN-K-GEIISYTAV-REDITD------	S	H	W	N
Aliarcobacter cryaerophilus	WP_141054892.1	ABC transporter substrate-binding protein	NMT1;SBP_bac_3;SBP_bac_3;PAS_3;GGDEF	834-945	------------------------KYIKIVDENV-LTSSTDLDGNITYASEAFCEIS-GYSKDELIGTNHRI-IRHPDM----QESTYKELWETI-TSGK-TWKGEIKNKKKNG-DY--YWVKA-SISPVF-DN-K-GEIISYTAV-REDITD------	S	H	W	N
Arcobacter sp. CECT 8989	WP_129090193.1	EAL domain-containing protein	Response_reg;PAS_3;EAL	150-262	-----------------------NQYKDITNKSS-IISKTDPSGMITYVNDNFCEIS-GYSEIELVGRPHNI-VRHPDN----PKELFANLWKTIKKEKK-PWTGIIKNLTKNG-KS--YFVKS-TIKPIF-DN-R-GEIVEYMAL-RDDIT-------	S	H	W	N
Aliarcobacter cryaerophilus	WP_141048685.1	ABC transporter substrate-binding protein	NMT1;SBP_bac_3;SBP_bac_3;PAS_3;GGDEF	834-945	------------------------KYIKIVDENV-LTSSTDLDGNITYASEAFCEIS-GYSKDELIGTNHRI-IRHPDM----QESTYKELWETI-TSGK-TWKGEIKNKKKNG-DY--YWVKA-SISPVF-DN-K-GEIISYTAV-REDITD------	S	H	W	N
Aliarcobacter cryaerophilus	WP_263514875.1	ABC transporter substrate-binding protein	NMT1;SBP_bac_3;SBP_bac_3;PAS_3;GGDEF	834-945	------------------------KYIKIVDENV-LTSSTDLDGNITYASEAFCEIS-GYSKDELIGTNHRI-IRHPDM----QESTYKELWETI-TSGK-TWKGEIKNKKKNG-DY--YWVKA-SISPVF-DN-K-GEIISYTAV-REDITD------	S	H	W	N
Aliarcobacter cryaerophilus	WP_066358432.1	ABC transporter substrate-binding protein	NMT1;SBP_bac_3;SBP_bac_3;PAS_3;GGDEF	834-945	------------------------KYIKIVDENV-LTSSTDLDGNITYASEAFCEIS-GYSKDELIGTNHRI-IRHPDM----QESTYKELWETI-TNGK-TWKGEIKNKKKNG-DY--YWVKA-SISPVF-DN-K-GEIISYTAV-REDITD------	S	H	W	N
Aliarcobacter cryaerophilus	WP_187473334.1	ABC transporter substrate-binding protein	NMT1;SBP_bac_3;SBP_bac_3;PAS_3;GGDEF	834-945	------------------------KYIKIVDENV-LTSSTDLDGNITYASEAFCEIS-GYSKDELIGTNHRI-IRHPDM----QESTYKELWETI-TSGK-TWKGEIKNKKKNG-DY--YWVKA-SISPVF-DN-K-GEIISYTAV-REDITD------	S	H	W	N
Aliarcobacter cryaerophilus	WP_260892433.1	ABC transporter substrate-binding protein	NMT1;SBP_bac_3;SBP_bac_3;PAS_3;GGDEF	834-945	------------------------KYIKIVDENV-LTSSTDLDGNITYASEAFCEIS-GYSKDELIGTNHRI-IRHPDM----QESTYKELWETI-TSGK-TWKGEIKNKKKNG-DY--YWVKA-SISPVF-DN-K-GEIISYTAV-REDITD------	S	H	W	N
Sulfurospirillum cavolei	WP_041963535.1	EAL domain-containing protein	CHASE4;PAS_9;GGDEF;EAL	310-424	-----------------------NRYTEAVDEIA-IVSKTTPKGIITYVNDAFVNIS-GYTKEELIGKPHNI-VRHPDN----PPQFFYDMWQTL-KHGR-TWKGILKNLRKNG-QT--YYVKS-AIIPML-SA-K-GEVEEFIAI-RYDITDLF----	S	H	W	N
Aliarcobacter cryaerophilus	WP_260944560.1	ABC transporter substrate-binding protein	NMT1;SBP_bac_3;SBP_bac_3;PAS_3;GGDEF	834-945	------------------------KYIKIVDENV-LTSSTDLDGNITYASEAFCEIS-GYSKDELIGTNHRI-IRHPDM----QESTYKELWETI-TSGK-TWKGEIKNKKKNG-DY--YWVKA-SISPVF-DN-K-GEIISYTAV-REDITD------	S	H	W	N
Aliarcobacter cryaerophilus	WP_120986303.1	ABC transporter substrate-binding protein	NMT1;SBP_bac_3;SBP_bac_3;PAS_3;GGDEF	834-945	------------------------KYIKIVDENV-LTSSTDLDGNITYASEAFCEIS-GYSKDELIGTNHRI-IRHPDM----QESTYKELWETI-TSGK-TWKGEIKNKKKNG-DY--YWVKA-SISPVF-DN-K-GEIISYTAV-REDITD------	S	H	W	N
Thalassotalea euphylliae	WP_116007892.1	EAL domain-containing protein	PAS_9;PAS_3;EAL	173-280	---------------------------KVIDASS-IVSKTTPQGVITYVNDNFCETS-GYVAQELIGQSHSI-IRHPEM----DTAVFRELWKTI-SSGE-IWQGVIKNRKKNG-DT--YIVKS-TIAPIF-ND-H-NEISEFIAI-RQEVT-------	S	H	W	N
Aliarcobacter cryaerophilus	WP_260968894.1	ABC transporter substrate-binding protein	NMT1;SBP_bac_3;SBP_bac_3;PAS_3;GGDEF	834-945	------------------------KYIKIVDENV-LTSSTDLDGNITYASEAFCEIS-GYSKDELIGTNHRI-IRHPDM----QESTYKELWETI-TSGK-TWKGEIKNKKKNG-DY--YWVKA-SISPVF-DN-K-GEIISYTAV-REDITD------	S	H	W	N
Hydrogenovibrio sp.	WP_310679403.1	EAL domain-containing protein	PAS_3;PAS_9;GGDEF;EAL	139-249	------------------------QINQALDESN-LVSRSDAAGRITYVNDHLLALT-GYTRKELIGQPHSI-LRHPDT----PRATFQDMWQTI-QNGQ-TWKGTLKNRKKSG-DA--YWVEM-TLLPLF-DE-N-GQFAEYLAI-RHEVT-------	S	H	W	N
Thiomicrorhabdus sp.	WP_321326109.1	EAL domain-containing protein	PAS_3;PAS;GGDEF;EAL	137-250	---------------------LNEQITFALDQSN-LISRADQYGNFTYVNDNLLNLT-GYTRSELLNKPHSI-LRHPDT----PSSLFKELWETI-KTGN-TWKGRLKNQKKDG-SS--YYVEM-TIVPLR-NS-S-DNLLEYLAI-RHEVT-------	S	H	W	N
Sulfurospirillum sp. MES	WP_286682782.1	EAL domain-containing protein	CHASE4;PAS_9;GGDEF;EAL	310-424	-----------------------NRYTEAVDEIA-IVSKTTPKGIITYVNDAFVNIS-GYAKEELIGKPHNI-VRHPDN----PPQFFYDMWQTL-KHGR-TWKGILKNLRKNG-QT--YYVKS-AIIPML-SA-K-GEVEEFIAI-RYDITDLF----	S	H	W	N
Aliarcobacter cryaerophilus	WP_187472210.1	ABC transporter substrate-binding protein	NMT1;SBP_bac_3;SBP_bac_3;PAS_3;GGDEF	834-945	------------------------KYIKIVDENV-LTSSTDLDGNITYASEAFCEIS-GYSKDELIGTNHRI-IRHPDM----QESTYKELWETI-TSGK-TWKGEIKNKKKNG-DY--YWVKA-SISPVF-DN-K-GEIISYTAV-REDITD------	S	H	W	N
Sulfurimonas sp.	WP_373001712.1	EAL domain-containing protein	FIST;FIST_C;PAS_9;GGDEF;EAL	405-516	-----------------------NQYKTILDESS-IVSKTDTKGVITYVNDAFCTIS-GYTRAELIGQRHNV-VKHDEN----DLNIFKDMWETI-RNKQ-IWRGTIKNISKEG-YI--YYVKS-VIMPIL-DD-D-GEIVEYIAA-RTDVT-------	S	H	W	N
Aliarcobacter cryaerophilus	WP_260960093.1	ABC transporter substrate-binding protein	NMT1;SBP_bac_3;SBP_bac_3;PAS_3;GGDEF	834-945	------------------------KYIKIVDENV-LTSSTDLDGNITYASEAFCEIS-GYSKDELIGTNHRI-IRHPDM----QESTYKELWETI-TSGK-TWKGEIKNKKKNG-DY--YWVKA-SISPVF-DN-K-GEIISYTAV-REDITD------	S	H	W	N
Sulfurimonas sp.	WP_299872010.1	EAL domain-containing protein	NIT;PAS_3;PAS_9;GGDEF;EAL	274-392	-----------------LSDALLGQYKQTVDRSF-IVSKTNAKGIITYVNDEFCKIS-GYSKEELLGKPHSI-IRHPDM----EKDVFKDMWHTIKHLKQ-PWIGEVKNRNKNG-SS--YWMKA-IINPIM-DG-D-GNIVEYIGI-RTDIT-------	S	H	W	N
Sulfurimonas sp.	WP_299872010.1	EAL domain-containing protein	NIT;PAS_3;PAS_9;GGDEF;EAL	421-531	------------------------EYEKAMDMST-ILSRTDKNGIITYANDKFLEIS-GYELRDIIGKTHHV-LSSTET----STKMYKNIWETI-GSAN-VWQGIIKNKTKQG-KD--FWTKT-TIIPIK-DL-D-GNIVEYLAI-RYDIT-------	S	H	W	N
Sulfurimonas sp. SAG-AH-194-C20	WP_275851587.1	EAL domain-containing protein	PAS_9;GGDEF;EAL	222-333	-----------------------QSYKANIDNNL-IVTKTDIDGTITFANDNFYNIT-GFSAEEIIGNNHNI-VRNPHT----PSELFEELWQKI-LSKK-TWHGRLQNTRKDG-SA--YWVDT-TISPIL-NK-D-NEIVEFIAI-RHDIT-------	T	H	W	N
Sulfurospirillum diekertiae	WP_151897989.1	EAL domain-containing protein	FIST_C;PAS_9;GGDEF;EAL	192-303	-----------------------DAYKLALDANS-IVSKTNTQGIITYVNDLFVKIS-GYSREELIGKSHNI-IRHPDV----PNGTFKDMWTTI-KKGH-VWKGLIINKAKSG-EP--YYVDT-TIIPLF-DE--NKQIVEYIST-RNDLT-------	S	H	W	N
Sulfurospirillum diekertiae	WP_088437441.1	EAL domain-containing protein	FIST;FIST_C;PAS_9;GGDEF;EAL	402-513	-----------------------DAYKLALDANS-IVSKTNTQGIITYVNDLFVKIS-GYSREELIGKSHNI-IRHPDV----PNGTFKDMWTTI-KKGH-VWKGLIINKAKSG-EP--YYVDT-TIIPLF-DE--NKQIVEYIST-RNDLT-------	S	H	W	N
Sulfurimonas sp.	WP_295048439.1	diguanylate cyclase	PAS_9;GGDEF	25-136	------------------------QNIDIIDKHV-LISYSDKKGNITYASEALCKLT-GYTKEELIGKNHRI-FKHPDT----PKAVFKKLWQTI-TQGE-VFKGELKNMNKAG-GA--YWIDA-TITPII-NK-Y-GEIEGYSAI-RQDITD------	S	H	W	N
unclassified Sulfurimonas	WP_294886073.1	MULTISPECIES: PAS domain S-box protein	NIT;PAS_3;PAS_9;HD	304-417	-----------------------EQYKATVDESF-IVSKTDAKGVIRYANDAFCKIS-GYTKEELIGKAHNI-IRHPDM----PKEAFYDMWHTIKDLKK-PWVGDVKNCSKNG-TT--YWMKV-FINPII-DK-N-GDVLEYIAI-RTDITD------	S	H	W	N
Sulfurimonas sp.	WP_294932165.1	EAL domain-containing protein	NIT;PAS_9;GGDEF;EAL	346-458	-----------------------EQYKSAVDRSF-IVSKTDAQGIITYVNDEFCKIS-GYTKNELLGKPHNI-VRHPDT----PKETFKEMWHAIKNLKQ-PWLGELQNLNKNG-TS--YWVKA-VINPIM-DR-E-GNIVEYIGV-RTNIS-------	S	H	W	N
Sulfurimonas aquatica	WP_207563266.1	EAL domain-containing protein	Response_reg;Response_reg;PAS_9;GGDEF;EAL	260-371	-----------------------EQYKNAIDKTN-IVSKTDTFGKIIDVNDMFCNIS-GYTREELIGKTHRI-VRHPDT----PEETFSALWETI-TNKK-IWQGVIKNRKKDG-SV--YLVDT-TIIPIL-KD-D-GSIKKYISI-RKDIT-------	S	H	W	N
Sulfurimonas sp. NWX79	WP_346391808.1	FIST N-terminal domain-containing protein	FIST;FIST_C;PAS_3;HisKA;HATPase_c;Response_reg;Hpt	417-529	-----------------------DEFLKALESSV-IISRTDTDGIITYVNEQFEKIS-GYTREELLGKAHSI-IRDPNT----SDALFAQMWETI-TKGK-IWKGEFSNRAKDG-SI--YHVKC-SIIPIH-DE-N-SNVIEYMAI-REDVTS------	S	H	W	N
Aliarcobacter butzleri	WP_151942640.1	diguanylate cyclase, partial	PAS_3;GGDEF	54-165	------------------------KYIKIVDENV-LTSSTDLDGNITYVSEAFCEIS-GYSKDELIGQNHRI-IRHPDM----KDSTYKELWETI-TSGK-TWKGEIKNKKKNG-DY--YWVKA-SISPVF-NR-K-KEIIAFTAV-RIDITD------	S	H	W	N
Arcobacter caeni	WP_108558314.1	EAL domain-containing response regulator	Response_reg;PAS_3;EAL	153-264	------------------------QYTDLVDKSA-IISRTDKNGIITFVNDNFCKTS-EYTREELIGKSHNI-IRHPDN----PAEVYKELWNTVRNKKL-EWSGVIKNLTKSG-KT--YYIKS-TIKPIL-DV-N-GDILEYVSV-RSNVN-------	S	H	W	N
Arcobacter sp. F155	WP_129085335.1	EAL domain-containing protein	Response_reg;PAS_3;EAL	150-262	-----------------------NQYKDITNKSS-IISKTDPTGMITYVNDNFCEIS-GYSEIELVGRPHNI-VRHPDN----PKELFASLWKTIKKDKK-PWTGIIKNLTKDG-KS--YFVKS-TIKPIF-DN-R-GEIVEYMAL-RDDIT-------	S	H	W	N
Sulfuricurvum sp.	WP_299895670.1	diguanylate cyclase	Response_reg;PAS;GGDEF	154-260	-----------------------------IDKNI-IFSSTDIDGKITEVSNAFCKIS-GYRKEQLIGKMHRI-VRHPDM----KASFFDKLWNTI-TRNE-TWHGEIKNRKKDG-TF--YWLET-MIYPKY-DA-D-GNKTGYTAI-SHDITD------	S	H	W	N
Sulfurovum indicum	WP_197548661.1	response regulator	PAS_9;HisKA;HATPase_c;Response_reg;Hpt	79-195	-----------------KNML-LQQYKDAIDATL-IVSKTDPKGIITYVNDIFCKLS-GYSREELLGHSHSI-IRSPDM----KAEFFTDMWETI-QQKK-IWHGIIKNRAKNG-ES--YYVDA-TIFPLV-ST-K-GEILEYIAI-RHDIT-------	S	H	W	N
Sulfurimonas sp. NWX367	WP_346389804.1	EAL domain-containing protein	Response_reg;PAS_3;EAL	147-259	------------------------EYQEATNNSA-IVSKTDTAGIITYVNDAFCEIS-GYTKEELIGKNHNI-IRHPDN----PKSIFQEMWDTIKNKKK-IWKGSIRNRTKNG-KS--YYLDA-TVKPIL-DL-E-GNILEYISL-RHDITD------	S	H	W	N
uncultured Desulfobacter sp.	WP_320013559.1	cache domain-containing protein	dCache_2;PAS_3;GGDEF;EAL	376-497	----------------KKFLNDLIQYKTVIDKSA-IVSITDLHGNIIHVNDEMCEVT-GFNREELLNTTHSQ-LSHPDN----PASTYQELWETI-KKGK-TWRGIFKNLKKDS-GY--FFQKS-TIVPFK-DK-D-GKVIKYISI-SHDVTEVF----	S	H	W	N
Malaciobacter halophilus	WP_101185887.1	PAS domain S-box protein	Response_reg;PAS_9;PAS_9;HD	147-258	------------------------QYKDIVDERS-IISKTDINGNITYVNEPFIQIS-GYQKEELLGKSHNI-IRHPDV----NKEYFISMWHLIKDEKI-SWQGEVKNRAKDG-TT--YYLDM-IIKPIL-NL-E-GEIIEFISL-SNDIT-------	S	H	W	N
Sulfurospirillum arcachonense	WP_024955583.1	EAL domain-containing protein	PAS_3;EAL	207-319	------------------------QYENITNQSA-IISKTDINGIITHTNENFCKIS-GYTNKELIGQSHNI-IRHPDM----PAVAFKDMWETVKDKKK-TWQGIVKNKAKNG-DS--YYVST-TVSPIL-DT-Q-NNIKEFIAL-RHDISS------	S	H	W	N
Sulfurospirillum arsenophilum	WP_052433606.1	EAL domain-containing protein	Response_reg;PAS;EAL	148-258	------------------------QYVEITDKSA-IVSKTDKEGVITYVNDAFCTIS-GFSRDEVIGEKHSI-VSHKDT----PQQLFKELWETI-SSGE-MWQGIIKNRCKNG-SS--YYIKT-AIKPIF-NP-Q-GEVVEYIAL-YNDIT-------	S	H	W	N
Arcobacter caeni	WP_228156448.1	GGDEF domain-containing phosphodiesterase	PAS_9;GGDEF;EAL	38-148	------------------------QYKHAIEESN-IISTADLKGNITYVNDKFCDVT-LYSKNEILGQPHNL-LKG-ES----SKKIFKELWETI-QNKK-TWHGVLKNRRKDG-RF--YYVNI-TIKPIL-DE-N-DEIIEYIAI-RHEITD------	S	H	W	N
Sulfurimonas sp. SWIR-19	WP_226065801.1	nitrate- and nitrite sensing domain-containing protein	NIT;PAS;HD	297-407	------------------------EYKNAVDRSS-IVSKTDRSGRITYVNDKFCIIS-GYTKEELLGKPHNI-VRHKDM----PKSAFQDMWNTI-LHKK-AWSGVIKNRKKDG-SS--YIVEV-TINPIL-NE-R-GEIEEFIAI-RNDIT-------	S	H	W	N
Sulfurimonas sp.	WP_373073198.1	diguanylate cyclase domain-containing protein	PAS_3;GGDEF	270-381	------------------------EYLDIVDKNV-ITSTTDTKGVIIKASQAFCDIS-GYSKDELIGKHHNI-VRHPDM----PKELYKELWSYI-KNGK-QWSGEILNRRKNG-SS--YWVET-TITPQY-DK-N-NNLISFTSI-RHDITD------	S	H	W	N
Catenovulum maritimum	WP_048689975.1	PAS domain S-box protein	PAS_3;PAS_9;PAS_3;HisKA;HATPase_c	128-241	------------------------QIEKALYKET-ILAKTDSNGVIIEVNDKFCQIS-GYSKQELIGKTHKL-VNSGH----HPKSFFKSMWQTI-SSGN-TWTGVIKNVSKSG-QF--YFVQS-VLTPIF-DA-D-GNIVNYLAI-RQDITDSI----	A	H	W	N
Geovibrio ferrireducens	WP_265822627.1	cache domain-containing protein	dCache_2;PAS_9;GGDEF;EAL	383-494	-----------------------EQYKSILDKSS-VVTITDEFGVMTYVNDKFCEIS-GYSRDELIGNRHNI-IKHPTT----PIENFKDLWGTI-TKGR-VWKGVLRNRRKDG-ES--FYISA-TIAPIL-NE-S-GEVIEYIAC-ANDIT-------	T	H	W	N
Arcobacter nitrofigilis	WP_052294527.1	EAL domain-containing protein	PAS_9;PAS_9;GGDEF;EAL	172-282	---------------------------KALDESS-IVSKTNTKGIITYVNNKFCEIS-GYEEKELLGKNHNI-IRNPAN----SKEFFKKMWGTL-ENKN-IFRGVISNKKKDG-SI--YYVNS-TIIPVL-DS-N-NEIKEYIGI-RNDVTSLF----	S	H	W	N
Sulfurimonas hydrogeniphila	WP_151899324.1	EAL domain-containing protein	Response_reg;PAS_3;EAL	147-259	------------------------EYQEATNNSA-IVSKTDTAGIITYVNDAFCEIS-GYTKEELIGKNHNI-IRHPDN----PKSIFQEMWDTIKNKKK-IWKGSIRNRTKNG-KS--YYLDA-TVKPIL-DL-E-GNILEYISL-RHDITD------	S	H	W	N
Sulfurimonas crateris	WP_137011842.1	PAS domain S-box protein	PAS_3	14-114	------------------------------EGKV-AISQTDLDGNITFVNRKFCEVS-GYTVDELMGSNHDI-IRHPDV----EEATFEKMWKTL-NSGQ-VYNGMLKNLRKDG-CY--YWVDM-EIAPVF-NK-Q-EQITGFISV-S-----------	S	H	W	N
Thiomicrorhabdus chilensis	WP_318900397.1	diguanylate cyclase domain-containing protein	dCache_3;PAS_4;PAS_3;GGDEF	459-571	-----------------------ERYMNALDENV-ITSKTDLDGNITFASQAFCDVS-GYSKEELMGQKHSI-IRHPDT----PMHVYEKMWETI-TSGH-VWKGELKNLRKDG-SA--YWVFA-AIGPEF-NE-L-GEIVGYTAI-RHDITD------	S	H	W	N
Candidatus Sulfurimonas baltica	WP_194368448.1	ATP-binding protein	PAS_9;HisKA;HATPase_c;Response_reg;Hpt	155-265	------------------------EYQKALDESA-IISKTDSEGRIVYVNDKYVQLS-GYSALELIGEKHSI-IKHEDM----PQYYFDDLWFQL-RNAG-IFRGTIKNLKKNG-DY--FYIDV-TIVKIR-DP-Y-DDSIEYMSI-ANDVT-------	S	H	W	N
uncultured Desulfobacter sp.	WP_319574605.1	EAL domain-containing protein	PAS_3;GGDEF;EAL	18-139	----------------KKFLNDLIQYKTVIDKSA-IVSITDLHGNIVHVNDEMCEVT-GFNREELLNATHNQ-LSHPDN----PASTYQELWETI-KKGK-TWRGIFKNLKKDS-GY--FFQKT-TIVPFK-DK-D-GKVIKYISI-SHDVTEVF----	S	H	W	N
Thiomicrorhabdus chilensis	WP_051347182.1	diguanylate cyclase domain-containing protein	dCache_3;PAS_4;PAS_3;GGDEF	459-571	-----------------------ERYMNALDENV-ITSKTDLDGNITFASQAFCDVS-GYSKEELMGQKHSI-IRHPDT----PMHVYEKMWETI-TSGH-VWKGELKNLRKDG-SA--YWVFA-AIGPEF-NE-L-GEIVGYTAI-RHDITD------	S	H	W	N
Aliarcobacter cryaerophilus	WP_066153056.1	ABC transporter substrate-binding protein	NMT1;SBP_bac_3;SBP_bac_3;PAS_3;GGDEF	834-945	------------------------KYIKIVDENV-LTSSTDLDGNITYASEAFCEIS-GYSKDELIGTNHRI-IRHPDM----KESTYKELWETI-TSGK-TWKGEIKNKKKNG-DY--YWVKA-SISPVF-DN-K-GEIISYTAV-REDITD------	S	H	W	N
Aliarcobacter cryaerophilus	WP_260889416.1	ABC transporter substrate-binding protein	NMT1;SBP_bac_3;SBP_bac_3;PAS_3;GGDEF	834-945	------------------------KYIKIVDENV-LTSSTDLDGNITYASEAFCEIS-GYSKDELIGTNHRI-IRHPDM----KESTYKELWETI-TSGK-TWKGEIKNKKKNG-DY--YWVKA-SISPVF-DN-K-GEIISYTAV-REDITD------	S	H	W	N
Sulfurimonas lithotrophica	WP_152308040.1	HD domain-containing phosphohydrolase	Response_reg;PAS_3;HD	142-256	-----------------------NQYKEVVDISA-IVSKTDLKGRITYVNKAFTEIS-GYSKEELIGKNHNI-IRHPDV----SKNIFKDMWKTI-QSKH-VWQGEVKNLKKDG-GY--YVVQS-VVMPIL-DT-K-GDIEEYISV-RYDITDTY----	S	H	W	N
Arcobacter roscoffensis	WP_254577143.1	EAL domain-containing protein	Response_reg;Response_reg;PAS_3;EAL	262-374	-----------------------NEYKRVLNESD-IISKTDPRGIITQANDKFCEIS-GYSQEYLLGKSHNI-VRHPDM----PKKIYEDMWKHI-KEHK-TFKGIIKNLRRDG-TS--YYVDA-TISPII-DI-D-GNIKEIIGI-RHDITD------	S	H	W	N
Aliarcobacter cryaerophilus	WP_141049830.1	EAL domain-containing protein	PAS;GGDEF;EAL	15-125	------------------------EYKKAIDESS-IVSKTDKNGLITFVNKKFCEIS-GYEEDELIGKSHNI-VRHSSM----TKEFFNNLWKTI-INKE-IFKGVIVNKKKNG-LV--YYVDT-TIIPIL-DE-N-KNIEEFIAI-RHDIT-------	S	H	W	N
Arcobacter roscoffensis	WP_254575525.1	diguanylate cyclase	Response_reg;Response_reg;PAS_3;GGDEF	252-363	------------------------SFNKIFDENI-ITSSTDIKGNIQTVSKAFCKIS-GYEKEELIGKSHNI-VRHPDM----PKCLYEELWNTI-TKGQ-TWKGEIKNLKKDG-TY--YWVKA-VIEPKF-NR-N-GDITGYFAI-REDISD------	S	H	W	N
Sulfurimonas sp.	WP_299942264.1	PAS domain S-box protein	PAS_3	14-114	------------------------------EGKV-AISQTDLKGNITFVNRKFCEIS-GYTVDELINSNHDI-IKHPDV----PETTFEKMWKAL-NSGQ-VWNGMLKNLRKDG-RY--YWVDI-EIAPIF-DK-Q-ERITGFISV-S-----------	S	H	W	N
Sulfurimonas sp.	WP_373026524.1	EAL domain-containing protein	NIT;PAS_3;PAS_9;GGDEF;EAL	337-455	-----------------LSDALLGQYKQTVDRSF-IVSKTNAKGIITYVNDEFCKIS-GYSKEELLGKPHSI-IRHPDM----EKDVFKNMWHTIKHLKQ-PWIGEVKNRNKNG-SS--YWMKA-IINPIM-DG-D-GNIVEYIGI-RTDIT-------	S	H	W	N
Sulfurimonas sp.	WP_373026524.1	EAL domain-containing protein	NIT;PAS_3;PAS_9;GGDEF;EAL	484-594	------------------------EYEKAMDMST-ILSRTDKNGIITYANDKFLEIS-GYELRDIIGKTHHV-LSSTET----SMKMYKNIWETI-GSAN-VWQGIIKNKTKQG-KD--FWTKT-TIIPIK-DL-D-GNIVEYLAI-RYDIT-------	S	H	W	N
Sulfurimonas sediminis	WP_193150712.1	EAL domain-containing protein	Response_reg;PAS_3;EAL	147-259	------------------------EYQEATNSSA-IVSKTDTAGIITYVNNAFCEIS-GYTKEELLGQNHNI-VRHPDN----PKSIFQEMWNTIKNKKK-IWKGVIRNRTKNG-KS--YYLDA-VVKPIL-DL-D-GNILEYISL-RHDITD------	S	H	W	N
Seleniivibrio sp.	WP_295223291.1	EAL domain-containing protein	dCache_2;PAS_9;GGDEF;EAL	388-493	-----------------------------MDESA-IVSMTDPTGIITYVNDQFCTTS-GYTREQLVGRKHNI-LRHPDT----PSEYFAELWKTI-ARGK-IFKGIIKNLRPDG-SH--YYHNV-VIIPIK-DE-N-EKIVAYTSC-SQDVT-------	S	H	W	N
Allofranklinella schreckenbergeri	WP_122238777.1	PAS domain S-box protein	PAS	7-108	----------------------KDQLLAALENVA-VISTTDLQGNITYANDLFCKLT-GYAREELLGQPHSI-VRHPAV----PKAVYKDMWDTI-KAGN-IWTGIVPNIGKGG-GV--YVVDT-TVQPLR-DA-Q-GQI-------------------	S	H	W	N
Sulfurimonas sp. RIFOXYB12_FULL_35_9	WP_294879140.1	EAL domain-containing protein	NIT;PAS_3;PAS_9;GGDEF;EAL	337-455	-----------------LSDALLGQYKQTVDRSF-IVSKTNAKGIITYVNDEFCKIS-GYSKEELLGKPHSI-IRHPDM----EKDVFKNMWHTIKHLKQ-PWIGEVKNRNKNG-SS--YWMKA-IINPIM-DG-D-GNIVEYIGI-RTDIT-------	S	H	W	N
Sulfurimonas sp. RIFOXYB12_FULL_35_9	WP_294879140.1	EAL domain-containing protein	NIT;PAS_3;PAS_9;GGDEF;EAL	484-594	------------------------EYEKAMDMST-ILSRTDKNGIITYANDKFLEIS-GYELRDIIGKTHHV-LSSTET----STKMYKNIWETI-GSAN-VWQGIIKNKTKQG-KD--FWTKT-TIIPIK-DL-D-GNIVEYLAI-RYDIT-------	S	H	W	N
Sulfurospirillum sp.	WP_333803628.1	EAL domain-containing protein	Response_reg;PAS_3;EAL	151-262	------------------------QYENITNTSS-IISKTDPKGVITFVNEKFCQIS-GFKKEELIGKSHNI-IRHPDM----PKSAFRDLWKTIKEDKT-TWQGIVKNRAKNG-DT--YYVKT-TVQPIL-NP-L-GNVEEYISL-RHDIT-------	S	H	W	N
Candidatus Sulfurimonas marisnigri	WP_194367822.1	response regulator	Response_reg;PAS_9;HisKA;HATPase_c	145-255	------------------------QYFNVLTEAS-IISKSDTKGVITYVNDNFCKIT-GYLREEMLGHPHSI-FKHPNN----SDEIYKDLWDTI-SSGK-IWRDRMVNLNKDG-SE--FIAET-TIIPLL-GS-N-GSIKEYMAI-RNDVT-------	S	H	W	N
Actomonas aquatica	WP_221029881.1	PAS domain S-box protein	HAMP;PAS_3;PAS_3;PAS_3;MCPsignal	433-536	---------------------------------S-IVSEADLKGNILSCNDKLCEIS-QYSREELIGQPHNI-FRHPDM----PKAVFKEMWATI-GKGK-IFRGIVKNRKKDG-TP--YYVDA-VVAPVM-GE-N-GKPEKYVGV-RYDITEA-----	S	H	W	N
Aliarcobacter cryaerophilus	WP_260948494.1	cache domain-containing protein	dCache_2;PAS_3;GGDEF	420-529	-------------------------YINIVNKNV-IISSTNIQGVITEVSEAFCEIS-GYKKEELIGKSHNI-VRHPNT----PTSFYKEMWNTL-LSKK-EWRGEIKNLAKNG-DI--YWTYA-IITPIL-K--N-NEIIGFTSI-KSDITN------	S	H	W	N
Sulfurimonas denitrificans	WP_011371917.1	response regulator	Response_reg;PAS_9;HisKA;HATPase_c	139-250	-----------------------EQYKSIIDISS-SVTKTDINGIITYVNNPFCDMS-GYSKDELLGKNHTI-ISHPDN----SKEFYEEIYSTL-RDKK-IWRGHIKNRRKNG-DS--YYESS-VIAPIL-DE-N-DEIVECISL-KQDIT-------	T	H	Y	N
Thiomicrospira sp.	WP_296834077.1	EAL domain-containing protein	FIST;FIST_C;PAS_3;GGDEF;EAL	407-520	--------------------F-LEQYKNALDESA-IVSKSDPTGAFTYINKAFEKIS-GYQSHEVMGKNHNL-LRHPDM----PSEVFKELWRTI-QAKQ-PWSGVIKNKRKDG-QA--YFVQS-SILPIL-DE-Q-GEILEYISI-RKDIT-------	S	H	W	N
Sediminitomix flava	WP_109621400.1	PAS domain S-box protein	PAS_3;PAS_3;PAS_3;PAS_3;PAS_3;PAS_9;PAS_9;PAS_3;HAMP_2;MCPsignal	48-153	-----------------------------LDRAA-LVSESDLYGNVLAVNDKFCEIS-GYAREEIVGKPHST-VRHPDT----PKLVFKEMWEKI-QNGE-IFQGIIKNKKKNG-EP--YWVDA-TIAPVL-DE-N-GKPYRYIGI-RFDLT-------	S	H	W	N
Sediminitomix flava	WP_109621400.1	PAS domain S-box protein	PAS_3;PAS_3;PAS_3;PAS_3;PAS_3;PAS_9;PAS_9;PAS_3;HAMP_2;MCPsignal	169-274	-----------------------------LDRAA-LISESDLYGNVLSVNDKFCEVS-GYAREEVVGKPHSV-VRHPDT----PKSVFKEMWETI-QAGK-IFQGTIKNKKKNG-EP--YWVDV-TIAPLL-DD-T-GKPYKYIGI-RFDIT-------	S	H	W	N
Arcobacter vandammei	WP_228286291.1	EAL domain-containing protein, partial	PAS_9;GGDEF;EAL	183-297	--------------------FLLNEYKNAIDESS-IISKSSKNGKITFVNDKFCEIS-GYTKEELIGKNHNI-VRHSSM----SKDFFKNLWETI-LNKE-VFRGVIVNRKKDG-SP--YYVDT-TIVPIT-DK-S-GEIVEFIAV-RHDIS-------	S	H	W	N
Sulfurimonas sp.	WP_295083838.1	EAL domain-containing protein	NIT;PAS_9;GGDEF;EAL	337-448	------------------------QYKSAVDESA-IVSKTDKDGIITYVNEKFCKIN-GYAESELLGKPHNI-IKHPDM----PKEIFADLWQTIKHLKQ-PWVGDIKNLKKDG-TA--YWAKT-FIKPIL-DA-N-DNVIEFIAI-RTDIT-------	S	H	W	N
Sulfurimonas indica	WP_152183629.1	FIST N-terminal domain-containing protein	FIST;FIST_C;PAS_3;HisKA;HATPase_c;Response_reg;Hpt	417-529	-----------------------DEFLKALESSV-IISRTDTDGIITYVNEQFEKIS-GYTRDELLGKAHSI-IRDPNV----PDTLFAQMWETI-TKGE-IWKGEFSNRAKDG-SV--YHVKC-SIIPIH-DE-N-SNVIEYMAI-REDVTS------	S	H	W	N
Arcobacter venerupis	WP_172664307.1	transporter substrate-binding domain-containing protein	SBP_bac_3;SBP_bac_3;SBP_bac_3;PAS_9;PAS_3;SpoIIE	789-898	-------------------------LLESFDTNV-IASRTDLKGNITYASKALCQIS-GYSNKELIGSSQNI-VRHPDT----KEEIFEELWQTI-TNGK-IWKGELKNAKKDA-GF--YWLDI-IITPEF-DD-N-EEIIAFSVI-GENIT-------	S	Q	W	N
Stenotrophomonas sp. GD03958	WP_279936643.1	PAS domain-containing protein	PAS_3	9-120	------------------------QLLNALQNVM-VISTTDLQGNITYANDLFCTLT-GFAREELIGQPHSI-VRHPDV----PKAVYKDMWDTI-KAGK-TWTGIVPNLGKGG-VL--YVVDT-TVQPLF-DA-N-GNITSYISI-RRVVND------	S	H	W	N
Sulfurovum lithotrophicum	WP_245609214.1	PAS domain-containing protein	PAS_3	26-138	------------------------DQEYKFEDGL-IVSSTDLKGIITYANRTFCNIA-GYTKKELTGKNHNI-VRHPDM----PKAAFKELWETI-KAGK-EWTGIVKNLRKDG-KY--YWVYS-HITPIM-DK-E-GEITGYTAA-RRPATTA-----	S	H	W	N
Sulfurospirillum tamanense	WP_205458492.1	EAL domain-containing protein	dCache_2;PAS_3;GGDEF;EAL	352-462	------------------------QYKHAVIEST-IYSKTDPHGVITDVNHEFCRIS-GYTKEELIGKTHAL-IRHPEE----LDSTFKNLWETI-TAKR-IFKAVLKNRAKNG-DT--FYASS-TIMPIL-DT-H-GNIQEYIAL-RIDIT-------	S	H	W	N
Hydrogenovibrio kuenenii	WP_157833759.1	EAL domain-containing protein	dCache_3;PAS_9;GGDEF;EAL	393-505	----------------------QEEYLKAVYAGS-IVSKADRKGNITFVNDELCKVT-GYQPEELLGQPHSI-LKHSST----PTETFSELWRTI-TKGH-IWHGLLINQKKDG-GV--FYANT-TIVPIL-TS-E-STISEYIAL-RNDVT-------	S	H	W	N
Malaciobacter mytili	WP_129097550.1	HD domain-containing phosphohydrolase	Response_reg;PAS_9;PAS_9;HD	142-253	------------------------QYKDIVDESA-IVSKTNLEGIITYINEPFERIS-GYKKEELIGQSHNI-IRHPDV----EKSFFTNIWHLIKDEKK-SWQGKIKNISKDG-YA--YYLDI-LIKPIL-DL-N-GEVIEYISL-ANDIT-------	S	H	W	N
Sulfuricurvum sp.	WP_373023370.1	PAS domain S-box protein	PAS_3;HD_5	29-138	-------------------------YREAVDRSV-IVSKTDKCGFITYANEKFCKIS-GYTAEELIGRPHNI-IRHPDM----PQEVFKGLWETI-LNGQ-SWEGVVKNRNKNG-SS--YWVHT-VINPIF-DI-D-GNISEFIAI-RHDVT-------	S	H	W	N
Candidatus Marinarcus aquaticus	WP_228126456.1	PAS domain S-box protein	Response_reg;PAS_9;PAS_9;HD	240-353	-----------------------EQYKSTVDRSS-IVSKTDPKGMITYVNEAFCKIS-GYTQKELLGKAHNL-VRHPDM----DPLIFKDMWYTIKELKQ-PWKGKVKNRKKDG-SD--YWVQT-IINPII-NA-N-GEIIEYIGI-RTDITD------	S	H	W	N
Sulfuricurvum sp.	WP_295066409.1	PAS domain S-box protein	Response_reg;PAS_3;PAS_9;HD	281-391	------------------------EYEKAININS-AISRTDGEGKMTYVNTMFCDLL-GYASSELIGKTHRI-FRPLDG----DEAVYDTLWKTI-QEKQ-IWQGSLKYVRKDG-TW--CYLDT-AVIPIL-DT-A-GEIVEFMSL-CHDVS-------	S	H	W	Y
Sulfuricurvum sp.	WP_295066409.1	PAS domain S-box protein	Response_reg;PAS_3;PAS_9;HD	141-252	-----------------------EHYRTVVDVSA-LVTKTDARGIITYANEPFCTIS-GYTKEELIGKSHSI-VRHPQM----KSAVFKEIWETI-QTGK-VWRGIVKDRAKSG-ET--FYLDT-TILGLR-DE-E-GEIREYIAI-RYDVT-------	T	H	W	D
Sulfurospirillum diekertiae	WP_167749396.1	EAL domain-containing protein	FIST;FIST_C;PAS_9;GGDEF;EAL	402-513	-----------------------DAYKLALDANS-IVSKTNTQGIITYVNDLFVKIS-GYTREELIGKSHNI-IRHPDV----PNGTFKDMWTTI-KKGH-VWKGLIINKAKSG-EP--YYVDT-TIIPLF-DE--NKQIVEYIST-RNDLT-------	S	H	W	N
Stenotrophomonas	WP_026347009.1	MULTISPECIES: PAS domain-containing protein	PAS	7-120	----------------------NDQLVNALQNVM-VISTTDLQGNITYANDLFCTLT-GFAREELIGQPHSI-VRHPDV----PKAVYKDMWDTI-KAGK-TWTGIVPNLGKGG-VL--YVVDT-TVQPLF-DA-D-GNITSYISI-RRVVND------	S	H	W	N
Sulfuricurvum sp.	WP_299992532.1	PAS domain S-box protein	PAS_3;HD_5	32-141	-------------------------YREAVDRSV-IVSKTDKCGFITYANEKFCKIS-GYTAEELIGRPHNI-IRHPDM----PQEVFKGLWETI-LNGQ-SWEGVVKNRNKNG-SS--YWVHT-VINPIF-DI-D-GNISEFIAI-RHDVT-------	S	H	W	N
Erwiniaceae	WP_105592681.1	MULTISPECIES: PAS domain S-box protein	PAS_3	7-108	----------------------SDQLLSALDKVM-VISTTDLQGTITYVNDLFCQLT-GYSREELLGQPHSI-VRHPSV----PKATYKDMWDTI-KAGN-IWTGIIPNVGKGG-GL--YVVDT-TVQPLY-DE-Q-GAI-------------------	S	H	W	N
Erwinia sp. S38	WP_200546628.1	PAS domain S-box protein	PAS_3	7-108	----------------------SDQLLSALDKVM-VISTTDLQGTITYVNDLFCQLT-GYSREELLGQPHSI-VRHPSV----PKATYKDMWDTI-KAGN-IWTGIIPNVGKGG-GL--YVVDT-TVQPLY-DE-Q-GAI-------------------	S	H	W	N
Sulfurimonas hongkongensis	WP_021286472.1	PAS domain-containing protein	PAS_9	24-134	------------------------EYKKAVDEST-IFSIGDLSGKITYANKQFRSIS-GYTLEELIGKPHSI-VRDPNT----PKEIFEDMWQTI-QNKK-VWRGTLSNRKKNG-EI--YYVDA-TIVPIL-DE-N-DEIVEYAGI-RSDIT-------	S	H	W	N
Sulfurospirillum diekertiae	WP_087437746.1	diguanylate cyclase	CHASE;PAS;PAS_3;GGDEF	483-595	-----------------------EKYLQIIDTHV-IISSTDTDGIITEVSEKFCQIS-GYSKEELIGKSHHL-VRHPDM----PSTLYEEMWTSL-KKGI-PWYGEIKNRSKKG-VD--YWIEA-IIAPRY-NE-E-YQLIGYTAV-HHDITD------	S	H	W	N
Sulfurimonas marina	WP_226962095.1	diguanylate cyclase	PAS_3;GGDEF	271-383	-----------------------NQYLNILDKYV-ITSSTDLHGEISDVSEAFCKIS-GYSKEELIGQSHNI-VRHPDM----PSSIYKEVWKSL-ERGR-TWQGEIKNRKKDG-SA--YWVDT-NITPVY-DE-E-GKKVGYTAV-RQDITN------	S	H	W	N
Marinobacterium litorale	WP_027853829.1	EAL domain-containing protein	FIST;FIST_C;PAS_3;GGDEF;EAL	408-520	-----------------------EQYKNALDQTA-IVSKTDKAGRITYVNSLFEQIS-GYSAEEVLGKTHRV-LRHPDM----PSEVFDDMWCTI-SAKK-TWTGTIKNLKKNG-DY--YYVHS-TIVPIL-DA-K-GQITEYIGI-RDDITN------	S	H	W	N
Sulfurospirillum sp. UCH001	WP_067173350.1	EAL domain-containing protein	FIST;FIST_C;PAS_9;GGDEF;EAL	404-518	---------------------FLNQYKMILDEST-IVSKMDIRGNITYVNDAFCQVT-GLRKEEILGTKHSQ-FRHPNS----EIATYNDLWSTL-QRKE-IWRGVLHCINPKQ-EV--FYIKS-TLMPFL-DE-K-GDIVEYITS-SINITD------	S	H	W	C
Sulfuricurvum sp.	WP_310440563.1	EAL domain-containing protein	FIST;FIST_C;PAS_9;GGDEF;EAL	406-518	-----------------------DQYKMVLDESA-IVSKTDKRGIITYANDAFCKVS-GFSREELVGKAHNV-GRHPDN----PKQLFKDMWKTI-KSGK-VWKDTFKNLTKDG-ND--YYVKS-VIAPIF-DD-E-GNIIEYISA-RKDVTD------	S	H	W	N
Sulfurimonas sp.	WP_299942643.1	diguanylate cyclase	Response_reg;Response_reg;PAS_3;GGDEF	252-363	------------------------EFNKIVDDNV-ITSSTDTSGKIILVSNAFCEIS-GYTREELIGKNHNI-LRHPDM----PDLLYVDLWKTI-TSGK-VWRGELKNRKKDG-SY--YWVDA-IIEPKF-SK-D-NHIIGFNAL-RHNITD------	S	H	W	N
Sulfurimonas sp.	WP_314152984.1	EAL domain-containing protein	NIT;PAS_3;GGDEF;EAL	346-458	-----------------------EQYKSAVDRSF-IVSKTDAQGMITYVNDEFCKIS-GYTKNELLGKPHNI-VRHPDT----PKDTFKSMWHAIKNLKQ-PWSGELQNLNKNG-TS--YWVKA-VINPIM-DR-E-GNIVEYLGV-RTNIS-------	S	H	W	N
Hippea maritima	WP_013681582.1	EAL domain-containing protein	Response_reg;PAS_3;EAL	150-262	-----------------------NQYKQIIDESF-TVTKTDPKGIITYANEKFCQSS-GYSKDELIGKPHSI-VRHPDM----PKAAFENLWKVI-QSKK-IWKGLVKNKTKDG-KA--SYFKA-HIAPIL-DE-K-KNIIEYIAV-RENVTD------	T	H	W	N
Malaciobacter mytili	WP_114841059.1	HD domain-containing phosphohydrolase	Response_reg;PAS_9;PAS_9;HD	142-253	------------------------QYKDIVDESA-IVSKTNLEGIITYINEPFEKIS-GYKKEELIGQSHNI-IRHPDV----EKSFFTNIWHLIKDEKK-SWQGKIKNISKDG-YA--YYLDI-LIKPIL-DL-N-GEVIEYISL-ANDIT-------	S	H	W	N
Rapidithrix thailandica	WP_346821898.1	PAS domain-containing protein	GAF_2;PAS_4;PAS_3	460-561	---------------------------QAFEMST-ILSESDIYGTITFVNDKLCEVS-KYSRDELIGKPHKI-FRHPDM----PKEVFAKMWETI-KNGK-SFRTVLKNRAKDN-SI--YWVDA-VITPVL-DS-N-QKPVKYIG--------------	S	H	W	N
Stenotrophomonas	WP_106548655.1	MULTISPECIES: PAS domain-containing protein	PAS_3	9-120	------------------------QLLNAMQNVM-VISTTDLQGNITYANDLFCTLT-GFAREELIGQPHSI-VRHPDV----PKAVYKDMWDTI-KAGK-TWTGIVPNLGKGG-VL--YVVDT-TVQPLF-DA-N-GNITSYISI-RRVVND------	S	H	W	N
Marinobacter szutsaonensis	WP_343812655.1	EAL domain-containing protein	FIST;FIST_C;PAS_9;GGDEF;EAL	406-519	--------------------F-LEQYKHALDQTA-IVTRTDPEGRITYVNELFELIS-GYPKDEVIGKTHQI-LRHPDM----PASVFRDLWNTI-LNRQ-VWQGTLKNRKKNG-ES--YYVDT-TIVPIV-DH-K-GDIEEFISI-RNDIS-------	T	H	W	N
Sulfurimonas sp.	WP_299913128.1	ATP-binding protein	PAS_9;HisKA;HATPase_c;Response_reg;Hpt	155-265	------------------------EYQKALDESS-IISKTDMDGKITYVNDKYIKLS-GYSADELIGSKHSI-FKHEDM----PQEYFDDLWFQL-KHAD-VFRGTIKNNKKDG-DY--FYVDV-TIVKIT-DP-Y-DNSIEYISI-ANDVT-------	S	H	W	N
Chondrinema litorale	WP_284684972.1	PAS domain S-box protein	PAS_3;PAS_9;PAS_3;PAS_3;PAS_3;PAS_9;PAS_3;PAS_3;HAMP_2;MCPsignal	303-404	---------------------------------A-LMSETDLYGNITFVNDKFCEIA-GYTQEELIGKPHSI-VRHPST----PKAVFKELWETI-KSGR-IFQAEYRNKKKDG-GH--YWVNA-TIAPVL-DE-N-GKPVKYIGI-RFDVT-------	S	H	W	N
Chondrinema litorale	WP_284684972.1	PAS domain S-box protein	PAS_3;PAS_9;PAS_3;PAS_3;PAS_3;PAS_9;PAS_3;PAS_3;HAMP_2;MCPsignal	431-532	---------------------------------A-LMSETDIYGTITFVNEKFCEVA-GYTQEELIGQPHSI-VRHPST----PKAVFKELWETI-KSGR-IFQAEYRNKKKDG-GY--YWVNA-TIAPVL-DE-N-GKPIKYIGI-RFDIT-------	S	H	W	N
Hippea jasoniae	WP_051904340.1	EAL domain-containing protein	Response_reg;PAS_3;EAL	152-264	-----------------------EQYKKIIDEGF-TVTKTDPTGVITYANDKFCKIS-GYSREELIGKPHNI-VRHPDM----PKKAFKDLWNTI-KAGK-IWRGVVKNKTKDG-KS--FYVKA-TVAPIF-DE-N-GKIKEYIAV-RENITD------	T	H	W	N
Sulfurimonas gotlandica	WP_008337850.1	diguanylate cyclase	CHASE3;PAS_3;GGDEF	214-325	------------------------EYVRLVDKNI-ITSSTDLKGNITYASEAFAQIS-GYSKVELIGQSHSI-VRHPDM----PKSIYEDMWNTI-KSGK-TWSGEIKNRKKSG-DY--YWVKT-SISPKY-NN-D-NEHIGFTAI-RQDISD------	S	H	W	N
Aliarcobacter cryaerophilus	WP_066404877.1	cache domain-containing protein	dCache_2;PAS_3;GGDEF	420-529	-------------------------YINIVNQNV-IISSTNIQGVITEVSEAFCEIS-GYKKDELIGKSHNI-VRHPNT----PTSFYKEMWNTL-LSKK-EWRGEIKNLAKNG-DI--YWIYA-IITPIL-K--N-NEIIGFTSI-KSDITN------	S	H	W	N
Sulfurovum sp. NBC37-1	WP_012083666.1	PAS domain-containing protein	PAS_3	8-120	------------------------DQEYEFEKGL-IVSSTDLKGIITYANRTFCNIA-GYTKQELTGKNHNI-VRHPDM----PKAAFKELWETI-KVGK-EWTGIVKNIRKDG-KY--YWVYS-HITPIM-DK-E-GKIIGYTAA-RKPATTA-----	S	H	W	N
Sulfurimonas denitrificans	WP_011373555.1	EAL domain-containing protein	NIT;PAS_9;GGDEF;EAL	344-456	-----------------------EQYRAAVDRSF-IVSKTDPKGIITYVNSEFCKIS-GFSKDELIGKSHNF-IRHPQM----KDNTFKEMWHTIKELKK-PWRGEVINLKKDG-SY--YWVKA-IINPIL-DK-N-GEIVEYIAI-RSDIT-------	S	H	W	N
Arcobacter sp. CECT 8983	WP_129008521.1	EAL domain-containing protein	Response_reg;PAS_3;EAL	150-262	-----------------------NQYKDITNKSS-IISKTDPYGMITYVNDNFCEIS-GYTEVELVGRPHNI-VRHPDN----PKELFANLWRTIKIEKK-PWTGIIKNLTKEG-KS--YFVKS-TIKPIF-DN-R-GEIVEYMAL-RDDIT-------	S	H	W	N
Sulfurimonas sp.	WP_373035687.1	SpoIIE family protein phosphatase	PAS_9;SpoIIE	43-156	---------------------LQNQYRHIVDATN-IVSKTDTRGIITYVNNKFVEIS-GYPREELIGKNHNI-VRNADI----DKSFFKELWDTI-KGKK-VWNGVVTNLHKNG-SK--YTVEA-SIFPIL-ND-N-GDIVEYISI-RHDIT-------	S	H	W	N
Sulfurimonas sp.	WP_299943178.1	ATP-binding protein	PAS_9;HisKA;HATPase_c;Response_reg;Hpt	155-265	------------------------EYQKALDESS-IISKTDMDGKITYVNDKYIKLS-GYSADELIGSKHSI-FKHEDM----PQEYFDDLWFQL-KHAD-VFRGTIKNNKKDG-DY--FYVDV-TIVKIT-DP-Y-DNSIEYISI-ANDVT-------	S	H	W	N
unclassified Moritella	WP_157534178.1	MULTISPECIES: PAS domain S-box protein	PAS_3	1-113	-----------------MQTSISEQVLTALDKVL-VVSKTDLQGNITYVNDLFCQLT-GYSREELVGAPHNL-VRHKSI----EKSVYKDMWDTI-KNGE-IWTGIIPNVGKGG-SL--YVVDT-TVQPIF-DD-A-GNITEYISI-------------	S	H	W	N
[truncated: 3,684 more rows]
